# Supplementary material for: RNA sequencing reveals a complete but an unconventional type of dosage compensation in the domestic silkworm Bombyx mori
Source: R Soc Open Sci. 2017 Jul 12;4(7):170261. doi: 10.1098/rsos.170261 (PMC5541547; doi:10.1098/rsos.170261)
Supplement: Supp File 1 [file rsos170261supp2.xlsx]

## Sheet: FPKM
GeneID	Description	78Male1	78Male2	78Female1	78Female2	96Male1	96Male2	96Female1	96Female2	120Male1	120Male2	120Female1	120Female2	Head_Male	Head_Female	BmN1	BmN2
BGIBMGA006795-RA-E2	chrA10	5.32802	8.2478	0	7.96946	10.708	12.3828	6.55319	4.64067	13.1965	14.8291	20.6163	18.6957	10.0016	17.755	3.80034	11.6927
BGIBMGA006796-RA-E1	chrA10	17.164	22.7408	9.35693	21.9482	56.0044	54.4393	43.8112	51.5577	51.0146	49.618	57.0028	55.4411	0.524849	0.161498	2.01644	3.48979
BGIBMGA006797-RA-E1	chrA10	8.28138	10.8646	5.48199	6.27607	9.88102	10.6242	3.66684	5.56433	9.92755	10.3523	10.1376	9.82071	14.4933	13.114	8.26966	20.8547
BGIBMGA006798-RA-E1	chrA10	0.423588	0.36884	0	0.844783	0.537669	0.689122	0.62519	0.316236	1.67864	1.31368	2.01154	2.54802	1.28447	1.01632	4.22988	4.70606
BGIBMGA006794-RA-E5	chrA10	183.636	131.982	264.622	158.515	114.366	88.6965	130.447	118.211	90.1931	92.2367	82.3936	65.7518	238.651	231.041	325.23	307.906
BGIBMGA006839-RA-E4	chrA10	61.6399	72.8001	53.3532	78.5509	26.1232	31.149	45.7128	54.7223	39.6743	36.6173	28.6725	31.7553	1.84455	1.05407	4.91727	1.41836
EMBMOE00000002433	chrA10	0	0	0	0	0	0	0	0	0	0	0	0	0	0	0	0
BGIBMGA006838-RA-E2	chrA10	0	0	0	0	0.4586	2.35112	0	0.539461	2.50562	2.41337	1.90636	3.72567	1.87814	2.88954	27.8319	24.3813
BGIBMGA006840-RA-E1	chrA10	188.299	146.233	198.835	178.203	112.457	93.8608	107.665	111.181	97.5278	99.7178	102.286	82.2072	233.995	223.27	164.916	241.377
BGIBMGA006841-RA-E1	chrA10	6.73378	10.7319	2.02615	4.76138	22.8447	28.2838	8.31232	11.3341	30.2636	28.3316	34.9491	35.4032	9.8649	10.8689	14.8458	13.6022
BGIBMGA006837-RA-E12	chrA10	0.573128	1.66351	0.379391	0.800114	6.69285	8.365	1.26885	1.28363	10.9588	10.5553	12.6407	14.0365	26.7145	40.9784	1.79871	4.90529
BGIBMGA006842-RA-E1	chrA10	0	0	0	0	0	0	0	0	0	0	0	0	0	0	0	0
BGIBMGA006836-RA-E1	chrA10	0	0.638589	0	1.09696	5.58533	6.64731	1.62363	1.64254	7.62904	9.9725	6.38489	10.3985	19.0617	36.9516	56.4947	24.4434
BGIBMGA006835-RA-E5	chrA10	1046.35	932.991	1207.23	1058.89	466.706	394.127	950.689	872.249	483.477	464.074	417.484	374.786	149.363	128.809	493.962	398.843
BGIBMGA006834-RA-E1	chrA10	9.53557	12.5686	7.79744	8.72557	16.3756	19.5022	6.78859	9.88273	26.7299	25.3175	35.871	35.0905	16.523	20.1872	8.48184	32.9591
BGIBMGA006843-RA-E1	chrA10	10.508	15.6365	7.34785	12.8397	16.062	19.4686	19.1681	23.5901	15.8725	15.6765	12.5728	15.1664	0	0.17755	2.74469	2.86227
BGIBMGA006833-RA-E5	chrA10	0	0	0	0	0	0	0	0	0	0	0	0	0	0	2.81633	3.24942
BGIBMGA006832-RA-E1	chrA10	0.178894	0	0	0	1.13537	0.997841	0.264036	0.133556	1.86097	1.62174	4.05889	3.45891	1.08494	1.28767	1.78641	2.94446
BGIBMGA006844-RA-E1	chrA10	0.609847	1.26435	0	0.347499	2.93048	4.25203	0.707218	0.585373	5.91244	5.32065	8.73411	9.62025	0	0.209031	0.497129	0.645275
BGIBMGA006845-RA-E1	chrA10	1.48683	2.34272	0	0.847218	3.1005	4.73903	1.56748	2.69575	7.8913	6.38464	7.95728	10.3127	0.184025	0	0.909016	0.524402
EMBMOE00000001304	chrA10	0	0	0	0	0	1.40791	0	0	0	0	0	0	0	0	0	0
BGIBMGA006846-RA-E1	chrA10	0	0	0	0.0480996	0.627573	0.851996	0.124588	0.216067	3.5244	3.44067	8.34807	10.1657	1.48358	2.17964	0	0
BGIBMGA006847-RA-E1	chrA10	0	0	0	0	0	0	0	0	0	0	0	0	0	0	0	0
BGIBMGA006848-RA-E1	chrA10	1.53285	3.48513	2.53673	2.80228	13.2143	16.5655	2.63945	4.29138	32.7138	31.997	45.158	43.5781	5.64418	7.04908	12.209	9.77642
BGIBMGA006849-RA-E1	chrA10	47.887	40.8517	41.3472	42.7689	34.0918	32.5172	31.3443	34.5072	31.7661	32.186	29.6617	27.7321	48.7042	48.2896	21.979	31.87
BGIBMGA006850-RA-E1	chrA10	26.0045	33.5556	11.804	24.0048	63.5641	59.9536	45.2897	52.2516	57.0475	56.0816	56.4529	54.0786	50.4674	62.1554	13.3548	15.0417
BGIBMGA006851-RA-E1	chrA10	7.11134	10.7204	3.83165	6.54154	18.6829	21.6266	10.7807	12.7994	25.3416	23.4353	29.4073	30.0576	2.00597	1.98399	4.08933	5.67089
EMBMOE00000004620	chrA10	0	0	0	0	0	0.878441	0	0	0	0.901697	0.997174	0.812006	0	0	0	0
BGIBMGA006831-RA-E6	chrA10	0	0.3187	0	0	1.56795	2.23291	0.202575	0.40987	2.99154	3.14335	5.25048	5.07163	0	0	2.74115	1.58134
BGIBMGA006852-RA-E1	chrA10	3.05217	6.16846	2.24492	3.83262	14.2053	16.0787	5.83958	6.49836	18.9272	17.4213	17.4766	20.7883	3.52583	4.52045	2.41893	3.90728
BGIBMGA006853-RA-E1	chrA10	0	0	0	0	0	0	0	0	0	0	0	0	0.809593	1.68152	0	0
BGIBMGA006854-RA-E1	chrA10	7.89689	8.7863	8.71244	12.4681	0.835307	1.22354	4.85638	5.40424	0.651972	0.941951	1.04169	2.26202	8.55223	10.5262	3.7551	1.62471
BGIBMGA006830-RA-E24	chrA10	3.0835	5.29536	1.55923	2.64774	12.965	16.4229	6.70017	8.15304	17.9476	16.4082	18.0552	19.9467	0	0	0.30547	0.140978
BGIBMGA006855-RA-E1	chrA10	49.2942	51.5902	43.142	57.6626	37.7526	38.7757	38.6512	41.0476	42.0281	41.9506	35.7636	36.6578	16.2208	21.6074	19.2706	21.2588
BGIBMGA006829-RA-E2	chrA10	43.8103	45.4783	17.0593	41.6307	31.0757	28.2698	25.1038	27.3201	29.3615	24.5917	23.9322	23.0314	105.832	92.336	22.0579	31.8125
BGIBMGA006856-RA-E1	chrA10	0.110042	0.246392	0.0520312	0.160677	1.61378	2.03137	0.748267	0.988772	3.2648	2.93833	4.23446	5.04051	1.42327	1.70673	0	0
BGIBMGA006856-RA-E1	chrA10	0	0	0	0	0	0	0	0	0	0	0	0	0	0	0	0
BGIBMGA006856-RA-E1	chrA10	0	0	0	0	0	0	0	0	0	0	0	0	0	0	8.41143	2.42623
BGIBMGA006857-RA-E1	chrA10	0.837549	0.729298	0.346518	0.208796	6.24582	8.85678	3.78577	4.76779	6.84571	6.69356	5.80033	8.36689	9.34266	11.1362	3.43507	2.15397
BGIBMGA006858-RA-E1	chrA10	2.12795	5.50259	1.28057	3.47226	5.03376	6.38426	4.71107	4.4771	7.37875	6.46098	5.51194	6.89885	0.838014	0.309431	1.37983	1.75122
BGIBMGA006828-RA-E5	chrA10	40.7046	46.0767	28.3885	40.7345	45.2087	43.8545	32.1843	36.5748	47.2403	46.5414	53.0036	47.8459	36.6515	40.5767	23.6416	56.7078
BGIBMGA006859-RA-E1	chrA10	182.725	142.915	232.09	174.553	107.523	89.6925	114.071	115.4	88.9942	82.0544	78.0496	68.3946	364.072	331.984	162.095	167.646
BGIBMGA006827-RA-E3	chrA10	0	0	0	0	0	0	0	0	1.35224	0.26049	0.864218	0.469159	30.2728	32.3115	0	0
BGIBMGA006826-RA-E3	chrA10	0	0.251679	0	0	0	0	0	0	0	0	0	0	0.375627	0.69349	3.09244	2.85439
BGIBMGA006860-RA-E1	chrA10	0	0	0	0	0	0	0	0	0	0	0	0	0	0.285456	1.5275	1.90926
BGIBMGA006825-RA-E5	chrA10	29.6437	36.7673	14.4761	28.5908	53.3568	51.05	47.5776	50.9133	44.6952	45.4455	41.5394	40.2291	20.6306	25.5219	27.73	50.791
BGIBMGA006861-RA-E1	chrA10	8.21883	12.1585	5.26507	9.78186	12.788	13.679	5.67393	7.32348	17.3359	18.0891	20.564	21.4159	31.4689	38.3789	21.1799	52.8012
BGIBMGA006862-RA-E1	chrA10	0	0	0	0	0	0	0	0	0	0	0	0	0	0	0	0
BGIBMGA006863-RA-E1	chrA10	15.7575	22.573	10.515	20.5282	33.3892	35.6178	23.9135	25.6151	34.1813	33.8323	35.9395	35.3811	31.9283	37.0957	29.3675	33.047
BGIBMGA006824-RA-E5	chrA10	7.77472	12.0955	1.02932	5.27188	21.1188	26.7424	8.721	9.75127	22.3376	21.2184	24.942	24.5863	14.5496	16.913	11.091	10.4932
BGIBMGA006823-RA-E9	chrA10	6.50332	11.1458	3.07498	6.48495	22.6024	24.111	13.9407	17.1086	25.6187	24.6015	21.8142	22.6202	8.98823	11.5169	8.39376	14.7817
EMBMOE00000003282	chrA10	0	0	0	0	0	0	0	0	0	0	0	0	0	0	0	0
BGIBMGA006822-RA-E6	chrA10	65.111	60.4369	53.603	64.5975	46.5674	44.8596	43.6595	49.103	40.2761	41.9471	36.2739	36.3545	31.2124	35.6852	37.2479	52.4959
BGIBMGA006821-RA-E3	chrA10	0.465012	0.53988	0	0.463698	0	0.432293	0.343164	0.173581	0.23035	0	0	0	0.402881	0	0	0
BGIBMGA006864-RA-E1	chrA10	3.1727	5.24193	0	2.67701	7.74457	9.98282	4.1424	7.28808	12.9358	10.1307	10.3019	13.3174	0	0	0	0.401694
BGIBMGA006820-RA-E6	chrA10	29.6239	32.0547	16.4724	27.6497	28.4273	28.9716	22.5611	23.5316	25.9447	23.8587	20.0076	20.6709	10.8823	10.2351	21.9752	27.3049
EMBMOE00000006419	chrA10	0	0	0	0	0	0	0	0	0	0	0	0	0	0	0	0
BGIBMGA006865-RA-E1	chrA10	7.17257	9.04525	2.45586	5.67252	20.0922	21.4982	10.2212	13.6639	19.7254	18.6452	18.4009	22.2103	14.9999	18.9895	10.9377	6.71692
BGIBMGA006819-RA-E1	chrA10	117.02	97.1559	92.3251	116.915	79.4492	72.6295	76.1481	78.5588	70.8864	71.739	70.1213	63.8236	192.749	186.453	169.199	189.06
BGIBMGA006818-RA-E17	chrA10	0.970991	1.81429	0.301295	0.968249	4.42929	5.79685	1.25398	1.33655	9.30422	9.12091	17.3395	18.9566	0.70981	0.922179	5.23766	6.56751
BGIBMGA006866-RA-E1	chrA10	65.8634	62.2665	46.7135	60.0479	42.199	40.9653	31.9405	32.0784	36.8212	38.9073	37.0694	35.8457	71.4651	74.4985	81.4298	130.604
BGIBMGA006817-RA-E26	chrA10	0.333881	1.25982	0	0.45779	4.66182	6.42118	1.60156	1.40211	10.4818	9.81706	12.1778	15.8162	0	0	0	0
BGIBMGA006867-RA-E1	chrA10	671.843	457.147	940.14	492.99	313.407	223.475	394.548	265.813	258.662	282.141	227.356	149.084	536.887	512.382	945.477	798.324
BGIBMGA006868-RA-E1	chrA10	10.3445	14.2618	4.2798	11.6047	6.56522	8.41455	6.67966	6.75746	7.04587	5.55255	2.72911	5.00025	3.36088	8.27321	0	0
BGIBMGA006869-RA-E1	chrA10	2.22504	4.68218	1.84112	3.88282	3.35383	3.10272	1.84726	2.28406	2.06663	1.72513	1.61429	1.67304	27.9523	35.1455	0	0
EMBMOE00000000780	chrA10	0	0	0	0	0	0	0	0	0	0	0	0	0	0	0	0
BGIBMGA006870-RA-E1	chrA10	0.0736307	0.0427427	0	0	0.373844	0.20535	0.108674	0	0	0.105393	0.116553	0	0.127586	0.117775	0.210076	0.908929
BGIBMGA006816-RA-E11	chrA10	10.1339	14.4553	6.39937	11.7341	28.9845	31.5166	10.8488	13.1901	40.0277	38.4108	48.2473	46.0056	4.62102	5.59873	14.9796	12.208
BGIBMGA006815-RA-E11	chrA10	24.0718	31.837	22.9985	35.7582	18.8999	25.7809	25.3644	30.1989	17.9479	16.2806	13.5525	16.4206	2.58007	3.17558	0.177008	0.510571
EMBMOE00000005008	chrA10	0	0	0	0	0	0.878441	0	0	0.936165	0	0	0	0	0	0	0
BGIBMGA006871-RA-E1	chrA10	0	0	0	0	0	0	0	0	0	0	0	0	0	0.487162	0	0
BGIBMGA006872-RA-E1	chrA10	62.0668	58.1391	39.6854	55.5617	42.7485	43.2748	36.4345	41.8612	42.2752	41.2235	36.6569	37.123	40.9416	51.3315	11.0677	20.6056
BGIBMGA006873-RA-E1	chrA10	0.198932	0.519662	0	0.297555	2.14632	2.91273	0.954237	1.33664	2.21723	2.27797	2.25676	3.11981	0.689411	1.2728	0	0
BGIBMGA006814-RA-E4	chrA10	3.56634	5.06065	0	0.790281	4.02384	4.97311	4.67884	5.325	14.5257	12.4783	8.15431	9.70478	0	0	0	0
BGIBMGA006813-RA-E17	chrA10	3.20794	3.95153	1.03587	2.73075	18.7208	22.3667	13.1071	16.1804	19.4567	17.9937	21.3027	21.7509	0	0	0.446466	0.321953
BGIBMGA006812-RA-E10	chrA10	0.78576	1.55086	0	0.313416	0.797905	1.24181	0.34792	0.469297	1.32341	0.824793	0.331683	0.607706	1.08924	1.25686	1.12093	1.03464
BGIBMGA006874-RA-E1	chrA10	0	0.0785343	0	0	0.103033	0.226382	0	0.101	0.53613	0.5293	0.371195	0.4534	0	0	0	0
EMBMOE00000003449	chrA10	0	0	0	0	0	0	0	0	0	0	0	0	0	0	0	0
BGIBMGA006875-RA-E1	chrA10	1.10006	1.4049	0	0.438783	1.53597	1.73853	0.162363	0.328508	1.30784	1.67958	0.928712	1.60704	12.7713	11.4374	4.70789	8.50993
BGIBMGA006811-RA-E3	chrA10	19.9201	28.4135	17.8958	16.1748	24.0207	25.3968	13.4404	15.7214	26.5018	25.3902	23.424	23.8429	26.3809	28.4491	21.1098	59.4849
BGIBMGA006876-RA-E1	chrA10	3.3502	4.70845	1.75083	3.51656	2.35005	4.26191	2.60246	3.15933	4.804	4.20648	4.1867	4.31839	1.22214	1.12817	0	0
BGIBMGA006810-RA-E12	chrA10	1.98977	4.04272	1.64645	2.81088	7.36648	8.59371	2.44731	3.09477	12.0332	11.3529	18.6794	19.5923	0.861957	1.32613	3.54813	6.00418
BGIBMGA006810-RA-E12	chrA10	0	0	0	0	0	0	0	0	2.71565	0	0.96421	3.14065	0	0	0	0
BGIBMGA006877-RA-E1	chrA10	1.25188	0.817557	0	0.312086	2.58218	3.1277	0.346443	0.58413	5.9688	5.07707	7.59631	8.20281	1.62692	1.62698	1.56263	2.96196
BGIBMGA006809-RA-E19	chrA10	2.22477	3.74946	1.66275	1.7891	18.0368	21.5496	6.09058	8.57255	23.8544	22.6337	26.2042	25.9945	0.683956	0.459175	3.68563	3.66179
BGIBMGA006878-RA-E1	chrA10	5.58895	8.8207	3.17942	6.26981	26.326	27.9675	22.9424	28.7512	40.2307	37.3745	34.9732	35.9082	1.74017	1.67621	2.36696	2.22788
EMBMOE00000005897	chrA10	0	0	0	0	0	0	0	0	0	0	0	0	0	0	0	0
BGIBMGA006879-RA-E1	chrA10	0	0	0	0	0	0	0	0	0	0	0	0	0	0	0	0
EMBMOE00000005813	chrA10	0	0	0	0	0	0	0	0	0	0	0	0	0	0	0	0
EMBMOE00000003707	chrA10	0	0	0	0	0	0	0	0	0	0	0	0	0	0	4.09647	0
BGIBMGA006880-RA-E1	chrA10	1.09192	1.90158	0	0.544416	4.61997	4.5679	1.0744	2.03796	8.83462	7.29373	9.50639	10.3215	0	0	0	0.299535
BGIBMGA006881-RA-E1	chrA10	0	0	0	0	0	0	0	0	0	0	0	0	0.536611	0.39628	0	0
BGIBMGA006882-RA-E1	chrA10	0	0.128196	0	0	0.455508	0.718545	0.203713	0.164869	1.44948	1.31709	1.54394	2.01633	0	0	0	0
BGIBMGA006808-RA-E15	chrA10	0.603427	1.75145	0.28532	0.515762	4.54094	5.6097	1.84486	2.31684	6.78966	5.18238	6.18598	7.51889	0	0	0.245948	0.212828
BGIBMGA006883-RA-E1	chrA10	37.9255	41.1239	15.3948	29.2558	32.6986	34.4255	20.0668	24.5743	33.8519	32.947	33.0375	31.822	30.9984	33.1933	22.9681	44.4613
BGIBMGA006807-RA-E6	chrA10	4.01594	8.50224	2.34566	5.41798	12.7438	12.957	5.92728	5.46723	12.4042	13.1873	18.4477	19.7926	3.68404	3.96756	8.08791	12.6366
EMBMOE00000006153	chrA10	0	0	0	0	0	0	0	0	0	0	0	0	0	0	0	0
BGIBMGA006884-RA-E1	chrA10	1.23757	1.83594	0	0.959838	5.06171	6.90298	2.02953	2.56647	10.9668	10.1037	10.8833	12.6437	0	0	0.196162	0.113164
BGIBMGA006885-RA-E1	chrA10	0.875695	1.60975	0	0	2.03782	3.0528	0.646236	0.980644	2.09664	1.94981	1.07813	1.50502	2.65543	3.61851	0	0.720664
BGIBMGA006886-RA-E1	chrA10	0	0	0	0	1.13317	1.46066	0.10541	0.159956	4.17464	4.32762	7.46142	8.34666	28.4632	39.6405	0.815061	1.05795
BGIBMGA006806-RA-E5	chrA10	33.3295	40.5833	25.1123	42.1522	27.344	28.0875	29.7953	31.9631	24.564	23.2717	19.8738	22.9362	17.3728	23.622	12.3697	19.401
BGIBMGA006805-RA-E3	chrA10	9.62312	13.5847	2.17165	10.6864	9.57752	13.0124	5.64897	7.83739	12.5674	13.4612	16.9638	17.6665	24.4436	31.8347	7.17592	18.1788
BGIBMGA006887-RA-E1	chrA10	21.0584	26.2825	13.9399	20.9989	23.3886	26.918	14.3749	19.2588	23.2102	26.1234	28.0562	26.0132	25.5427	24.8418	6.00816	29.8947
BGIBMGA006804-RA-E9	chrA10	0.257258	0.448016	0	0	0.0816355	0	0	0	0	0	0	0	0	0	0	0
BGIBMGA006804-RA-E9	chrA10	0	0	0	0	0	0	0	0	0	0	0	0	0	0	0	0
BGIBMGA006803-RA-E3	chrA10	0.664003	0.77091	0	0.662127	0.421416	0	0	0	0.328923	0.316812	0.350359	0	1.15057	2.65525	1.89447	3.2787
BGIBMGA006888-RA-E1	chrA10	24.0221	26.939	14.4562	25.0431	22.1758	21.8244	13.2957	17.9341	20.0131	22.1417	20.1651	19.9393	15.1364	12.6626	10.9037	35.9442
BGIBMGA006802-RA-E3	chrA10	79.0735	65.4533	71.0843	69.6023	63.1956	52.6367	55.4721	55.025	55.3701	53.3315	47.904	45.3002	77.8121	90.1766	36.9044	53.0237
BGIBMGA006889-RA-E1	chrA10	19.7097	25.8636	9.31938	19.4889	27.3305	29.1011	16.623	18.1768	33.2286	31.7681	31.374	30.3873	49.2198	55.635	14.8854	30.6687
BGIBMGA006801-RA-E15	chrA10	3.45773	5.44062	3.61405	5.08122	3.69597	4.48331	3.6261	4.21179	2.6594	2.38783	1.68042	2.03302	3.70526	3.34759	1.03845	2.17163
BGIBMGA006890-RA-E1	chrA10	0.566956	0.329119	0	0.565355	3.59824	4.21652	0.836792	0.846539	7.02124	5.13967	6.58135	8.76966	1.96482	1.81374	0	0.933167
BGIBMGA006800-RA-E5	chrA10	26.7742	34.2284	15.9313	26.9986	33.0304	32.0219	21.3126	23.133	33.9771	32.1519	33.969	33.3486	33.6225	34.4056	12.8746	34.9081
BGIBMGA006891-RA-E1	chrA10	16.0153	25.5011	14.1852	22.0432	19.6486	23.4074	25.3022	29.6386	19.0234	18.0809	14.1931	17.0819	0.781719	0.856914	1.44803	1.16021
BGIBMGA006799-RA-E23	chrA10	0	0	0	0	0.46314	0.801746	0.440615	0.445747	1.15019	1.45603	0.630078	0.912136	0.114953	0.159172	0.378552	0.163787
BGIBMGA006799-RA-E23	chrA10	0	0	0	0	0	0	0	0	0	0	0	0	0	0	0	0
BGIBMGA006927-RA-E6	chrA10	0.781121	0.777329	0.738678	0.667641	1.87675	2.85277	0.576443	0.708119	4.11813	4.04637	7.77207	7.71928	3.43211	5.84558	5.9695	10.3772
BGIBMGA006927-RA-E6	chrA10	0	0	0	0	0	0	0	0	0	0	0	0	0	0	0	0
BGIBMGA006928-RA-E1	chrA10	0	0	0	0	0	0	0	0	0	0	0	0	0	0	0	0
BGIBMGA006929-RA-E1	chrA10	12.6963	20.1963	9.27768	19.5661	6.59276	10.8066	13.3849	14.5256	12.2518	11.25	6.96014	9.91846	1.85713	1.58246	0.235219	0
BGIBMGA006930-RA-E1	chrA10	0	0	0	0	0	0	0	0	0	0	0	0	0	0	0	0
EMBMOE00000002520	chrA10	0	0	0	0	0	0	0	0	0	0	0	0	0	0	0	0
BGIBMGA006926-RA-E10	chrA10	0	0	0	0	0	0	0	0	0.11854	0.0570879	0	0.102819	0	0	0	0.0984673
BGIBMGA006925-RA-E11	chrA10	1.14566	2.93735	0.947986	0.952023	4.48382	6.92285	4.50914	5.27442	11.445	10.4314	8.81569	11.8141	0	0	0	0
EMBMOE00000001992	chrA10	0	0	0	0	0	0	0	0	0	0	0	0	0	0	0	0
BGIBMGA006924-RA-E3	chrA10	0.701946	0	0	0	3.11848	4.5679	1.55404	3.14429	3.8249	3.68408	2.96303	5.12724	0	0	4.00544	3.46605
BGIBMGA006931-RA-E1	chrA10	28.9553	36.1639	29.0415	28.8735	33.9691	35.8906	25.2532	29.1502	38.4663	34.9569	39.5843	36.9463	14.4438	17.5436	46.3129	113.369
BGIBMGA006932-RA-E1	chrA10	22.3346	23.0782	10.3493	14.6992	34.0198	34.0516	24.7234	25.3449	29.8722	30.4774	30.8761	27.6377	38.314	42.1558	19.1169	43.0105
BGIBMGA006923-RA-E3	chrA10	0	0	0	0	0.22489	0.823539	0	0.264543	0.351062	0.845341	0.560911	1.06576	0.614006	0.283397	0	0
BGIBMGA006922-RA-E10	chrA10	0	0.130245	0	0	0.284793	0.0521449	0	0	0.444571	0.321152	0.177579	0.819421	0	0	0	0
EMBMOE00000003097	chrA10	0	0	0	0	0	0	0	0	0	0	0	0	0	0	12.6171	2.42623
BGIBMGA006921-RA-E5	chrA10	2.64241	4.38264	0.312354	1.788	9.04399	9.51889	3.27324	4.08637	14.9127	13.5982	21.7106	21.1662	5.4781	8.15139	7.67368	8.77607
BGIBMGA006933-RA-E1	chrA10	5.41597	7.51821	2.33816	6.80955	7.32294	10.0698	5.03947	5.09817	10.1483	10.1117	11.5551	13.1529	5.71242	7.72144	13.4368	33.7192
EMBMOE00000002754	chrA10	0	0	0	0	0	0	0	0	1.4412	0	1.53512	0	0	0	0	0
BGIBMGA006920-RA-E4	chrA10	13.8899	16.7074	9.526	12.3533	16.2807	17.3332	9.78862	11.0237	21.6955	20.8967	26.4107	28.4423	13.8772	16.5131	5.35532	10.71
EMBMOE00000004912	chrA10	0	0	0	0	0	0	0	0	0	0	0	0	0	0	0	0
BGIBMGA006934-RA-E1	chrA10	0	0	0	0	0	0	0	0	0	0	0	0	0	0	0	0
BGIBMGA006935-RA-E1	chrA10	0.471792	1.0955	0.347011	0.575005	5.88873	8.45516	2.12769	2.89605	9.50414	8.02869	10.6214	13.9421	0.0454172	0.0419251	1.1965	0.647111
BGIBMGA006919-RA-E3	chrA10	62.5869	58.8002	49.0623	57.8936	40.5054	42.2977	34.9442	40.8845	37.7342	38.8989	31.0684	31.8451	54.2246	58.288	111.017	144.015
BGIBMGA006918-RA-E7	chrA10	0.549213	0.701401	0	0.219065	0.557701	0.714797	0.0810603	0.328018	1.63236	1.99153	2.37628	2.35978	2.56949	3.7775	1.09687	3.43506
BGIBMGA006917-RA-E1	chrA10	0	0	0	0	0	0	0	0	0	0	0	0	0	0	0	0
BGIBMGA006936-RA-E1	chrA10	7.93108	10.3193	4.97854	10.6358	20.0474	23.7081	17.7605	20.0091	21.9469	21.8565	19.8417	20.2113	7.58224	10.0614	9.75351	14.1793
BGIBMGA006916-RA-E6	chrA10	0	0	0	0	0	0	0	0.101522	0.943074	0.648822	0.358762	0.701141	2.8276	4.56782	0	0
BGIBMGA006915-RA-E4	chrA10	8.32817	12.9323	5.51296	5.60564	31.9776	33.2914	13.0601	13.5231	42.1829	42.2193	51.1939	48.218	0	0	0	0
BGIBMGA006914-RA-E9	chrA10	0.0997352	1.33162	0.660212	0.497268	3.29149	4.03322	0.441609	0.744588	5.78041	6.47172	9.31461	10.8418	0.259229	0.0797654	0	0.984939
BGIBMGA006937-RA-E1	chrA10	1.95243	4.25021	0	2.43365	2.47826	4.08388	1.80104	3.27964	15.9582	16.5351	8.75664	8.80838	155.201	151.466	2.78524	2.00847
BGIBMGA006913-RA-E4	chrA10	0.252412	0.732628	0	0.377549	3.52431	4.75171	1.0245	1.50754	7.12704	7.10549	5.86011	9.27272	1.31212	1.4131	0	0
BGIBMGA006938-RA-E1	chrA10	0	0	0	0	0	0	0	1.775	2.94439	2.83598	1.25451	4.597	0	0	0	0.97832
BGIBMGA006939-RA-E1	chrA10	8.86668	12.7391	2.56788	9.94685	12.0284	15.0947	7.60663	7.94346	17.0748	17.6624	23.8602	25.4775	6.33765	6.47083	6.79871	25.3569
BGIBMGA006940-RA-E1	chrA10	9.21304	16.0446	3.81169	9.18702	23.3886	24.6238	13.5979	18.0551	25.1009	25.8252	27.3444	26.7201	3.99104	9.21041	3.28571	3.79099
BGIBMGA006912-RA-E5	chrA10	3.42811	5.37306	1.13464	3.07658	13.2717	13.5443	6.83056	6.39826	14.9438	14.3936	17.3647	17.2334	5.64315	6.30592	0.489037	1.12848
BGIBMGA006941-RA-E1	chrA10	8.14176	10.8207	1.4183	8.11876	23.1166	25.6944	9.80312	10.7171	26.746	26.068	25.0975	25.7765	6.12578	7.71104	3.05648	6.17138
BGIBMGA006942-RA-E1	chrA10	43.4329	56.1559	56.6309	79.4021	21.1611	27.2238	30.1096	40.2862	13.8001	12.7687	10.4169	13.6663	0.950248	0.701746	0.938775	0.361047
EMBMOE00000000953	chrA10	0	0	0	0	0	0	0	0	0	0	0	0	0	0	0	0
BGIBMGA006943-RA-E1	chrA10	5.65403	11.6048	2.00506	7.45029	15.2506	19.9924	18.1802	21.7085	16.7048	17.3422	12.2529	17.9598	0	0.968986	0	0
EMBMOE00000000253	chrA10	0	0	0	0	0	0	0	0	0	0	0	0	0	0	0	0
BGIBMGA006944-RA-E1	chrA10	85.6564	61.8655	105.491	78.4621	47.4093	38.4259	55.1265	57.9994	36.5104	35.6414	30.4812	28.6726	105.277	101.962	123.614	116.394
BGIBMGA006945-RA-E1	chrA10	13.2365	12.2487	15.3579	16.3649	12.0895	9.98943	14.3818	14.367	9.33931	9.46154	9.20057	8.85619	7.10929	7.73455	14.0051	16.7216
BGIBMGA006911-RA-E9	chrA10	1.87915	3.15134	0.345536	1.04102	0.662566	0.679361	0.308167	0.311757	0.258572	0.199242	0.0550847	0	0	0	0.893565	1.28872
BGIBMGA006946-RA-E1	chrA10	46.1279	58.2115	24.8927	45.2476	53.4596	53.2533	37.926	41.5495	55.014	55.7396	58.467	53.319	28.6703	31.8793	5.72206	14.0292
BGIBMGA006910-RA-E4	chrA10	19.4813	28.8378	5.37331	14.8935	26.9948	30.4862	31.3889	39.9962	35.2237	34.8563	30.8377	32.2263	1.68784	1.81774	14.3587	19.7733
BGIBMGA006909-RA-E20	chrA10	4.79935	6.93191	2.26929	3.98816	20.3789	23.3706	15.5585	19.1521	21.51	19.982	18.6309	20.7194	0	0	2.44518	1.97484
BGIBMGA006908-RA-E10	chrA10	0.198932	0	0	0	1.83069	2.03429	0.660625	0.66832	2.2665	2.42034	2.57166	3.37623	0.517058	0.715951	0.141893	0.163714
BGIBMGA006947-RA-E1	chrA10	0	0.363616	0.345536	0.208204	0.39754	0.339681	0.231125	0.0779391	0.413716	0.498104	1.04661	1.21111	0.994934	0.417469	0	4.12391
BGIBMGA006907-RA-E1	chrA10	157.32	116.745	192.057	145.734	98.8154	79.8265	91.3618	93.3677	85.3398	83.9173	88.0488	72.0858	141.297	161.995	77.1219	88.3885
BGIBMGA006948-RA-E1	chrA10	0	0	0	0	0	0.353188	0	0	0.878258	0.725076	2.00463	2.88388	0	0	0.180658	0.312659
EMBMOE00000005441	chrA10	0	0	0	0	0	0	0	0	0	0	0	0	0	0	0	0
EMBMOE00000002964	chrA10	0	0	0	0	0	0	0	0	0	0	0	0	0	0	0	0
EMBMOE00000000103	chrA10	0	0	0	0	0	0	0	0	0	0	0	0	0	0	0	0
BGIBMGA006949-RA-E1	chrA10	0	1.04355	0	0	0.570453	1.25339	0.663311	2.01311	2.67149	1.28657	1.4228	2.70339	0.77874	0.718861	3.84669	1.47941
BGIBMGA006950-RA-E1	chrA10	0	1.96715	0	0	1.07534	1.18135	0.62519	0.632472	5.45558	4.4463	4.02308	8.37206	0	0	1.20854	0
EMBMOE00000003233	chrA10	0	0	0	0	0	0	0	0	0	0	0	0	0	0	0	0
EMBMOE00000005243	chrA10	0	0	0	0	0	0	0	0	0	0	0	0	0	0	0	0
BGIBMGA006906-RA-E19	chrA10	0.897738	0.573253	0.297136	0.268561	1.76625	2.37853	0.463752	0.469154	3.37977	3.598	6.72637	8.25457	0.777791	1.22058	0.128067	0.221641
BGIBMGA006951-RA-E1	chrA10	0.261363	0.910329	0	0	1.16114	2.18676	0.192878	0.195124	2.20098	2.11995	2.62023	3.36896	0.905768	1.25418	0	0.215092
BGIBMGA006952-RA-E1	chrA10	0.144518	0.880878	0	0.216165	1.3758	1.94807	0.266625	0.215784	2.6488	2.34441	3.96523	6.05422	0	0	0.103081	0.0594665
BGIBMGA006953-RA-E1	chrA10	0	1.22244	0	0	2.00474	4.40476	0	0.786072	4.6942	4.01899	7.77796	12.2149	0	0	13.5184	4.33256
BGIBMGA006905-RA-E8	chrA10	17.3584	22.6323	6.83968	14.6992	26.1427	30.0969	20.3333	27.0497	33.5759	31.8796	24.4969	25.8673	2.14845	2.09343	27.7105	32.5388
BGIBMGA006904-RA-E2	chrA10	1.70274	3.95377	0	0.970246	3.8595	3.84427	6.82138	7.80883	10.4832	11.0257	10.7813	14.1096	0	0	0.347006	0.800737
BGIBMGA006903-RA-E2	chrA10	2.72979	2.37697	0	0	4.33122	6.3443	2.0145	3.05695	6.76119	1.95368	3.60091	5.27804	0	0	0	0
EMBMOE00000004024	chrA10	0	0	0	0	0	0	0	0	0	0	0	0	0	0	0	0
EMBMOE00000005979	chrA10	0	0	0	0	0	0	0	0	0	0	0	0	0	0	0	0
BGIBMGA006902-RA-E4	chrA10	6.59611	8.15754	0	7.43541	10.5567	14.5302	6.56084	9.42063	14.2064	11.7677	11.3492	13.308	4.22398	4.12856	2.86381	2.59616
EMBMOE00000005688	chrA10	0	0	0	0	0	0	0	0	0	0	0	0	0	0	0	0
EMBMOE00000004532	chrA10	0	0	0	0	0	0	0	0	0	0	0	0	0	0	0	0
EMBMOE00000003392	chrA10	10.3324	19.1935	0	14.4245	3.93453	9.60539	6.09998	1.54276	4.09463	6.90177	3.2711	1.77579	14.323	8.26355	32.4272	10.2038
BGIBMGA006954-RA-E1	chrA10	11.8568	23.811	11.6671	19.4925	11.796	19.066	13.2431	18.6607	7.46083	9.47958	5.57984	9.63815	1.66583	1.79403	2.28571	3.6921
EMBMOE00000004760	chrA10	0	0	0	0	0	0	0	0	0	0	0	0	0	0	0	0
BGIBMGA006955-RA-E1	chrA10	0	0	0	0	0	0.349584	0	0	0.372555	0.717677	0	0.64629	1.9548	0.601496	0	0
EMBMOE00000002361	chrA10	0	0	0	0	0	0	0	0	0	0	0	0	0	0	0	0
BGIBMGA006956-RA-E1	chrA10	0.281314	0	0	0	0	0	0	0.420038	0.278706	0	0.445303	0.966969	11.2115	11.4743	0	0
BGIBMGA006957-RA-E1	chrA10	1.53818	1.78583	0.212129	0.830826	11.1452	13.3462	1.5608	2.39239	16.0011	14.2194	20.1889	23.9302	0.44422	0.25629	2.56	1.47684
BGIBMGA006901-RA-E3	chrA10	0	0.17046	0	0	0.186363	0.409473	0.433398	0.876893	2.03644	0.840626	0.309879	1.13551	1.01764	0.939388	0	0
BGIBMGA006958-RA-E1	chrA10	0	0	0	0	0	0	0	0	0	0	0	0	0	0	0	0
BGIBMGA006900-RA-E3	chrA10	0	0	0	0	0.431126	0.315753	0	0	0	0	0	0	0	0	0	0
BGIBMGA006959-RA-E1	chrA10	9.96782	15.6342	3.17228	6.40344	44.2224	43.5702	22.5629	27.6198	51.5609	50.9887	53.9602	51.188	1.66077	0.766536	5.87925	4.73258
EMBMOE00000000890	chrA10	0	0	0	0	0	0	0	0	0	0	0	0	0	0	0	0
BGIBMGA006960-RA-E1	chrA10	0	0	0	0	0	0	0	0	0	0	0	0	0	0	0	0
BGIBMGA006961-RA-E1	chrA10	0	0	0	0	0.042294	0.0619516	0.0983571	0	0.462157	0.317958	0.668089	0.658562	0	0	0	0
BGIBMGA006962-RA-E1	chrA10	2.77902	5.89177	1.99958	6.50622	8.20518	10.6147	4.99332	7.39681	11.8509	10.5499	18.6161	19.7797	6.1763	7.82734	6.89461	20.3843
BGIBMGA006899-RA-E7	chrA10	10.8138	11.7288	6.5932	16.1748	12.8231	14.8148	10.5003	12.7471	12.5461	13.4419	19.0695	18.2184	4.19136	6.6002	1.62383	11.007
BGIBMGA006963-RA-E1	chrA10	12.4514	20.0521	12.6295	21.6283	23.0699	25.7644	17.9329	22.7897	23.3786	22.2304	26.8096	25.9731	5.91588	7.22779	6.58933	10.9081
BGIBMGA006964-RA-E1	chrA10	5.42113	8.30266	6.87179	10.0065	14.7871	17.3173	11.5763	15.3278	15.027	14.6938	21.8489	24.2344	11.5921	13.5605	12.8343	19.744
BGIBMGA006898-RA-E6	chrA10	8.5332	14.8606	6.82807	13.4649	36.66	40.187	21.6597	30.0327	38.1362	35.4794	39.4835	41.2573	31.6846	39.5977	0	0
EMBMOE00000001361	chrA10	0	0	0	0	0	0	0	0	0	0	0	0	0	0	0	0
BGIBMGA006897-RA-E4	chrA10	15.6895	24.1463	15.6997	30.1989	18.0625	21.3696	19.6563	23.1541	16.8093	15.8422	21.5627	22.105	9.79978	10.5053	18.2178	24.6227
BGIBMGA006965-RA-E1	chrA10	4.17194	8.5571	6.44392	6.37891	4.76598	5.68832	5.95228	6.85217	5.64878	4.64459	5.57665	6.21414	4.5784	3.3366	3.17412	4.12002
BGIBMGA006896-RA-E6	chrA10	12.9941	19.0433	17.6263	22.7286	22.1718	22.5754	22.6369	23.2187	21.3153	21.4453	29.1112	28.0987	11.0734	13.7996	10.0281	20.3355
BGIBMGA006966-RA-E1	chrA10	98.46	75.7727	139.665	95.9377	69.6301	55.1809	81.7948	71.8266	62.9874	64.4266	78.0765	60.4355	104.803	108.894	52.1701	75.4725
BGIBMGA006895-RA-E7	chrA10	0.864567	2.00753	0	0.646594	4.52682	6.63082	1.75456	2.90455	7.28067	5.56884	9.12371	10.4942	2.80894	2.4201	5.55006	4.62479
BGIBMGA006967-RA-E1	chrA10	4.66483	6.89623	2.2645	5.58199	18.2372	21.5096	17.6715	20.7563	21.4441	19.6159	27.0095	28.5949	1.02386	0.74616	6.2997	5.01626
BGIBMGA006894-RA-E1	chrA10	0	0	0	0	0	0	0	0	0	0	0	0	0	0	1.06205	0.612685
BGIBMGA006968-RA-E1	chrA10	0.90993	0.528216	1.0039	0.604907	0.577496	0.704922	0.6715	0	0.450746	0	0.16004	0.260644	2.89063	1.45547	7.35567	8.48683
BGIBMGA006893-RA-E6	chrA10	0	0	0	0	0	0	0	0	0	0	0	0	332.16	314.382	0	0
EMBMOE00000004196	chrA10	0	0	0	0	0	0	0	0	0	0	0	0	0	0	0	0
EMBMOE00000000653	chrA10	0	0	0	0	0	0	0	0	0	0	0	0	0	0	0	0
BGIBMGA006892-RA-E8	chrA10	4.59217	7.19756	5.31975	9.1584	13.4065	16.7561	14.0638	15.7704	23.5441	21.9104	26.7746	27.2288	7.36042	8.26355	0	0.377918
BGIBMGA006892-RA-E8	chrA10	0	0	0	0	0	0	0	0	0	0	0	0	0	0.29771	20.1789	6.73954
BGIBMGA006892-RA-E8	chrA10	0	0	0	0	0	0	0	0	0	0	0	0	0	0	8.41143	2.42623
EMBMOE00000003708	chrA10	0	0	0	0	0	0	0	0	0	0	0	0	0	0	0	0
BGIBMGA002851-RA-E1	chrA10	77.3271	96.2311	55.4052	86.3268	19.2659	24.1557	73.4746	86.1748	48.0205	44.7624	38.9557	43.7451	0	0	0	0
BGIBMGA002850-RA-E1	chrA10	0	0	0	0	0	0	0	0	0	0.362538	0	0	0	0	0	0
EMBMOE00000006237	chrA10	0	0	0	0	0	0	0	0	0	0	0	0	0	0	0	0
BGIBMGA002852-RA-E1	chrA10	10.4414	18.1838	18.8044	27.7142	16.6644	19.9132	30.2553	38.5175	10.1164	9.96375	13.5304	15.7022	0	0	0	0
EMBMOE00000004096	chrA10	0	0	0	0	0	0	0	0	0	0	0	0	0	0	0	0
BGIBMGA002853-RA-E1	chrA10	0	0	0	0	0	0	0	0	0	0	0	0	0	0	0	0
BGIBMGA002854-RA-E1	chrA10	0	0	1.62272	4.72592	0.103719	0	6.63311	7.68642	0.0809544	0	6.89841	9.76027	0	0	0	0.537968
BGIBMGA002855-RA-E1	chrA10	0.222672	0.258523	0	0.222043	0.565283	1.86304	0.821624	0.332478	0.992731	1.06242	0.704951	1.43512	0	0	0	0
BGIBMGA002849-RA-E10	chrA10	0	0	0	0	0.0900427	0.0989198	0.1047	0.105919	1.2299	1.21846	2.6201	2.8346	0.307299	0.340404	0	0
BGIBMGA002848-RA-E2	chrA10	29.1746	35.2089	30.4936	51.2942	17.0542	19.2708	17.5639	30.9516	47.9199	43.9577	42.1306	39.2554	1.99552	1.22805	0	0
BGIBMGA002847-RA-E5	chrA10	0.737966	1.55291	1.22127	0.919852	7.14245	9.64746	4.90136	6.81787	14.9423	13.732	18.1551	20.6497	3.43659	5.01673	0	0
EMBMOE00000005667	chrA10	0	0	0	0	0	0	0	0	0	0	0	0	0	0	0	0
EMBMOE00000006348	chrA10	0	0	0	0	0	0	0	0	0	0	0	0	0	0	0	0
BGIBMGA002856-RA-E1	chrA10	15.9548	28.1881	13.7759	22.6541	9.13531	12.3333	24.5722	31.7203	13.4874	12.6598	13.1768	17.3616	0	0	0.49479	0.285439
BGIBMGA002846-RA-E8	chrA10	78.9094	84.8458	60.6425	83.6693	12.8175	15.8715	29.6541	41.1911	18.7709	17.3844	13.8421	16.9076	1.44309	0.999095	1.78208	1.02807
BGIBMGA002845-RA-E18	chrA10	6.20095	11.1463	2.70054	5.80375	1.93323	2.85704	7.94798	10.5989	6.14345	5.60583	5.74019	7.78267	0	0	0	0
BGIBMGA002844-RA-E12	chrA10	2.24827	3.97213	0.647078	0.877275	0.744464	0.999606	2.01984	2.84612	2.179	2.28534	1.80523	2.47802	0	0	0	0
BGIBMGA002843-RA-E22	chrA10	1.71769	2.96114	0.51684	1.2457	1.09015	2.1533	2.80408	4.27454	2.1143	2.35931	2.58167	3.95853	0	0	0	0
BGIBMGA002857-RA-E1	chrA10	0.735205	0.853576	0.60835	0.916411	3.49954	4.27172	2.17023	2.33273	4.91662	4.47251	5.91591	7.26553	0.477731	0.587996	1.57321	1.05883
BGIBMGA002842-RA-E4	chrA10	0.842335	1.83366	0.696996	1.25993	2.94028	3.52381	3.88511	5.81693	4.6942	3.91852	6.44459	9.68143	1.09469	1.17893	6.90939	6.41219
BGIBMGA002858-RA-E1	chrA10	35.0355	43.3881	21.4743	42.959	29.1534	33.2942	47.1138	58.5125	32.5251	30.4608	34.234	37.4666	2.47332	2.69826	26.2857	24.5614
BGIBMGA002841-RA-E7	chrA10	4.84189	8.43217	2.96774	8.22585	10.1294	12.0032	16.1454	22.7597	14.7463	13.4333	14.1934	19.5711	0.310738	0	2.04658	0.885487
BGIBMGA002840-RA-E39	chrA10	27.009	38.4693	20.7874	35.386	14.2637	16.5209	38.7412	47.0141	20.0898	19.3367	21.4436	24.6376	0	0	2.12937	1.25159
BGIBMGA002859-RA-E1	chrA10	1.95243	2.6918	1.61555	2.43365	3.40761	6.80647	2.88167	3.46184	6.77014	5.23999	8.24155	10.591	3.17169	4.09894	2.43709	10.2432
EMBMOE00000000455	chrA10	0	0	0	0	0	0	0	0	0	0	0	0	0	0	0	0
EMBMOE00000001163	chrA10	0	0	0	0	0	0	0	0	0	0	0	0	0	0	0	0
BGIBMGA002860-RA-E1	chrA10	0	0.486199	0	0	2.39201	5.06102	4.3266	3.75171	5.39359	5.99424	6.40798	8.45686	0.725644	0.334924	0	0
BGIBMGA002861-RA-E1	chrA10	0.488108	0.991716	0	0.973459	8.67391	11.9113	6.93402	9.019	12.4522	12.8089	16.4831	19.3994	0.528615	0.78075	0	0.200847
BGIBMGA002839-RA-E5	chrA10	19.1142	28.9379	9.61623	31.4112	25.1355	28.4309	37.6904	45.6639	27.8752	22.5443	27.7554	32.0624	0	0	0	0.125842
BGIBMGA002838-RA-E2	chrA10	25.6995	36.0299	25.6788	43.5175	47.7004	46.2049	63.6953	64.7992	37.4712	32.8526	47.0771	42.9188	0	0.775614	4.15038	1.59621
BGIBMGA002862-RA-E1	chrA10	11.9521	16.4204	11.8678	22.6448	19.9751	25.3703	29.6948	37.4765	23.2877	18.2484	24.1747	28.2446	8.28411	6.05398	11.3668	10.164
BGIBMGA002837-RA-E7	chrA10	107.004	94.5061	233.172	166.178	78.6195	66.1794	141.877	128.723	64.4431	60.7288	70.6732	60.5385	2.82098	3.78774	39.4814	41.168
BGIBMGA002836-RA-E10	chrA10	0.539958	1.34782	0.714867	0.915337	1.71345	2.43454	0.796945	0.685293	3.04922	1.95797	6.18248	7.86486	0	0.129553	3.85139	2.44401
BGIBMGA002863-RA-E1	chrA10	0.880052	2.61822	0.364102	0.877566	3.21157	2.91459	1.62363	2.79231	4.74091	3.77905	6.32685	7.65709	0.0953084	0	0.784648	0.543187
BGIBMGA002863-RA-E1	chrA10	0	0	0	0	0	0	0	0	0	0	0.997174	0	1.63735	0	2.69597	0
BGIBMGA002835-RA-E1	chrA10	15.6169	19.9002	18.9107	21.0803	21.3942	26.1149	20.8009	24.5978	23.0195	23.4441	28.4388	30.8499	8.74523	10.5099	16.0295	45.296
BGIBMGA002864-RA-E1	chrA10	17.3801	28.3991	13.8486	25.3546	7.96642	12.2675	17.3388	24.7493	17.2189	15.2028	13.7558	15.4884	0.5577	0.257409	0.459139	0
BGIBMGA002864-RA-E1	chrA10	0	2.19413	0	1.88452	0	2.63532	0	0	0.936165	0.901697	0	0.812006	0	0	0	0
BGIBMGA002834-RA-E4	chrA10	0	0	0	0	0	0	0	0	0	0	0	0	0	0	0	0
BGIBMGA002833-RA-E3	chrA10	0	0	0	0	0	0	0	0	0	0	0	0	0	0	0	0
BGIBMGA002865-RA-E1	chrA10	0.982724	1.14095	0	0	0.311848	0.228395	0	0	0	0	0	0	0	0	0	0
BGIBMGA002866-RA-E1	chrA10	0	0	0	0	0	0	0	0	1.30394	1.25593	2.77784	3.95853	0	0	0	0
BGIBMGA002832-RA-E3	chrA10	0	0	0	0	0	0.204736	0	0	0.727299	0.280209	0.774697	1.70327	0	0	0	0
EMBMOE00000003061	chrA10	0	0	0	0	0	0	0	0	0	0	0	0	0	0	0	0
EMBMOE00000003907	chrA10	0	0	0	0	0	0	0	0	0	0	0	0	0	0	0	0
BGIBMGA002867-RA-E1	chrA10	0	0.693819	0	0	0.25285	0	0.294008	0	0	0	0	0	0	0	0	0
BGIBMGA002868-RA-E1	chrA10	6.09585	8.12281	1.8342	2.76301	2.98952	4.50779	1.43136	2.17204	3.22554	3.17289	3.58196	5.05977	0	0.221604	3.55746	1.02613
EMBMOE00000001837	chrA10	0	0	0	0	0	0.878441	0	0	0	1.80339	3.9887	2.43602	3.2747	1.51145	0	0
BGIBMGA002869-RA-E1	chrA10	3.18014	3.25778	1.23832	2.61154	13.5345	17.0427	10.3537	11.8709	12.2319	12.0493	15.6941	16.9594	2.59316	5.23637	4.0029	2.61713
BGIBMGA002831-RA-E4	chrA10	19.582	30.1551	11.7023	31.7308	6.04133	8.34357	26.0919	34.3145	15.3586	12.9764	17.0771	17.7623	0.235633	0	12.8034	8.50525
BGIBMGA002830-RA-E2	chrA10	34.9126	41.4344	30.8145	60.3442	12.3098	13.3431	52.1013	59.6587	21.5219	16.6577	30.2931	32.3349	0	0	2.21353	2.55393
BGIBMGA002870-RA-E1	chrA10	1.06487	1.98694	1.25876	1.5928	2.51023	4.06585	2.02074	2.61213	5.16195	4.31865	12.0001	12.1248	1.84519	2.2508	5.53383	10.704
BGIBMGA002829-RA-E2	chrA10	61.6285	64.2991	84.0726	77.2332	43.6058	42.9692	50.3967	60.6208	39.192	39.9345	44.6024	40.793	37.1595	39.2978	59.4028	108.29
BGIBMGA002828-RA-E1	chrA10	0	0	0	0	0	0	0	0	0	0	0	0	0	0	0	0
EMBMOE00000004899	chrA10	0	0	0	0	0	0	0	0	0	0	0	0	0	0	0	0
BGIBMGA002827-RA-E1	chrA10	1.3304	3.24366	0	0	2.02645	2.10255	0	0	0.39542	0.507815	0	0	0	0	0	0.437948
BGIBMGA002871-RA-E1	chrA10	0	0	0	0	0	0	0	0	0	0	0	0	0	0	0	0
BGIBMGA002872-RA-E1	chrA10	0	0	0	0	0	0	0	0	0	0	0	0	0	0	1.15542	0
BGIBMGA002873-RA-E1	chrA10	0	0	0	0	0	0	0	0	0	0	0	0	0	0	0	0
EMBMOE00000004614	chrA10	0	0	0	0	0	0	0	0	0	0	0	0	0	0	0	0
EMBMOE00000005891	chrA10	0	0	0	0	0	0	0	0	0	0	0	0	0	0	0	0
EMBMOE00000005891	chrA10	0	0	0	0	0	0	0	0	0	0	0	0	0	0	0	0
EMBMOE00000006375	chrA10	0	0	0	0	0	0	0	0	0	0	0	0	0	0	0	0
BGIBMGA002826-RA-E1	chrA10	0	0	0	0	0	0	0	0	0	0	0	0	0	0	0	0
BGIBMGA002874-RA-E1	chrA10	0	0	0	0	0	0	0	0	0	0	0.627255	0	0	0	0	0
EMBMOE00000000981	chrA10	0	0	0	0	0	0	0	0	0	0	0	0	0	0	0	0
BGIBMGA002875-RA-E1	chrA10	0	0	0	0	0	0	0	0	0	0	0	0	0	0	0	0
BGIBMGA002876-RA-E1	chrA10	0	0	0	0.150916	0.192103	0.984864	0	0	0.974611	0.938728	1.43741	1.30054	0	0	0.431798	0.12455
BGIBMGA002877-RA-E1	chrA10	0	0.153353	0	0	0.838301	1.35072	0.389903	0.394445	1.96293	2.0167	2.7878	1.9296	0	0	0	0
BGIBMGA002825-RA-E2	chrA10	0.156485	0	0	0	0	0	0	0	0	0	0	0	0	0	0	0
BGIBMGA002824-RA-E10	chrA10	0	0	0.396987	0.239206	0	0	0	0.0447722	0	0	0	0	0	0	1.02662	0.345477
EMBMOE00000006490	chrA10	0	0	0	0	0	0	0	0	0	0	0	0	0	0	0	0
EMBMOE00000006205	chrA10	0	0	0	0	0	0	0	0	0	0	0	0	0	0	0	0
EMBMOE00000002934	chrA10	0	0	0	0	0	0	0	0	0	0	0	0	0	0	0	0
BGIBMGA002878-RA-E1	chrA10	12.5454	20.179	5.19039	22.935	29.6919	36.446	36.261	40.5858	28.4833	24.5664	29.3742	35.4864	18.7947	19.2308	26.0993	34.1996
BGIBMGA002823-RA-E11	chrA10	1.79509	4.78119	2.44647	6.8442	6.7016	10.4054	11.6108	17.0278	7.58454	6.7511	9.026	11.8869	0.18297	0.168902	0.451903	0.260698
BGIBMGA002823-RA-E11	chrA10	0	0	0	0	1.19941	1.75688	1.39465	0	0.936165	1.80339	0.997174	1.62401	0	0	0	0
BGIBMGA002879-RA-E1	chrA10	0	0	0	0	0	0	0	0	0.282152	0	0	0.146839	0	0	0	0.656246
EMBMOE00000005920	chrA10	0	0	0	0	0	0	0	0	0	0	0	0	0	0	0	0
BGIBMGA002822-RA-E3	chrA10	8.37549	10.6964	5.54428	8.76943	6.91026	6.03429	7.10798	7.19077	6.63826	7.5927	9.72245	8.45686	2.90258	3.01432	0.597403	2.75708
BGIBMGA002880-RA-E1	chrA10	114.979	102.685	120.348	128.373	61.1222	61.6666	75.4229	81.437	50.141	49.7015	52.3716	51.0914	257.129	233.429	98.1333	105.946
BGIBMGA002821-RA-E12	chrA10	2.27738	4.44681	4.79674	8.46444	1.70816	2.02091	4.81273	6.41444	2.35882	2.07441	3.60495	4.84809	0	0	0.443018	0.0851908
BGIBMGA002881-RA-E1	chrA10	24.139	31.0148	15.9792	28.8849	25.1249	26.6294	26.8395	36.0426	21.683	21.0383	23.6056	25.7218	91.7417	97.8154	5.50967	6.09207
BGIBMGA002882-RA-E1	chrA10	0	0	0	0	0	0	0	0	0	0	0	0	0	0	0	0
EMBMOE00000000144	chrA10	0	0	0	0	0	0	0	0	0	0	0	0	0	0	0	0
BGIBMGA002883-RA-E1	chrA10	0	0	0	0	0	0	0	0	0	0	0	0	0	0	0	0
EMBMOE00000005803	chrA10	0	0	0	0	0	0	0	0	0	0	0	0	0	0	0	0
BGIBMGA002820-RA-E13	chrA10	0.576566	1.33879	0.636111	1.43734	2.13455	3.30532	2.34018	3.87399	3.71292	3.11773	6.54079	7.63836	0	0	0.822499	0.39541
BGIBMGA002884-RA-E1	chrA10	0.550032	2.23506	0	0.548479	5.23625	7.41431	0.405907	1.64254	9.80877	8.13546	15.9622	15.1251	0.953084	0.8798	3.92324	5.43187
BGIBMGA002819-RA-E15	chrA10	0.0822593	0	0	0	0	0	0	0	0	0	0	0	0.142537	0.131577	3.40306	4.80643
BGIBMGA002819-RA-E15	chrA10	0	0	0	0	0	0	0	0	0	0	0	0	0	0	0	0
BGIBMGA002819-RA-E15	chrA10	0	0	0	0	0	0	0	0	0	0	0	0	0	0	0	0
BGIBMGA002885-RA-E1	chrA10	1.01196	0.881166	0.558234	0.840917	1.92675	3.76303	1.61805	3.02197	7.8535	8.04718	5.78452	7.754	0.146125	0.404668	1.44361	0.416402
BGIBMGA002818-RA-E7	chrA10	20.3761	26.6139	10.0108	23.1759	27.3793	31.9654	50.9847	59.7788	28.9402	27.6468	38.5538	41.0387	0.275839	0.636573	17.2589	8.12238
BGIBMGA002886-RA-E1	chrA10	18.2539	27.5906	18.2391	25.0711	11.585	16.8094	21.3499	22.37	10.919	11.1743	9.99504	10.3588	20.5893	20.108	19.6529	19.8407
BGIBMGA002817-RA-E2	chrA10	2.69486	4.06736	2.37853	3.40384	7.86746	9.7287	2.45275	3.75552	13.7943	13.8436	27.5855	29.1595	3.11306	4.63383	11.9815	17.7051
BGIBMGA002887-RA-E1	chrA10	1.54841	5.03359	2.04999	5.55853	19.8508	21.7359	12.5695	10.8663	19.7893	15.6622	21.5691	24.3499	6.70763	6.68722	29.1573	23.1919
BGIBMGA002816-RA-E6	chrA10	0.744488	0.864353	0	0.742385	1.73249	2.30702	1.28195	2.59377	2.33568	2.4865	4.71391	5.86449	0	0	0	0
BGIBMGA002815-RA-E1	chrA10	0	0	0	0	4.54147	2.66091	1.05615	2.13689	2.83576	2.38993	4.90842	6.45663	0	0	0	0.588892
BGIBMGA002814-RA-E7	chrA10	66.9037	65.2986	93.0776	94.7569	74.7735	64.2467	94.9477	91.6627	69.2879	68.14	83.9864	67.759	91.7243	103.34	196.389	185.9
BGIBMGA002888-RA-E1	chrA10	0.461373	0.401742	0	0.115017	1.46407	1.71564	2.89407	3.875	3.02825	2.31139	4.19937	5.69929	0	0	0	0.854308
BGIBMGA002813-RA-E1	chrA10	6.44913	10.1616	3.04936	4.59351	8.77072	12.419	6.79894	7.56594	11.8659	11.8686	8.7502	8.31291	12.7713	14.7367	1.31429	0
BGIBMGA002889-RA-E1	chrA10	1.81986	3.25733	1.50585	3.32699	4.33122	6.55578	5.03625	6.90643	5.18358	4.26915	5.44137	7.42835	0	0.121289	0.216343	0.499225
BGIBMGA002890-RA-E1	chrA10	0	1.06299	3.03042	2.28249	0.290541	0.851161	0.337835	1.36708	1.36064	0.873694	0.966206	1.37688	0.396625	0	13.7143	12.4326
BGIBMGA002812-RA-E4	chrA10	0	0.530399	0	0.607406	1.93294	1.6988	1.12379	0.909505	3.16826	3.63287	8.67789	6.41216	0	0	3.04132	2.50644
BGIBMGA002891-RA-E1	chrA10	5.30792	7.65913	3.51366	7.71256	7.2187	8.67054	6.93883	9.39728	7.51243	7.01876	9.04228	10.1651	1.31392	1.21289	3.46149	7.11396
BGIBMGA002892-RA-E1	chrA10	1.29794	3.06764	1.22741	2.95834	4.94249	7.36896	3.2156	4.4989	7.43986	7.1217	11.6425	13.9818	1.36549	0.88976	8.8611	11.1393
BGIBMGA002811-RA-E4	chrA10	1101.88	818.953	2041.41	1238.41	447.998	324.995	885.345	638.54	338.385	353.9	365.741	247.732	572.097	542.577	690.598	557.207
BGIBMGA002893-RA-E1	chrA10	0.703062	1.36043	0.387835	0.817922	4.31332	6.37254	3.37245	5.68621	8.06828	7.21214	11.129	12.2847	0	0	1.00295	0.192864
BGIBMGA002810-RA-E1	chrA10	30.9625	37.3152	18.9366	42.9566	32.4663	35.3543	26.5748	36.9346	38.6777	37.4143	46.3481	47.43	20.1192	19.918	9.60209	27.1428
BGIBMGA002894-RA-E1	chrA10	14.2541	18.9037	12.6577	21.0319	26.1099	28.28	26.084	32.1845	29.105	26.264	36.1382	37.245	0.301211	0.185367	1.48787	3.05187
BGIBMGA002809-RA-E3	chrA10	82.0798	72.6056	77.62	86.8591	53.5102	49.572	65.105	66.697	44.5317	45.0234	49.2015	44.3835	52.2463	54.9275	23.8961	40.4372
BGIBMGA002895-RA-E1	chrA10	14.7894	20.7946	12.8394	22.9675	21.042	24.9619	23.9752	29.0963	21.9183	21.6029	28.8795	31.9287	0.630164	0.775614	8.30075	8.42997
BGIBMGA002896-RA-E1	chrA10	6.62271	12.6496	8.48516	13.6341	11.9316	14.9946	23.3332	29.0277	9.94777	10.7028	13.076	15.6964	0.185092	0.17086	1.21905	1.40651
BGIBMGA002896-RA-E1	chrA10	0	0	0	0	0	0	0	0	0	0	0	0	0	0	0	0
BGIBMGA002808-RA-E3	chrA10	4.78317	9.08718	4.31767	11.0569	7.86519	8.89325	6.41788	6.97958	10.4469	10.581	16.8637	17.8426	8.85328	9.7375	7.13359	27.7335
BGIBMGA002897-RA-E1	chrA10	0.156818	0.136549	0	0	0.049763	0.619582	0.0578633	0.117075	0.776818	0.635984	1.65489	2.39196	0	0	0.111854	0
BGIBMGA002807-RA-E1	chrA10	2.02484	3.29119	0	1.21147	6.42543	8.47069	2.39084	2.41868	9.22791	9.66104	16.026	18.9661	7.71894	7.77318	5.19937	14.9973
BGIBMGA002806-RA-E5	chrA10	3.04563	5.30399	2.0161	4.85925	5.21894	8.35245	2.92186	5.00228	7.39261	7.26574	13.6596	15.049	7.38837	7.06385	4.77922	7.76996
BGIBMGA002898-RA-E1	chrA10	27.9135	34.5925	17.6473	19.7032	26.0758	28.8652	28.4687	30.6735	23.4599	23.1947	23.0029	22.7742	22.8254	23.5786	19.2389	20.3907
BGIBMGA002899-RA-E1	chrA10	0	0.0898855	0	0	0	0	0	0	0	0	0	0	0	0	0	0.127428
BGIBMGA002900-RA-E1	chrA10	0	0	0	0	0	0	0	0	0	0	0	0	0	0	0	0
BGIBMGA002901-RA-E1	chrA10	0	0	0	0	0	0	0	0	0	0	0	0	0	0	0	0
BGIBMGA002805-RA-E1	chrA10	0	0	0	0	0	0	0	0	0	0	0	0	0	0	0	0
BGIBMGA002804-RA-E7	chrA10	0.209387	0.486199	0	0.208796	0.664448	0.583964	0.618085	0.937927	3.83774	2.99712	5.52412	6.65752	0	0	0	0
BGIBMGA002804-RA-E7	chrA10	0	0	0	0	0	0	0	0	1.48015	0	0	0	0	0	0	0
BGIBMGA002902-RA-E1	chrA10	0	0	0	0	0	0	0	0	0	0	0	0	0	0	0.196897	0
BGIBMGA002803-RA-E5	chrA10	0.286787	0.832402	0	0	1.27409	1.59965	1.26984	0.856421	3.12541	3.83133	7.11214	8.74881	0	0	0.409116	0
BGIBMGA002802-RA-E4	chrA10	0	0.40491	0.769553	0	0.885372	2.16146	0.343164	0.347161	3.80077	3.5499	5.766	8.19178	1.0072	0.929758	3.98017	1.91343
BGIBMGA002802-RA-E4	chrA10	0	0	0	0	0	0	0	0	0	0	0	0	0	0	0	0
BGIBMGA002801-RA-E1	chrA10	0	0	0	0	0	0	0	0	0	0	0	0	1.26449	1.75089	5.20509	3.60332
BGIBMGA002800-RA-E2	chrA10	0.0951024	0.441657	0	0	1.5693	2.51971	0.140365	0.142	3.53327	3.49393	7.37652	8.45848	1.40073	1.59726	5.01972	4.22634
EMBMOE00000004118	chrA10	0	0	0	0	0	0	0	0	0	0	0	0	0	0	0	0
EMBMOE00000001446	chrA10	0	0	0	0	0	0	0	0	0	0	0	0	0	0	0	0
EMBMOE00000001924	chrA10	0	0	0	0	0	0	0	0	0	0	0	0	0	0	0	0
EMBMOE00000000356	chrA10	0	0	0	0	0	0	0	0	0	0	0	0	0	0	0	0
EMBMOE00000005583	chrA10	0	0	0	0	0	0	0	0	0	0	0	0	0	0	0	0
BGIBMGA002903-RA-E1	chrA10	0.48973	0.142144	0	0	0.777029	0.910544	0.361405	0.365615	0.970377	1.51881	0.387606	1.15731	0	0	0	0
BGIBMGA002904-RA-E1	chrA10	0.284573	1.98234	0	0.567538	1.62546	2.1164	1.05003	0.424904	2.25547	1.22199	0.900922	1.58952	0	0	1.21787	1.17096
BGIBMGA002905-RA-E1	chrA10	0.857027	0	0	0	1.08784	0.398363	0	0	1.69816	1.22673	0.452207	1.10471	0.742519	0	75.8006	61.3612
BGIBMGA002799-RA-E2	chrA10	0.599222	1.73925	1.98332	1.19506	2.66212	2.22824	0.884415	2.68415	1.48416	1.71542	2.21324	2.05972	0	0	3.41928	3.9451
BGIBMGA002906-RA-E1	chrA10	197.079	157.655	296.981	200.517	100.673	86.0204	135.979	124.404	82.9422	81.0351	84.9658	66.0902	357.459	388.279	216	156.255
BGIBMGA002798-RA-E5	chrA10	2.72979	6.86681	9.03513	20.2644	0.384997	1.55083	7.83417	8.83118	0.600995	0.144717	1.12028	2.34579	3.4162	2.91094	0	0
BGIBMGA002798-RA-E5	chrA10	0	0	0	0	0	0	0	0	0	0	0	0	0	0	0	0
EMBMOE00000005611	chrA10	0	0	0	0	0	0	0	0	0	0	0	0	0	0	0	0
EMBMOE00000005405	chrA10	0	0	0	0	0	0	0	0	0	0	0	0	0	0	0	0
BGIBMGA002907-RA-E1	chrA10	79.3405	80.789	271.213	208.383	23.1134	27.6089	97.2648	99.0451	25.3425	22.3409	37.2885	36.3253	176.921	199.032	3.09244	0.713598
BGIBMGA002907-RA-E1	chrA10	0	0	0	0	0	0	0	0	0	0	0	0	0	0	0	0
BGIBMGA002908-RA-E1	chrA10	0	0.206693	0	0.355054	0	0	0	0	0	0	0	0	0	0	0	0
EMBMOE00000003938	chrA10	0	0	0	0	0	0	0	0	0	0	0	0	0	0	8.41143	12.1312
BGIBMGA002797-RA-E2	chrA10	0	0	0	0	0	0	0	0	0	0	0	0	0	0	3.50476	1.5164
BGIBMGA002796-RA-E3	chrA10	0	0	0	0	0	0	0	0	0	0	0	0	0	0	4.71669	3.74139
BGIBMGA002909-RA-E1	chrA10	0	0	0	0	0	0	0.346443	0	0	0	0	0	0	0	6.697	11.0108
EMBMOE00000003550	chrA10	0	0	0	0	0	0	0	0	0	0	0	0	0	0	0	0
EMBMOE00000000878	chrA10	0	0	0	0	0	0	0	0	0	0	0	0	0	0	0	0
EMBMOE00000000159	chrA10	0	0	0	0	0	0	0	0	0	0	0	0	0	0	0	0
EMBMOE00000002878	chrA10	0	0	0	0	0	0	0	0	0	0	0	0	0	0	0	0
EMBMOE00000003351	chrA10	0	0	0	0	0	0	0	0	0	0	0	0	0	0	0	0
EMBMOE00000000137	chrA10	0	0	0	0	0	0	0	0	0	0	0	0	0	0	0	0
EMBMOE00000006267	chrA10	0	0	0	0	0	0	0	0	0	0	0	0	0	0	0	0
BGIBMGA002795-RA-E1	chrA10	0	0	0	0	0	0	0	0	0	0	0	0	0	0.265525	0	0
BGIBMGA002794-RA-E1	chrA10	0	0	0	0	0	0	0	0	0	0	0	0	0	0	2.51087	0
BGIBMGA002910-RA-E1	chrA10	0	0	0	0	0	0	0	0	0	0	0	0	0	0	1.67484	0.429422
EMBMOE00000006259	chrA10	0	0	0	0	0	0	0	0	0	0	0	0	0	0	0	0
EMBMOE00000005559	chrA10	0	0	0	0	0	0	0	0	0	0	0	0	0	0	0	0
BGIBMGA002911-RA-E1	chrA10	0	0	0	0	0	0	0	0	0	0	0.617298	0.50267	0	0	0	0
EMBMOE00000003034	chrA10	0	0	0	0	0	0	0	0	0	0	0	0	0	0	0	0
EMBMOE00000004009	chrA10	0	0	0	0	0	0	0	0	0	0	0	0	0	0	0	0
BGIBMGA002912-RA-E1	chrA10	0.455769	0.264575	0	0	1.19836	1.36189	0.144147	0.194435	2.48348	2.29885	7.24889	8.84025	0	0	0	0.0535829
BGIBMGA002793-RA-E2	chrA10	0.573575	0.0832402	0	0.285977	0.819055	1.46635	0	0.107053	2.05993	1.642	3.85872	4.25118	2.48469	2.98174	3.47749	2.00613
BGIBMGA002792-RA-E4	chrA10	14.3314	20.2043	4.51756	12.2494	25.9873	28.2321	22.9149	27.7673	22.65	20.0252	17.8245	20.5257	10.0515	13.6451	0	0.561628
BGIBMGA002791-RA-E1	chrA10	0	0	0	0.318855	0.202938	0.074315	0.294965	0.23872	0	0	0	0.0686946	0	0	1.14038	1.38153
BGIBMGA002913-RA-E1	chrA10	56.3621	49.0775	60.9871	70.2537	38.981	35.7706	51.7252	54.2158	30.6043	30.8566	32.7894	32.2892	25.0418	29.7623	30.9244	30.3279
BGIBMGA002914-RA-E1	chrA10	0.876389	1.57711	0.290069	0.524348	3.61536	5.25498	2.84569	3.79483	6.25149	5.43591	11.2369	13.5183	0	0	2.25038	1.37035
BGIBMGA002790-RA-E6	chrA10	75.8162	69.2659	110.441	101.084	63.7992	56.1498	87.8991	85.2967	52.9349	50.8852	58.1676	51.268	39.3386	41.0431	62.6639	66.3912
BGIBMGA002915-RA-E1	chrA10	107.6	105.477	129.149	131.271	51.7801	49.6484	118.963	120.643	63.6492	61.3057	66.1335	63.5058	32.4405	25.8482	57.3507	55.7904
BGIBMGA002916-RA-E1	chrA10	148.232	125.01	294.374	197.495	99.8261	85.361	147.374	140.483	79.9558	77.4049	82.3421	74.1284	65.2836	63.8863	246.704	187.05
BGIBMGA002789-RA-E2	chrA10	4.85963	11.2841	13.4038	16.9606	25.7017	33.8827	32.2763	35.0709	22.0667	21.2543	27.7784	34.4522	4.21033	3.88659	10.3987	8.66512
BGIBMGA002788-RA-E5	chrA10	5.44278	10.2685	3.75305	9.49796	13.6733	18.5527	16.0664	22.1793	17.4127	13.8501	18.7868	23.2883	289.614	269.522	3.8822	2.98613
BGIBMGA002787-RA-E2	chrA10	6.05789	9.96374	6.68352	10.068	17.9419	22.9959	14.9018	22.613	18.5053	14.9336	23.4404	27.7639	0	0.807488	1.44031	0.830902
EMBMOE00000000879	chrA10	0	0	0	0	0	0	0	0	0	0	0	0	0	0	0	0
BGIBMGA002917-RA-E1	chrA10	49.2597	58.4806	58.8418	66.8483	55.9446	56.2953	60.4046	65.2558	54.307	48.9499	55.1102	54.9022	39.7901	40.5814	13.7373	21.3362
BGIBMGA002786-RA-E9	chrA10	6.14203	9.28677	5.67322	9.5431	15.5924	17.8599	14.3357	14.9293	20.0241	18.9461	25.399	26.8198	7.79645	8.7963	6.72425	15.6342
BGIBMGA002918-RA-E1	chrA10	22.466	26.3119	15.6544	27.9049	61.2856	57.1598	38.6849	38.2527	58.5729	56.6044	75.284	61.8123	24.5865	22.3808	8.43392	13.9476
BGIBMGA002919-RA-E1	chrA10	11.8985	20.7212	18.597	27.0255	7.971	12.2903	10.0002	14.0647	5.07544	6.15014	5.75499	8.37859	0.859058	0.264335	0	0
BGIBMGA002920-RA-E1	chrA10	22.1935	35.469	22.6718	40.1633	14.607	20.1225	22.8485	31.7059	9.50085	9.15105	8.38516	11.7726	37.7443	42.95	2.34519	2.25486
BGIBMGA002785-RA-E16	chrA10	0	0	0	0	0	0	0	0	0	0	0.108328	0.220531	0	0	0	0
BGIBMGA002785-RA-E16	chrA10	0	0	0	0	0	0	0	0	0	0	0	0	0	0	0	0
BGIBMGA002784-RA-E2	chrA10	0	0	0	0	0	0	0	0	0	0	0	0	0	0	0	0
BGIBMGA002783-RA-E6	chrA10	7.32603	9.34321	11.0218	11.7328	7.74923	8.77118	9.09255	9.03272	11.2171	10.7511	20.5577	21.605	12.7906	12.9612	8.55077	24.0248
BGIBMGA002921-RA-E1	chrA10	0.437847	0.847237	0	0	0.972595	1.62816	0.269265	0.381362	2.24123	2.19353	6.69983	8.0268	0	0	0.936917	0.720664
BGIBMGA002921-RA-E1	chrA10	0	0	0	0	0	0	0	0	0	0	0	0	0	0	0	0
BGIBMGA002922-RA-E1	chrA10	5.98501	7.84937	5.5026	9.1732	2.32127	3.29713	5.31646	6.86779	6.09422	5.55255	5.32176	6.85748	0.096025	0	0	0
BGIBMGA002923-RA-E1	chrA10	0	4.3178	0	2.69711	1.28745	2.51444	1.99602	5.55299	2.67966	3.87151	3.56787	5.81068	0	0	0	0
BGIBMGA002924-RA-E1	chrA10	1.60576	3.07608	5.31478	6.56502	1.12102	1.3435	2.37	3.23677	2.06813	1.83875	4.32109	6.34744	0	0	0	0
EMBMOE00000003602	chrA10	0	0	0	0	0	0	0	0	0	0	0	0	0	0	0	0
EMBMOE00000003706	chrA10	0	0	0	0	0	0	0	0	0	0	0	0	0	0	0	0
BGIBMGA002925-RA-E1	chrA10	0	0.254675	0	0	0	0.611772	0.971277	0.65506	1.52127	1.04661	1.38892	3.01602	0.380099	0	0	0
EMBMOE00000006370	chrA10	0	0	0	0	0	2.33586	0	0	2.48935	2.39769	1.32579	2.1592	0	0	0	0
EMBMOE00000002446	chrA10	0	0	0	0	0	0	0	0	0	0	0	0	0	0	0	0
BGIBMGA002926-RA-E1	chrA10	0.249845	0.65266	0	0	2.61635	3.48399	2.85786	4.29009	6.80703	4.8875	7.31656	8.96372	0	0	0	0
EMBMOE00000000811	chrA10	0	0	0	0	0	0	0	0	0	0	0	0	0	0	0	0
EMBMOE00000005599	chrA10	0	0	0	0	0	0	0	0	0	0	0	0	0	0	0	0
EMBMOE00000005318	chrA10	0	0	0	0	0	0	0	0	0	0	0	0	0	0	0	0
BGIBMGA002927-RA-E1	chrA10	0.316781	1.04205	0.349496	0.210591	1.13927	1.71787	3.42869	3.70512	6.74763	6.44881	7.02022	10.5712	0	0	0	0
BGIBMGA002781-RA-E7	chrA10	0	0.775903	0	0	0.242369	0.355018	0.281821	0.285104	2.27008	2.00429	4.03003	5.6609	0	0	0	0
BGIBMGA002928-RA-E1	chrA10	0	0.272519	0	0	0.297944	0.436423	0	0	0.930202	0.671965	1.48623	2.01708	0	0	5.3576	1.93172
BGIBMGA002780-RA-E8	chrA10	1.6215	3.08055	0.975794	1.46992	3.92928	5.27592	2.06688	2.201	5.11146	4.00894	10.0336	12.0973	1.27713	1.53261	3.15429	2.18361
BGIBMGA002929-RA-E1	chrA10	8.71051	12.8356	6.65314	15.3674	12.3322	16.5067	16.5647	18.0082	17.4254	13.7468	23.5106	25.9104	6.38567	4.82291	13.8597	14.8883
BGIBMGA002779-RA-E17	chrA10	5.83412	8.46678	5.36386	9.88998	18.5957	21.574	9.18484	10.1629	24.533	23.475	43.0627	40.3025	3.70672	5.13256	5.91833	13.4435
BGIBMGA002778-RA-E4	chrA10	5.88514	8.13412	2.78268	6.42742	6.04724	7.55527	3.5158	5.23052	7.35761	6.8193	9.46368	9.75333	4.85602	1.34479	1.99891	4.61261
BGIBMGA002930-RA-E1	chrA10	5.70831	9.84358	3.33415	7.86861	32.4989	36.3663	26.1426	29.5807	30.0234	28.197	36.2322	37.5113	36.3648	49.2789	6.70615	9.67178
BGIBMGA002777-RA-E1	chrA10	10.699	13.8018	11.804	14.2251	7.5447	11.6039	7.89554	13.3125	12.9553	11.9111	13.7996	20.9419	10.2995	17.1135	8.47926	23.4797
BGIBMGA002931-RA-E1	chrA10	18.7067	26.7572	13.4977	27.0481	51.0275	48.8324	63.6684	72.0074	52.6529	50.2502	65.3033	61.3592	0.194487	0.299221	5.39057	2.80187
BGIBMGA002931-RA-E1	chrA10	0	0	0	0	0	0	0	0	0	0	0	0	0	0	0	0
BGIBMGA002776-RA-E10	chrA10	10.3626	16.2419	15.4343	25.5751	22.0321	24.6859	33.8394	37.1346	18.4798	17.3668	21.1194	23.2642	2.80565	3.72949	8.50013	6.82245
BGIBMGA002932-RA-E1	chrA10	0	0.16456	0	1.41339	0	0	1.04599	1.69308	0.140425	0.270509	1.04703	1.33981	0.736808	0.453436	0	0
BGIBMGA002933-RA-E1	chrA10	20.5895	23.3848	14.8147	23.5069	13.4461	15.9506	14.5338	15.1486	17.1466	17.2272	24.4045	23.8473	21.7164	23.1491	4.2568	12.7697
BGIBMGA002934-RA-E1	chrA10	1.3649	3.56546	0	0.68052	1.29937	0.951645	0	0	0	0	0	0.293224	27.1982	37.1145	3.89418	0.561628
BGIBMGA002775-RA-E2	chrA10	0.818937	0.475394	0	0	0	0	0	0.611389	0	0	0	0	0	0	0	0
BGIBMGA002935-RA-E1	chrA10	0	0	0	0	0	0	0	0	0	0.341419	0	0	0	0	0	0
BGIBMGA002936-RA-E1	chrA10	0	0	0	0	0.386588	0.566268	0.449516	0.909505	1.5087	1.16252	3.85684	3.92581	0	0	0	0
BGIBMGA002937-RA-E1	chrA10	0.067126	0.272767	0	0	1.23546	1.77848	0.148611	0.350797	1.89535	1.34515	3.89606	4.61468	0	0	0	0
BGIBMGA002937-RA-E1	chrA10	0	0	0	0	0	0	0	0	0	0	0	0	0	0	0	0
EMBMOE00000003050	chrA10	0	0	0	0	0	0	0	0	0	0	0	0	0	0	0	0
BGIBMGA002938-RA-E1	chrA10	0	0	0	0	0.165583	0.606358	0.0962681	0.0973894	2.03554	1.61827	3.063	3.55917	3.22109	4.43404	0	0
BGIBMGA002774-RA-E4	chrA10	0.359533	0.834839	0	0.358518	0.228181	0.167118	0.265324	0	0	0	0	0	0	0.287545	0	0
EMBMOE00000002117	chrA10	0	0	0	0	0	0	0	0	0	0	0	0	0	0	0	0
EMBMOE00000002821	chrA10	0	0	0	0	0	0	0	0	0	0	0	0	0	0	0	0
BGIBMGA002773-RA-E9	chrA10	5.79868	7.26379	1.01014	3.95631	31.8627	33.8336	10.2477	12.1898	36.8884	34.875	41.3858	40.7819	6.47821	8.17686	3.70068	2.76279
BGIBMGA002939-RA-E1	chrA10	37.1812	40.4934	47.9184	49.8724	21.5091	23.7062	21.1253	24.8104	9.77958	8.94854	7.63907	9.47219	13.3985	11.842	0	0
BGIBMGA002940-RA-E1	chrA10	226.243	156.253	282.373	176.606	145.129	107.17	162.776	134.237	96.9599	99.9595	95.1589	75.1685	2.10516	2.15922	0.770277	1.77746
BGIBMGA002941-RA-E1	chrA10	102.052	78.9886	124.208	92.8798	60.6561	47.1849	69.3342	64.0951	40.9238	40.834	41.454	36.5403	1.40344	1.29553	3.85139	7.99857
BGIBMGA002772-RA-E1	chrA10	0	0	0	0	0	0	0	0	0.468082	0	0	0	0	0	0	0
BGIBMGA002942-RA-E1	chrA10	1.63183	2.05244	0.900179	1.89842	1.55349	2.52836	1.60565	1.01522	2.29032	1.8167	3.15711	4.08999	34.1668	35.455	0	1.56676
BGIBMGA002943-RA-E1	chrA10	2.08597	3.43091	2.3014	4.50684	1.10324	0.969601	2.30907	3.63373	1.37775	1.32703	3.11852	3.13695	0	0	0	0
BGIBMGA002944-RA-E1	chrA10	65.8172	64.5729	68.4136	75.6658	52.9911	48.7973	57.8035	58.4768	35.5674	33.0899	39.3203	38.2122	1.64943	1.52261	0.775962	1.11911
BGIBMGA002771-RA-E10	chrA10	0.0898833	0.20871	0	0.0896295	0.114091	0.626693	0.0663311	0.268415	0.623349	0.343085	0.521692	1.31307	0	0	0.384669	0.295882
BGIBMGA002945-RA-E1	chrA10	114.711	100.04	157.014	138.173	65.488	58.0538	101.465	98.6449	52.3095	51.6623	49.6375	45.8326	2.32206	1.92916	0	0.220567
EMBMOE00000004706	chrA10	0	0	0	0	0	0	0	0	0	0	0	0	0	0	0	0
BGIBMGA006672-RA-E2	chrA10	35.5814	41.556	32.2461	51.5318	38.5777	40.166	49.8589	52.4952	32.7335	29.6083	22.6857	26.4812	0.550488	0.338774	3.02135	2.26588
BGIBMGA006673-RA-E1	chrA10	86.3393	78.8475	104.549	98.6948	45.4407	39.6428	70.709	72.3186	33.381	32.1519	32.7785	28.9538	0	0	0	0
BGIBMGA006671-RA-E2	chrA10	15.4541	21.3927	3.93465	8.29795	0.75447	2.21027	7.89554	8.87501	7.06653	6.80636	3.76353	3.57544	0	0	3.3917	1.95664
EMBMOE00000000074	chrA10	0	0	0	0	0	1.16793	0	0	0	2.39769	1.32579	1.0796	0	0	0	2.06781
EMBMOE00000002674	chrA10	0	0	0	0	0	0	0	0	0	0	0	0	0	0	0	0
EMBMOE00000004208	chrA10	0	0	0	0	0	0	0	0	0	0	0	0	0	0	0	0
EMBMOE00000004208	chrA10	0	0	0	0	0	0	0	0	0	0	0	0	0	0	0	0
BGIBMGA006674-RA-E1	chrA10	0	0	0	0	0	0	0	0	0	0	0	0	0	0	0	0
BGIBMGA006670-RA-E2	chrA10	0	0	0	0	0	0	0	0	0	0	0	0	0	0	0	0
BGIBMGA006669-RA-E33	chrA10	0.233858	0.92766	0.129005	0.233198	3.06736	3.93139	1.23682	1.7459	5.01994	4.9467	5.47048	7.21788	0	0	0.889628	0.0962282
EMBMOE00000005808	chrA10	0	0	0	0	0	0	0	0	0	0	0	1.0796	0	0	0	0
BGIBMGA006668-RA-E1	chrA10	0	0	0	0	0	0	0	0	0	0	0	0	0	0	0	0
BGIBMGA006667-RA-E1	chrA10	0	0	0	0	0	0	0	0	0	0	0	0	0	0	0	0
BGIBMGA006675-RA-E1	chrA10	1.43463	2.60252	0	2.50352	0.910505	1.91718	2.11743	2.14209	0.710665	1.02675	0.473112	0.616413	0	0	0	0.590325
EMBMOE00000000962	chrA10	0	0	0	0	0	0	0	0	0	0	0	0	0	0	0	0
BGIBMGA006676-RA-E1	chrA10	2.62643	4.28808	0	1.80057	8.95955	12.5897	7.14721	8.70106	8.37544	7.75379	6.40946	8.67526	0	0	0	0
BGIBMGA006666-RA-E2	chrA10	0	0	0	0	0	0	0	0	0.152285	0.0733393	0.364972	0.198133	0	0	0.109638	0
BGIBMGA006677-RA-E1	chrA10	11.71	16.3944	9.87953	15.7982	42.9884	39.0619	41.0054	49.5397	37.0791	35.8235	33.9226	32.5561	0	0	2.62038	2.45647
BGIBMGA006665-RA-E8	chrA10	0	0	0	0	0	0	0	0	0.445249	0.964926	0.118566	0.579297	0	0	1.28223	0.739706
BGIBMGA006664-RA-E4	chrA10	0	0	0	0	0.109677	0.522122	0	0	0.299617	0.164906	0.729469	1.37365	0	0	0.369787	0
BGIBMGA006663-RA-E1	chrA10	0	0	0	0	0	0	0	0	0	0	0	0.446031	0	1.66047	0	0
EMBMOE00000001273	chrA10	0	0	0	0	0	0	0	0	0	0	0	0	0	0	0	0
EMBMOE00000004801	chrA10	0	0	0	0	0	0	0	0	0	0	0	0	0	0	0	0
EMBMOE00000003737	chrA10	0	0	0	0	0	0	0	0	0	0	0	0	0	0	0	0
EMBMOE00000002845	chrA10	0	0	0	0	0	0	0	0	0	0	0	0	0	0	0	0
EMBMOE00000005751	chrA10	0	0	0	0	0	0	0	0	0	0	0	0	0	0	4.20571	0
BGIBMGA006678-RA-E1	chrA10	2.30551	4.22418	0.238464	2.58637	29.1729	33.288	18.2368	24.6349	34.9044	32.7599	32.3892	35.9711	0	0	0	0
EMBMOE00000001057	chrA10	0	0	0	0	0	0	0	0	0	0	0	0	0	0	0	0
EMBMOE00000003735	chrA10	0	0	0	0	0	0	0	0	0	0	0	0	0	0	0	0
EMBMOE00000006250	chrA10	0	0	0	0	0	0	0	0	0	0	0	0	0	0	0	0
EMBMOE00000003111	chrA10	0	0	0	0	0	0	0	0	0	0	0	0	0	0	0	0
BGIBMGA006662-RA-E2	chrA10	2.21113	4.92033	0	2.57237	0.233886	0.171296	0.543915	1.37563	0.730209	0.703324	0	0.158341	77.5858	78.399	0.525714	0
EMBMOE00000000061	chrA10	0	0	0	0	0	0	0	0	0	0	0	0	0	0	0	0
BGIBMGA006679-RA-E1	chrA10	1.82738	1.5912	0	0.911109	0.386588	1.98194	0.449516	0.227376	0.301739	0	0	0	0	0	0	0
BGIBMGA006680-RA-E1	chrA10	29.7795	35.4385	18.4809	32.665	28.8223	30.4526	23.8993	28.3462	29.6878	29.1275	24.3552	26.5501	19.9955	25.9008	37.1717	54.8353
EMBMOE00000001229	chrA10	0	0	0	0	0	0	0	0	0	0	0	0	0	0	0	0
BGIBMGA006661-RA-E2	chrA10	3.76042	6.11221	0	0.749961	9.54636	14.3329	4.99514	4.49184	11.5492	11.8417	11.905	16.4804	0	0	16.0933	7.42725
EMBMOE00000004856	chrA10	0	0	0	0	0	0	0	0	0	0	0	0	0	0	0	0
EMBMOE00000005519	chrA10	0	0	0	0	0	0	0	0	0	0	0	0	0	0	0	0
BGIBMGA006660-RA-E2	chrA10	0	0.16648	0	0.571954	0.182012	0.399913	0.21164	0.214105	0.568256	1.09467	1.3619	1.35545	0.993878	1.14682	82.6415	22.8935
BGIBMGA006660-RA-E2	chrA10	0	0	0	0	0	0	0	0	0	0	0	1.26673	0	0	42.0571	19.4099
EMBMOE00000003945	chrA10	0	0	0	0	0	0	0	0	0	0	0	0	0	0	0	0
BGIBMGA006659-RA-E4	chrA10	0	0	0	0	0	0	0	0	0	0	0	0	0	0	0.784648	0.678983
BGIBMGA006658-RA-E4	chrA10	8.27696	12.8128	2.60907	7.86055	17.5102	22.1677	9.5985	11.7701	17.3766	17.301	14.7656	17.6123	15.7081	17.022	20.8037	31.1388
BGIBMGA006681-RA-E1	chrA10	25.6463	37.0182	16.0593	32.2554	36.0727	38.9846	29.6681	32.0836	34.6792	33.0716	35.1105	36.3341	5.20462	6.83707	4.61442	17.4932
BGIBMGA006657-RA-E8	chrA10	0	0	0	0	0	0	0	0	0	0	0	0	0.0947428	0	0	0.269982
BGIBMGA006657-RA-E8	chrA10	0	0	0	0	0	0	0	0	0	0	0	0	0	0	0	0
BGIBMGA006656-RA-E10	chrA10	7.23882	9.77954	1.74249	6.95589	8.01894	9.9107	7.67309	11.1033	9.12761	8.79154	5.69458	8.19981	0	0	0.37551	0.108314
BGIBMGA006682-RA-E1	chrA10	1.15163	2.00557	1.27056	1.91396	5.11625	7.31577	2.83289	4.01224	4.94412	5.31156	5.26633	6.43261	0	0	0	0.315916
BGIBMGA006683-RA-E1	chrA10	0	1.50502	0	0.369327	1.41037	2.06588	0.819972	2.21206	2.75204	1.76714	1.56341	3.34187	0	0	0.528356	0
BGIBMGA006684-RA-E1	chrA10	4.70453	5.91714	0	0	2.98578	4.00906	8.10086	11.1221	20.1973	14.2161	11.1705	20.8876	0.679326	0	0	0
BGIBMGA006655-RA-E15	chrA10	2.46916	4.22838	0.612936	1.84664	13.947	18.9086	8.38194	10.876	15.0139	13.0474	13.9404	16.285	0.374369	0.197476	0	0
EMBMOE00000003783	chrA10	0	0	0	0	0	4.22374	0	0	3.00086	2.89037	3.19642	5.20574	0	0	8.64188	4.98541
BGIBMGA006654-RA-E33	chrA10	0.297946	0.648592	0	0.222828	1.08729	1.74845	0.961952	1.2234	2.49061	2.52329	2.18129	3.13642	0	0	0	0
BGIBMGA006654-RA-E33	chrA10	0	0	0	0	0	0	0	0	0	0	0	0	0	0	0	0
BGIBMGA006654-RA-E33	chrA10	0	0	0	0	0	0	0	0	0	0	0	0	0	0	0	0
BGIBMGA006654-RA-E33	chrA10	0	0	0	0	0	0	0	0	0	0	0	0	0	0	0	0
BGIBMGA006654-RA-E33	chrA10	0	0	0	0	0	0	0	0	0	0	0	0	0	0	0	0
BGIBMGA006653-RA-E5	chrA10	37.9051	36.6733	27.8798	39.058	24.3241	27.4074	19.5809	23.5822	26.7048	22.7073	23.7783	22.4392	25.1778	20.8839	21.6294	42.6324
BGIBMGA006652-RA-E2	chrA10	0	0	0	0	0	0	0	0	0	0	0	0	0	0	0	0.497179
BGIBMGA006685-RA-E1	chrA10	18.5863	42.0414	2.12129	12.1428	0.813516	3.27697	12.2972	15.7898	14.9217	11.0085	7.10162	9.91353	0	0	0	0
BGIBMGA006686-RA-E1	chrA10	0.595762	1.58099	0	0.0848685	0.324091	1.02857	1.38177	2.16034	6.23966	6.09114	5.52361	9.80033	0	0	0	0
BGIBMGA006687-RA-E1	chrA10	2.74249	6.76608	1.13464	6.15317	13.4892	19.9181	14.926	18.6829	15.1136	14.0665	11.0338	16.9388	8.61322	8.49928	3.42326	7.61725
BGIBMGA006651-RA-E10	chrA10	0.437847	0.593066	0	0	5.77382	7.75638	2.40543	3.45041	10.3627	9.60977	9.85722	13.3362	0	0	1.31862	0.480442
BGIBMGA006650-RA-E2	chrA10	0	0	0	0	0.87434	3.84215	0.508332	1.02851	2.72975	3.28656	5.08838	5.0314	0	0	0	0.566877
BGIBMGA006649-RA-E1	chrA10	0	0	0	0	0	0	0	0	0	0	0	0	0	0	0	0.220969
EMBMOE00000002535	chrA10	0	0	0	0	0	0	0	0	0	0	0	0	0	0	0	0
BGIBMGA006648-RA-E3	chrA10	0	0	0	0	0	0	0	0	0	0.689533	0	1.24189	0	0	2.06162	0
BGIBMGA006688-RA-E1	chrA10	0	0	0	0	0	0	0	0	0.392585	0	0	0	0	0	7.91398	3.91328
EMBMOE00000004849	chrA10	0	0	0	0	0	0	0	0	0	0	0	0	0	0	0	0
BGIBMGA006689-RA-E1	chrA10	0.431651	1.4408	0.357172	0.753255	3.08195	4.36391	2.30945	3.22255	3.84883	3.19224	3.92884	4.59027	0	0	0.153943	0.177616
BGIBMGA006647-RA-E4	chrA10	1.38738	2.81881	2.29599	2.59398	4.51262	8.38343	1.53576	2.45994	6.2712	5.62659	8.32699	11.028	0.450753	0.277396	0.49479	0.428159
BGIBMGA006647-RA-E4	chrA10	0	0	0	0	0	0	0	0	0	0	0	0	0	0	0	0
BGIBMGA006646-RA-E1	chrA10	1.69435	2.11468	1.402	1.09822	7.68866	9.09641	1.0003	1.01195	14.1425	13.6623	22.0376	24.9342	6.53246	8.06281	25.9836	26.5631
BGIBMGA006690-RA-E1	chrA10	0.222672	1.29261	0	1.5543	3.95698	6.41713	1.3146	3.15854	5.84608	5.73708	7.51948	8.228	0.19292	0.356173	6.35304	4.58126
EMBMOE00000003322	chrA10	0	0	0	0	0	0	0	0	0	0	0	0	0	0	0	0
BGIBMGA006691-RA-E1	chrA10	0	0.1169	0	0	0.19171	0.280813	0.371527	0.526196	0.199511	0	0	0.17305	0.872359	0.563697	0.718189	0
BGIBMGA006692-RA-E1	chrA10	0.665716	1.10414	0	0.189667	0.362146	0.618876	0.701826	0.923001	0.423992	0.408381	0.401443	0.36776	0.329583	0.304241	0	0
BGIBMGA006692-RA-E1	chrA10	0	0	0	0	0	0	0	0	0	0	0	0	0	0	0	0
BGIBMGA006693-RA-E1	chrA10	0	0	0	0	0	0.0298165	0.0473381	0	0	0	0	0.0275616	0.500183	0.20521	0	0
BGIBMGA006694-RA-E1	chrA10	1.1853	1.62635	0	0.859604	0.88904	1.25216	1.11328	1.76981	1.38782	1.2339	0.682277	1.01857	5.88153	5.25694	0.153718	0.443391
BGIBMGA006645-RA-E8	chrA10	12.4682	16.4912	8.35798	17.6265	13.4221	15.1122	14.3258	18.2631	12.978	12.1237	10.8259	11.9349	0.820428	0.63112	9.23096	11.5597
EMBMOE00000001105	chrA10	0	0	0	0	0	0	0	0	0	0	0	0	5.10853	7.0736	155.611	41.246
EMBMOE00000005662	chrA10	0	0	0	0	0	0	0	0	0	0	0	0	0	0	8.41143	0
BGIBMGA006695-RA-E1	chrA10	0	0.995011	0	0	0.543921	1.19509	1.26492	2.5593	1.69816	3.27127	0.904414	1.84118	0	0	8.55814	2.8212
BGIBMGA006696-RA-E1	chrA10	1.03809	3.31437	0	1.55274	3.12946	4.94587	2.87279	3.4875	5.01376	3.46709	1.50629	2.7877	1.79878	0.415117	19.992	16.0183
BGIBMGA006697-RA-E1	chrA10	1.27627	5.0009	1.05605	2.54532	7.69494	8.30526	3.53192	4.76407	11.854	9.13407	13.1316	14.1205	6.91089	6.88987	9.55844	28.8837
EMBMOE00000001974	chrA10	0	0	0	0	0	0	0	0	0	0	0	0	0	0	0	0
BGIBMGA006644-RA-E1	chrA10	0	0	0	0	0	0	0	0	0	0	0	0	0	0.240598	0	0
BGIBMGA006698-RA-E1	chrA10	0	0	0	0.28052	0	0	0	0	0	0	0	0	8.28674	10.7994	29.6968	13.4276
BGIBMGA006643-RA-E6	chrA10	0	0	0	0	0.313779	0.406585	0	0	0.452141	0.29033	0.341139	0.47388	0.263598	0.364995	0.922306	1.6588
BGIBMGA006699-RA-E1	chrA10	0.935928	1.76575	0	0.933284	1.18799	2.39271	1.03603	1.39746	1.50678	2.0095	2.59265	1.80961	7.70334	9.918	19.3596	16.56
BGIBMGA006700-RA-E1	chrA10	6.82975	9.91169	5.65132	5.67538	3.25092	4.49735	4.20011	4.67394	3.66514	2.3082	1.65169	2.32315	14.793	19.573	17.4561	7.72835
EMBMOE00000005078	chrA10	0	0	0	0	2.41951	1.77203	0	0	3.77694	2.72841	5.02885	2.45702	1.65147	1.52448	0	1.56869
BGIBMGA006642-RA-E10	chrA10	0.161279	1.21709	0	0.482469	0.818856	1.34938	0.476074	0.48162	2.23696	2.4624	2.04235	2.77184	0	0	0.230072	0.132726
EMBMOE00000000912	chrA10	0	0	0	0	0	0	0	0	0	0	0	0	0	0	0	0
BGIBMGA006641-RA-E4	chrA10	7.88465	11.1441	2.26929	7.52054	11.3135	15.6158	6.07161	6.65419	18.8496	18.4827	20.4398	20.7685	59.6986	64.1559	21.5176	64.6055
BGIBMGA006701-RA-E1	chrA10	1.15719	2.1186	0.589247	2.04156	4.51953	5.834	4.40124	5.58225	5.42365	5.56373	5.02561	5.737	0	0	0.634921	0.732559
BGIBMGA006640-RA-E7	chrA10	17.803	28.5237	14.1419	23.256	14.1235	17.2951	21.6778	28.5758	11.7292	11.2124	9.58154	12.8509	0	0	0	0
EMBMOE00000005502	chrA10	0	0	0	0	0	0	0	0	0	0	0	0	0	0	4.20571	4.85247
EMBMOE00000000392	chrA10	0	0	0	0	0	0	0	0	0	0	0	0	0	2.35787	54.6743	19.4099
BGIBMGA006639-RA-E3	chrA10	1.32403	2.81821	0	0.440097	8.12298	13.1293	3.90837	5.60135	12.0244	11.3711	9.31492	13.4637	1.14713	1.4119	4.40719	2.90567
BGIBMGA006638-RA-E3	chrA10	4.75512	11.7315	0	4.74169	6.79023	7.73595	2.63185	5.325	10.5998	9.64234	11.2906	13.2802	6.17968	7.60602	10.1751	23.4797
BGIBMGA006702-RA-E1	chrA10	0	0	0	0	0	0	0	0	0	0	0	0	0	0	0	0
BGIBMGA006703-RA-E1	chrA10	0	0	0	0	0	0	0	0	0	0	0	0	0	0	0	0
BGIBMGA006704-RA-E1	chrA10	500.055	409.534	792.519	540.856	248.759	193.081	431.785	353.994	227.956	225.334	200.931	164.269	13.4263	10.429	105.143	67.6546
BGIBMGA006637-RA-E6	chrA10	15.3983	24.3054	4.58119	11.0417	12.6276	18.3359	16.9814	19.7625	23.3975	19.5643	15.6107	21.0378	0	0	5.42991	4.41392
EMBMOE00000000353	chrA10	0	0	0	0	0	0	0	0	0	0	0	0	0	0	0	0
EMBMOE00000001003	chrA10	0	0	0	0	0	0	0	0	0	0	0	0	0	0	0	0
BGIBMGA006636-RA-E6	chrA10	0.178461	1.08777	0	0.355914	2.49176	3.89875	0.658493	1.59879	3.75713	3.40593	3.1545	4.90742	0	0	31.5683	16.3022
BGIBMGA006635-RA-E1	chrA10	0	0	0	0	1.71659	1.57152	0	0	1.67479	0.645251	1.78394	1.45267	0	0	1.92923	0.556476
BGIBMGA006634-RA-E3	chrA10	14.5117	20.9863	7.16256	16.7556	28.1148	32.7208	14.5608	16.8211	29.8894	30.5502	37.9495	36.8642	8.49216	10.079	23.244	35.4088
BGIBMGA006705-RA-E1	chrA10	4.49531	7.50241	3.71967	5.79004	10.5798	13.4077	6.08189	7.76084	11.9227	12.4221	14.4787	15.8945	2.51532	2.62151	38.3431	33.3723
BGIBMGA006706-RA-E1	chrA10	5.13446	8.3648	3.83739	4.9548	7.98891	10.7782	6.1114	7.66641	9.43528	9.56204	8.4771	9.18022	0.143498	0	2.59904	4.90699
BGIBMGA006633-RA-E1	chrA10	0	0	0	0	0	0	0	0	0	0	0	0	0	0	0	0
BGIBMGA006707-RA-E1	chrA10	0.523964	1.11526	1.15615	0.696646	2.43862	3.16614	0.773339	2.34704	5.01802	3.99994	2.11959	3.07677	0.605276	0.279368	1.49492	1.58108
BGIBMGA006632-RA-E4	chrA10	55.4168	52.5972	44.0208	59.1285	38.6879	40.055	40.8959	43.8545	32.2555	33.0509	27.7784	29.049	16.0842	16.3987	80.6359	88.9315
BGIBMGA006708-RA-E1	chrA10	7.65759	12.8595	4.75224	13.2266	33.9764	37.3737	25.3793	31.6981	38.2716	36.2101	38.8176	40.54	5.44973	5.79624	79.9788	93.0657
BGIBMGA006631-RA-E4	chrA10	82.7696	69.555	62.6178	69.1729	54.5317	48.7324	50.9011	51.494	51.3489	46.2614	45.7527	40.305	62.8322	80.0665	33.7357	44.1133
BGIBMGA006630-RA-E3	chrA10	1.85102	1.85599	0.55696	2.51699	3.8447	6.7267	2.11109	2.13567	8.58578	7.78794	13.0521	14.3158	2.62425	2.96079	3.84084	20.4956
BGIBMGA006709-RA-E1	chrA10	97.4986	81.8651	96.0427	96.6445	73.2965	61.7745	73.2358	77.1217	54.3344	53.4415	51.4448	44.6347	53.2977	66.8371	57.9528	88.8346
BGIBMGA006629-RA-E6	chrA10	3.87918	5.55461	0	2.32093	25.6043	28.8499	14.6952	18.1486	24.8527	24.3078	20.1954	21.7788	7.16987	5.17076	7.00952	5.32069
BGIBMGA006710-RA-E1	chrA10	0.111504	0.258914	0	0.333568	0	0	0	0	0	0	0	0	0	0	1.11346	0.550583
BGIBMGA006628-RA-E1	chrA10	11.5754	11.9306	6.25509	10.6004	13.1936	17.1296	8.89092	10.5817	16.7339	17.3577	17.6998	17.1536	20.2622	23.2386	39.4286	88.262
BGIBMGA006711-RA-E1	chrA10	8.18937	11.2906	1.69409	9.18702	15.5924	22.3637	9.82069	12.6099	24.5938	24.1767	28.8973	28.3695	18.6249	20.8769	7.30159	37.9099
BGIBMGA006627-RA-E7	chrA10	4.59694	7.73875	6.08603	4.43116	13.7122	16.3105	6.44556	6.97823	16.3955	13.0868	16.9789	18.6981	6.37239	5.88241	55.741	81.4629
BGIBMGA006712-RA-E1	chrA10	0.411756	1.67318	0	0.821186	3.91987	4.40202	0.303863	0.614805	6.73097	4.12564	8.69046	9.55354	0.356741	1.31724	7.04868	9.82693
EMBMOE00000003728	chrA10	0	0	0	0	0	0	0	0	0	0	0	0	0	0	0	0
BGIBMGA006713-RA-E1	chrA10	0.619364	1.79771	0	0	0.786171	4.31839	0.914143	0.462395	4.60216	5.91028	8.17013	10.3787	1.07322	0.9907	4.41777	2.03885
BGIBMGA006626-RA-E1	chrA10	0	0	0	0	0	0	0	0	0	0	0	0	0	0	0	0
EMBMOE00000001291	chrA10	0	0	0	0	0	0	0	0	0	0	0	0	0	0	0	0
EMBMOE00000005955	chrA10	0	0	0	0	0	0	0	0	0	0	0	0	0	0	12.4511	21.5488
BGIBMGA006625-RA-E2	chrA10	0	0	0	0	0	0	0	0	0	0	0	0	0	0	0	0
EMBMOE00000006483	chrA10	0	0	0	0	0	0	0	0	0	0	0	0	0	0	0	0
EMBMOE00000003682	chrA10	0	0	0	0	0	0	0	0	0	0	0	0	0	0	0	0
BGIBMGA006714-RA-E1	chrA10	0.165256	0	0	0	0	0	0	0	0	0	0	0	0	0	0	0
EMBMOE00000005028	chrA10	0	0	0	0	0	0	0	0	0	0	0	0	0	0	0	0
BGIBMGA006715-RA-E1	chrA10	0	0	0	0	0	0	0	0	0	0	0	0	0	0	0	0
BGIBMGA006624-RA-E18	chrA10	0	0	0	0	0	0	0	0	0	0	0	0	1.02307	1.65271	0	0
BGIBMGA006624-RA-E18	chrA10	0	0	0	0	0	1.16793	0	0	1.24467	2.39769	1.32579	2.1592	0	2.00954	0	0
BGIBMGA006716-RA-E1	chrA10	0	0	0	0	0	0	0	0	0	0	0	0	1.44309	1.33213	0.148507	1.19941
BGIBMGA006717-RA-E1	chrA10	0	0	0	0	0	0	0	0	0	0	0	0	1.59244	3.08698	0	0
BGIBMGA006718-RA-E1	chrA10	0	0	0	0	0	0	0	0	0	0	0	0	3.19283	4.85443	0	0
BGIBMGA006623-RA-E8	chrA10	109.03	87.1744	108.261	91.7615	66.9827	56.5581	68.338	67.5061	49.1847	46.4721	39.5034	37.5397	2.14115	2.55784	8.91744	6.34075
EMBMOE00000001307	chrA10	0	0	0	0	0	0	0	0	0	0	0	0	0	0	0	0
EMBMOE00000002260	chrA10	0	1.4586	0	0	0	1.16793	0	1.87585	0	2.39769	1.32579	2.1592	0	0	0	0
BGIBMGA006622-RA-E2	chrA10	0	0	0	0	0.441294	0.6464	0.513127	0	0.688876	0.331756	1.10065	0.597514	0	0	0.991914	0
BGIBMGA006621-RA-E19	chrA10	0	0.0793058	0	0.068115	0.216762	0.381011	0.100818	0.305978	0.575234	0.521463	1.04523	1.32073	0.295907	0.218523	0.682113	0.787008
BGIBMGA006719-RA-E1	chrA10	43.0485	52.062	33.462	57.2359	39.3259	44.1125	51.2628	61.5988	27.9482	24.4296	19.9611	24.9422	1.13021	1.0433	0	0.268389
BGIBMGA006620-RA-E2	chrA10	26.4962	34.0117	19.7629	30.7009	38.2507	39.8101	26.4384	28.418	35.4937	33.9198	32.5887	33.1113	28.9376	34.7711	17.8344	34.7044
BGIBMGA006619-RA-E11	chrA10	1.74007	2.66958	0.41138	1.48727	6.86276	9.87913	3.48546	5.01071	6.34161	5.21859	5.83675	7.47648	0.430736	0.0994041	0	0
BGIBMGA006619-RA-E11	chrA10	0	0	0	0	0	0	0	0	1.24467	0	0	0	0	0	0	0
BGIBMGA006720-RA-E1	chrA10	0	0	0	0	0	0	0	0	0	0	0	0	0	0	0	0
BGIBMGA006618-RA-E2	chrA10	2.58612	1.50125	0	0	0.820652	1.20208	0.954237	0.965351	3.20267	2.4678	3.41139	3.88908	0	0	0	0
BGIBMGA006721-RA-E1	chrA10	52.6459	54.5006	17.4249	48.1225	54.0165	49.7574	49.8589	55.025	45.638	40.6086	36.112	38.0773	153.56	156.489	101.388	99.6489
BGIBMGA006617-RA-E7	chrA10	5.87643	7.632	3.95592	6.7537	20.6705	28.0555	12.8629	14.5742	23.2384	21.1472	23.7543	25.5486	9.06074	9.9572	21.4548	33.5247
BGIBMGA006722-RA-E1	chrA10	28.4473	33.778	25.6788	31.5905	30.2274	29.6512	27.0367	29.1214	29.5713	27.6599	28.8831	27.4088	17.738	19.9936	62.7168	67.5727
BGIBMGA006723-RA-E1	chrA10	0	0	0	0.332562	0	0.310038	0	0	0.330411	0.318246	0.175972	0.143295	0	0.533454	0	0.823383
BGIBMGA006616-RA-E3	chrA10	30.1647	35.5169	12.2445	30.647	44.7905	48.6772	35.701	43.5526	43.5588	37.4744	39.6406	39.1268	13.5603	16.3867	8.5251	13.349
BGIBMGA006724-RA-E1	chrA10	0	4.99164	0	0	8.57582	18.2716	4.53262	6.41959	15.8212	12.3082	13.6114	14.7785	1.06428	1.96489	3.50476	5.05465
EMBMOE00000004433	chrA10	0	0	0	0	0	0	0	0	0	0	0	0	0	0	0	0
BGIBMGA006725-RA-E1	chrA10	1.78677	4.27855	0.739238	0.668147	18.4274	20.6593	7.2522	11.5052	17.9233	16.9437	19.2092	19.0969	1.54804	3.03664	7.64675	4.41133
EMBMOE00000005838	chrA10	0	0	0	0	0	0	0	0	0	0	0	0	0	0	0	0
BGIBMGA006615-RA-E2	chrA10	68.9662	72.1241	45.3047	66.6715	58.8056	52.3677	43.1247	56.2041	51.897	52.2469	41.1121	42.9783	62.4883	61.0519	40.5551	65.4217
BGIBMGA006726-RA-E1	chrA10	2.03229	2.91004	0.896869	1.48614	4.98727	6.99039	2.19966	2.83217	6.71148	7.2401	9.29352	9.95453	1.76075	2.16716	0.386555	2.67599
BGIBMGA006727-RA-E1	chrA10	2.42981	5.7204	0.893584	2.82677	5.31169	8.65892	2.39084	2.51946	7.89053	7.4068	7.12267	7.25005	5.37986	5.82989	6.35479	12.7755
BGIBMGA006728-RA-E1	chrA10	1.86696	4.14661	0.805997	1.61886	13.6004	16.0354	7.30811	9.57484	17.1696	15.9177	17.646	20.0542	0	0	1.27376	0.935222
BGIBMGA006614-RA-E12	chrA10	1.60401	2.79339	0.5309	1.19961	6.71881	9.46882	4.67566	5.68812	9.61428	9.41336	7.27861	9.47635	0	0	0.57205	0.066002
BGIBMGA006729-RA-E1	chrA10	0.869668	1.76695	0	0.650408	6.7613	8.79219	4.01117	4.70716	10.8777	9.33615	8.60394	9.62191	0.188368	0	0.930468	1.07355
EMBMOE00000001666	chrA10	0	0	0	0	0	0	0	0	0	0	0	0	0	0	0	0
BGIBMGA006730-RA-E1	chrA10	31.0334	38.0315	22.8256	33.0948	8.48007	16.8291	10.1785	17.3763	3.8432	2.26215	2.95653	2.03714	1.49372	0.344717	1.84461	2.12828
BGIBMGA006731-RA-E1	chrA10	95.0504	92.3512	86.6483	104.019	47.2884	46.9894	53.2026	59.5353	25.3378	29.9777	16.7885	22.3235	0.697887	1.28845	0	0
BGIBMGA006732-RA-E1	chrA10	69.8131	64.8426	51.5171	62.7685	48.6657	45.1115	40.3713	44.4302	31.5214	29.0503	26.933	26.5541	9.71732	16.1096	7.5102	6.21628
BGIBMGA006613-RA-E8	chrA10	18.596	27.4244	11.5707	22.4168	57.0386	54.2325	62.4177	69.3431	62.39	59.3979	64.8163	61.6466	1.47232	1.39794	11.2208	10.1093
BGIBMGA006612-RA-E6	chrA10	0.547988	1.27243	0	0.27322	6.60793	7.5141	4.44838	6.54573	8.41504	8.23595	11.8549	14.0094	0	0	2.34519	1.12743
BGIBMGA006612-RA-E6	chrA10	0	0	0	0	0	0	0	0	0	0	0	0	0	0	4.20571	0
BGIBMGA006611-RA-E2	chrA10	0	1.4028	0	1.20485	9.96891	14.6023	8.91664	7.2164	13.7662	13.2594	17.2135	17.132	0	0	3.44731	3.97743
BGIBMGA006733-RA-E1	chrA10	66.4885	56.8478	40.9424	52.9378	46.4501	38.5716	34.6128	36.9399	38.8083	40.3304	38.0739	33.8828	41.5291	49.4657	36.028	49.6275
BGIBMGA006610-RA-E2	chrA10	16.3238	24.4078	11.4607	14.7979	16.011	20.0037	9.85618	11.8175	16.9075	16.757	15.3993	17.8532	11.1428	12.6597	7.76223	10.1772
BGIBMGA006609-RA-E26	chrA10	2.10444	3.03987	0.809922	1.61047	7.36135	9.03115	3.53942	5.37097	13.0914	12.3292	11.9303	15.1612	0.212007	0.234847	1.18687	2.09436
BGIBMGA006608-RA-E1	chrA10	17.9767	22.3159	7.78072	14.0649	18.8688	21.7896	10.8171	13.4207	25.0025	26.1272	27.5074	27.3903	17.4917	25.7684	17.3594	34.5955
BGIBMGA006734-RA-E1	chrA10	11.3261	17.7619	8.39272	13.4855	15.2348	15.951	8.60783	11.4846	13.6495	12.9857	12.22	12.5656	13.1814	13.7903	9.40498	23.2329
BGIBMGA006607-RA-E8	chrA10	4.59896	8.6414	3.60515	4.70665	11.2142	14.4012	5.44808	7.86072	17.6857	17.381	19.2214	23.0882	4.08934	3.8717	18.8187	13.2467
BGIBMGA006735-RA-E1	chrA10	36.2672	36.1639	20.329	26.2486	29.5142	30.1807	17.9147	19.6518	29.8458	30.7006	38.4268	32.5479	88.4364	94.9695	71.3469	150.195
BGIBMGA006736-RA-E1	chrA10	1.18333	1.47198	1.11903	0.674277	5.7935	6.67898	1.62176	2.14547	6.53168	6.69448	6.24377	7.55389	0.585841	0.135199	3.13499	0.973833
BGIBMGA006737-RA-E1	chrA10	1.82738	1.0608	0	0	1.15976	2.26507	1.34855	0.909505	3.31913	3.48755	4.17824	3.92581	1.58322	0	1.7379	0.501288
BGIBMGA006738-RA-E1	chrA10	6.9892	12.725	5.25751	10.4542	30.2439	27.7618	22.7413	23.2433	25.0222	24.5557	20.9536	21.8402	10.4593	11.9418	7.70443	8.36632
BGIBMGA006606-RA-E8	chrA10	220.83	178.369	258.932	185.08	103.969	82.4588	134.465	125.047	82.4813	79.0395	65.1647	57.9267	0	0	1.61448	1.28064
BGIBMGA006605-RA-E2	chrA10	3.90856	4.53785	1.84809	2.78395	4.60684	7.00757	2.8844	3.75171	8.57442	9.85719	8.54397	6.47759	17.8992	22.3283	9.55844	34.9231
BGIBMGA006739-RA-E1	chrA10	38.5465	51.8835	21.03	42.6616	39.7875	38.3939	26.8832	31.9398	37.9792	36.5809	41.1248	40.4043	21.6525	18.2938	45.9245	116.78
BGIBMGA006604-RA-E3	chrA10	11.6759	15.0385	2.41533	8.36837	17.8309	19.504	11.5784	9.53404	19.8819	21.5872	20.9851	20.3805	12.3288	18.0925	21.3409	34.5318
BGIBMGA006603-RA-E9	chrA10	12.9658	22.0872	7.91874	18.932	37.4707	42.259	38.8999	46.5552	36.3575	34.8716	33.4737	37.4713	255.159	267.328	8.0371	4.19192
BGIBMGA006603-RA-E9	chrA10	0	0	0	0	0	0	0	0	0	0	0	0	0	0	0	0
BGIBMGA006602-RA-E10	chrA10	2.16777	3.6913	0.956661	2.44987	2.56816	3.2244	1.4931	1.83417	3.72263	3.17185	2.82142	3.53939	4.50753	5.6635	2.47395	5.58985
BGIBMGA006740-RA-E1	chrA10	3.48602	5.3	3.2966	6.78681	2.84456	4.93826	5.51265	6.94009	1.64461	1.18805	1.83938	2.42504	6.18431	7.03642	0	0
BGIBMGA006601-RA-E9	chrA10	0	0	0	0	0	0	0	0	0	0.313284	0	0.0705306	0	0	2.57588	1.75618
BGIBMGA006600-RA-E1	chrA10	0	0	0	0	0	0	0	0	0	0	0	0	0	0	0	0
BGIBMGA006741-RA-E1	chrA10	0	0	0	0	0	0	0	0	0	0	0	0	0	0	0	0
BGIBMGA006742-RA-E1	chrA10	0	0	0	0	0	0	0	0	0.462157	0	0	0.801727	45.2655	38.8003	0	0
BGIBMGA006743-RA-E1	chrA10	0	0	0	0	0	0	0	0	0	0	0	0	0	0.333032	0	0
BGIBMGA006743-RA-E1	chrA10	0	0	0	0	0	0	0	0	0	0	0	0	0	0	0	0
BGIBMGA006744-RA-E1	chrA10	0	0	0	0	0	0	0	0	0	0	0	0	0	0	0	0
EMBMOE00000005150	chrA10	0	0	0	0	0	0	0	0	0	0	0	0	0	1.30993	0	0
BGIBMGA006745-RA-E1	chrA10	0	0	0	0	0	0.0482524	0.153216	0.155	0	0	0	0.0446031	15.1097	19.5105	0	0
BGIBMGA006746-RA-E1	chrA10	0	0	0	0	0	0	0	0	0	0	0	0	0.956654	1.10387	0	0
BGIBMGA006747-RA-E1	chrA10	2.29133	2.66024	0	2.28485	3.15079	3.55018	1.12728	1.71062	2.08091	2.55091	1.61201	1.96901	0.661727	0	0	0
BGIBMGA006599-RA-E6	chrA10	5.08306	8.21987	1.80257	2.71537	8.18024	10.9697	4.15305	5.15013	7.55388	6.49621	5.74726	6.63005	0.157282	0.290377	0	0
BGIBMGA006598-RA-E4	chrA10	0	0	0	0	0	0	0	0	0	0	0	0	0	0	0	0
BGIBMGA006597-RA-E1	chrA10	0	0	0	0	0	0	0	0	0	0	0	0	0	0	0	0
BGIBMGA006596-RA-E3	chrA10	0	0	0	0	0	0.208263	0.330647	0	0	0	0	0	1.16456	0.716676	0	0
BGIBMGA006595-RA-E2	chrA10	1.21714	1.57011	0	2.15769	4.89229	5.97179	1.99602	2.22119	5.42632	5.29106	3.56787	4.06748	64.3253	84.2558	0	0
BGIBMGA006594-RA-E1	chrA10	0	0	0	0	0.68538	1.12942	0.996181	1.00778	2.67476	2.70509	1.13963	3.59603	0	0.215922	0	0
BGIBMGA006593-RA-E1	chrA10	0	0	0	0	0	0	0.365044	0	0	0	0	0	0	1.18684	0	0
BGIBMGA006592-RA-E3	chrA10	9.06396	13.431	7.89477	8.80051	7.41774	11.0871	4.22458	6.76683	10.9886	9.67354	10.3203	11.7859	13.8459	13.5444	8.5067	16.2927
BGIBMGA006591-RA-E11	chrA10	21.3575	29.3542	8.66294	14.1981	56.7439	53.8707	47.438	52.6802	57.5662	55.4966	48.6675	48.0871	27.6652	13.8993	20.9091	21.712
BGIBMGA006748-RA-E1	chrA10	0	0	0	0	0	0	0	0	0	0	0	0	0	0	0	0
BGIBMGA006749-RA-E1	chrA10	38.8822	44.5078	36.6956	49.205	47.57	46.3806	40.9089	46.2816	47.4945	44.6283	47.3763	41.6652	74.5445	75.057	63.9322	98.4372
EMBMOE00000005400	chrA10	0	1.09706	0	0	0	2.63532	0	0	1.87233	2.70509	0.997174	2.43602	0	0	0	0
BGIBMGA006590-RA-E6	chrA10	2.17577	2.21032	0.900179	1.89842	3.79741	5.56238	1.20424	1.01522	7.81404	7.65611	8.8973	11.452	3.06323	3.48024	11.6394	5.81938
BGIBMGA006750-RA-E1	chrA10	0	0	0	0	1.53368	1.68488	0	0	1.79559	1.15299	2.55015	3.11491	1.04683	0.966338	5.17096	1.98872
BGIBMGA006751-RA-E1	chrA10	242.467	169.143	355.663	218.428	181.425	132.714	188.337	155.561	138.194	140.829	135.751	99.7401	200.522	201.08	171.963	205.209
BGIBMGA006752-RA-E1	chrA10	64.3351	53.6632	31.0104	58.5478	47.1736	41.5175	48.3992	44.7661	41.7704	39.9345	35.9236	30.5947	44.375	45.9584	23.1671	38.5525
BGIBMGA006589-RA-E16	chrA10	1.74776	2.40034	0.987646	1.53028	3.21948	4.35918	1.60438	2.38686	4.6034	4.04747	7.51255	8.79164	8.1252	7.09132	3.58787	9.0861
BGIBMGA006753-RA-E1	chrA10	0.996004	2.31273	0	0	5.68911	6.48147	2.20506	1.48716	3.94707	1.90087	6.83199	5.99129	1.72586	1.59315	1.42085	0.819674
BGIBMGA006754-RA-E1	chrA10	29.6337	31.648	15.0896	24.8144	26.1615	28.6965	17.9436	19.7126	23.713	24.8338	21.4495	23.5063	32.0929	30.5368	14.6333	31.8912
BGIBMGA006588-RA-E5	chrA10	20.7943	24.947	14.5298	22.3484	27.5677	27.9229	17.3916	21.389	35.3659	34.2843	40.4747	39.4116	33.4297	37.8811	23.0721	77.9589
BGIBMGA006587-RA-E1	chrA10	0.317691	0	0	0	0	0	0	0	0	0	0	0	0	0	0	0.522895
BGIBMGA006755-RA-E1	chrA10	0	0	0	0	0	0	0	0	0	0	0	0	0	0	2.92063	1.40407
BGIBMGA006756-RA-E1	chrA10	0	0	0	0	0	0	0	0	0	0	0	0	0	0	0	0.504764
BGIBMGA006757-RA-E1	chrA10	0	0	0	0	0	0	0	0	0	0	0	0	0	0	5.3794	8.18149
BGIBMGA006586-RA-E9	chrA10	0	0	0	0	0	0	0	0	0	0	0	0	0	0	0.964613	0.556476
BGIBMGA006586-RA-E9	chrA10	0	0	0	0	0	0	0	0	0	0	0	0	0	0	0	0
BGIBMGA006585-RA-E4	chrA10	0	0	0	0	0	0	0	0	0	0	0	0	0	0	0.53372	0.307898
BGIBMGA006758-RA-E1	chrA10	48.7902	65.0821	65.282	75.5665	15.1532	17.3709	23.7484	33.325	2.05693	1.48589	2.73872	5.35238	5.39634	5.81164	32.5795	37.5895
BGIBMGA006584-RA-E11	chrA10	0	0	0	0	0	0.186953	0.222612	0.0750683	1.89276	1.82308	0.795835	0.864072	0	0	0	0
BGIBMGA006584-RA-E11	chrA10	0	0	0	0	0	0	0	0	0	0	0	0	0	0	0	0
BGIBMGA006583-RA-E5	chrA10	8.53418	14.8623	3.42384	7.22067	22.65	25.3638	9.73321	14.6733	24.4684	24.9248	25.5172	26.668	43.9154	56.2578	19.184	25.5393
BGIBMGA006582-RA-E22	chrA10	0	0	0	0	0.442547	1.13441	0	0.104115	4.73219	3.55987	3.53209	4.52403	1.63115	1.78457	0	0
BGIBMGA006581-RA-E10	chrA10	0.888978	1.73581	0.802462	0.886467	5.48811	7.47542	2.02775	2.35304	7.88657	6.51654	8.82696	10.9033	1.5404	1.6805	2.88221	1.79573
BGIBMGA006759-RA-E1	chrA10	0.155494	0	0.514659	0.155055	0.098686	0	0	0	0	0	0	0	0	0	0	0
BGIBMGA006580-RA-E11	chrA10	1.66841	2.33583	0.649663	1.66369	4.04862	5.93036	2.24519	1.90499	5.88251	6.08735	8.38901	9.65649	2.04069	2.5902	2.66007	3.87681
BGIBMGA006760-RA-E1	chrA10	13.5125	13.1922	6.09871	11.0244	9.74524	13.7037	7.2522	9.40011	10.9531	9.23112	11.1808	10.9519	3.72497	4.17539	5.25714	11.8784
BGIBMGA006761-RA-E1	chrA10	29.4109	35.9974	16.4196	26.1477	23.3886	27.0121	16.2129	15.3435	24.0477	25.6984	22.6234	25.4259	15.9642	14.1699	11.1209	18.3717
EMBMOE00000006241	chrA10	0	1.08777	0	0	0	0	0	0	0	0	0	0	0	0	0	0
BGIBMGA006579-RA-E5	chrA10	0	0	0	0	0	0	0	0	0	0	0	0	2.09748	1.50594	0.767466	0
BGIBMGA006578-RA-E3	chrA10	0	0	0	0	0	0	0	0	0	0	0	0	0.523415	1.44951	0	0
EMBMOE00000000740	chrA10	0	0	0	0	0	0	0	0	0	0	0	0	0	0	0	0
BGIBMGA006577-RA-E3	chrA10	0	0	0	0	0.179223	0.131261	0.208397	0	0.699433	0.538945	0.596012	0.364003	0	0	0	0
BGIBMGA006577-RA-E3	chrA10	0	0	0	0	0	0	0	0	0	0	0	0	0	0	0	0
BGIBMGA006576-RA-E2	chrA10	0	0	0	0	0	0	0	0	0	0	0	0	0	0	2.73098	0.393869
BGIBMGA006575-RA-E6	chrA10	1.99973	2.8192	0.945537	0.854606	4.53267	4.51478	1.89738	1.91948	3.53783	3.81648	3.16545	4.05059	6.43517	5.94036	2.03765	6.11261
BGIBMGA006574-RA-E1	chrA10	43.3829	46.4863	26.7623	47.6019	45.3956	46.1849	42.3427	44.229	37.7429	34.0533	36.7566	35.7437	14.8191	16.0424	20.6293	39.6694
BGIBMGA006762-RA-E1	chrA10	0	0	0	0	0	0	0	0	0	0	0	0	0	0.284766	0	1.17209
BGIBMGA006573-RA-E3	chrA10	17.2562	26.8258	10.6485	25.957	22.8317	25.0147	26.1166	31.6612	18.1103	16.6063	11.42	15.7084	4.05439	4.21047	0	0
BGIBMGA006763-RA-E1	chrA10	1.3367	1.81057	0.860272	0.851593	2.56862	3.55536	1.01385	0.776172	5.1133	4.46442	13.1265	14.2467	0.514714	0.772097	1.43015	3.02515
BGIBMGA006572-RA-E8	chrA10	3.58738	5.15887	2.42869	3.08944	17.0757	21.6015	4.51257	5.7825	19.4668	18.0888	22.5423	24.3467	0.635741	0.391239	0.348925	0.670972
EMBMOE00000000593	chrA10	0	0	0	0	0	0	0	0	0	0	0	0	0	0	0	0
EMBMOE00000006389	chrA10	0	0	0	0	0	0	0	0	0	0	0	0	0	0	0	0
EMBMOE00000002735	chrA10	0	0	0	0	0	0	0	0	0	0	0	0	0	0	0	0
BGIBMGA006764-RA-E1	chrA10	0	0	0	0	0	0	0	0	0.334958	0	0	0	0	0	0	0
BGIBMGA006571-RA-E2	chrA10	0	0	0	0	0	0	0	0	0	0	0	0	0	0	0	0
EMBMOE00000005235	chrA10	0	0	0	0	0	0	0	0	0	0	0	0	0	0	0	0
BGIBMGA006765-RA-E1	chrA10	0	0	0	0	0	0	0	0	0.829782	0.532821	1.17848	0.719732	0	0	0	0
BGIBMGA006570-RA-E2	chrA10	0	0	0	0	0	0	0	0	0	0	0	0	0	0	2.33651	0.673954
BGIBMGA006766-RA-E1	chrA10	0.852073	2.96778	0	0.849666	8.65242	10.6936	3.14402	4.45289	10.3411	10.5702	10.1158	14.0951	0	0	23.095	11.9208
BGIBMGA006767-RA-E1	chrA10	0.444895	0.860875	0.490842	0.443639	3.76476	5.51456	2.40767	2.76786	9.32963	9.26915	10.0941	11.8517	0	0	11.0009	5.73607
BGIBMGA006768-RA-E1	chrA10	2.08597	2.82546	0	1.7334	5.07488	7.4336	2.05251	2.85507	13.2609	13.602	9.35557	10.7552	121.689	131.24	61.0027	76.9643
BGIBMGA006569-RA-E9	chrA10	0	0.154182	0	0	0.0842832	0.246913	0	0	0.394707	0.126725	0	0	10.7003	15.8253	2.27336	2.1858
BGIBMGA006769-RA-E1	chrA10	0.174242	0	0	0	0	0	0	0	0	0	0	0	8.6048	11.7057	8.4512	5.01881
EMBMOE00000004915	chrA10	0	0	0	0	0	0	0	0	0.936165	0	0.997174	1.62401	0	0	0	0
BGIBMGA006770-RA-E1	chrA10	0.94062	1.7551	0.667133	1.20595	6.99312	10.3683	1.43788	2.30734	13.6789	12.3418	13.0814	16.2238	35.5083	46.6415	3.3546	2.76462
BGIBMGA006771-RA-E1	chrA10	39.8402	41.1666	34.2846	41.3168	25.7907	27.037	21.7566	26.4715	25.0639	24.5213	25.2258	25.6769	5.86791	7.3285	13.0718	30.4919
BGIBMGA006568-RA-E1	chrA10	7.22592	16.2193	1.59443	7.68587	8.2548	8.50883	6.0435	8.63138	9.30658	8.50424	5.592	8.48626	182.805	173.758	46.0429	89.9927
BGIBMGA006772-RA-E1	chrA10	5.39754	8.04929	3.69619	8.53743	10.6902	12.2416	6.24953	6.73918	14.429	13.9865	20.6234	23.0314	9.11086	9.75001	10.6205	40.0543
BGIBMGA006773-RA-E1	chrA10	0	0	0	0	0	0.6464	0	0	2.06663	1.99054	0	3.58508	0	0	1.98383	1.14445
BGIBMGA006774-RA-E1	chrA10	3.25601	8.76329	1.95943	3.54198	21.6039	27.7926	5.89787	7.95542	45.0149	39.5443	39.5145	42.8602	2.82098	2.60407	5.48939	2.92317
BGIBMGA006567-RA-E8	chrA10	0.48973	1.91895	0	0.488347	3.03041	4.55272	1.89738	2.3765	3.57826	2.86236	4.52207	5.47092	0.106074	0	0	0.705301
BGIBMGA006567-RA-E8	chrA10	0	0	0	0	0	0	0	0	0	0	0	0	0	0	0	0
BGIBMGA006775-RA-E1	chrA10	0.818937	0.950788	0	0.816624	0.259873	0.570987	0.302175	1.22278	0.405671	0	0	0	194.763	268.862	0	0
BGIBMGA006566-RA-E1	chrA10	0	0	0	0	0	0	0	0	0	0	0	0	0	0	0	0
EMBMOE00000002198	chrA10	0	0	0	0	0	0	0	0	0	0	0	0	0	0	0	0
BGIBMGA006776-RA-E1	chrA10	0	0	0	0	0	0	0	0	0	0	0	0	0	0.227593	0	0
EMBMOE00000001230	chrA10	0	0	0	0	0	0	0	0	0	0	0	0	0	0	0	0
BGIBMGA006565-RA-E3	chrA10	0	0	0	0	0	0	0	0	0	0	0	0	0	0	0	0
EMBMOE00000002073	chrA10	0	0	0	0	0	0	0	0	0	0	0	0	0	0	0	0
BGIBMGA006564-RA-E1	chrA10	0	0	0	0	0	0	0	0	0	0	0	0.170259	0	0	1.13057	0.326107
BGIBMGA006777-RA-E1	chrA10	56.0673	56.4725	55.9176	69.9787	59.5025	53.2442	71.3803	72.2117	49.5696	48.3646	44.7673	43.3145	18.8192	20.1933	72.3022	80.3652
BGIBMGA006563-RA-E3	chrA10	0	0	0	0	0	0	0	0	0	0	0	0	0	0	7.42645	28.6368
BGIBMGA006778-RA-E1	chrA10	6.48516	9.26222	4.76994	7.80127	11.237	14.5937	5.24164	7.37766	14.5838	14.2433	15.6428	16.3649	8.74015	12.0198	3.52434	11.0976
BGIBMGA006562-RA-E3	chrA10	11.0682	19.1293	8.32588	9.78276	35.1228	37.767	15.4078	18.7799	35.7628	36.4864	39.8189	41.1795	12.8585	16.2958	15.0717	21.7367
BGIBMGA006561-RA-E5	chrA10	0	0	0	0.238624	0.303748	0.444925	0.176596	0.357305	0.237081	0.456704	0.505062	0.92537	0.62198	1.14831	0	0
BGIBMGA006779-RA-E1	chrA10	5.79574	8.12543	4.3433	7.08791	22.2087	25.6182	6.45596	7.51084	35.2645	32.2444	46.16	44.0254	10.0427	12.6814	2.80797	5.39963
BGIBMGA006560-RA-E3	chrA10	1.11673	1.29653	0	1.11358	1.41749	0.778619	0	0.416856	0.829782	1.06564	1.17848	0.959643	1.93505	2.23283	0.796537	1.83806
BGIBMGA006780-RA-E1	chrA10	2.27749	4.94643	1.29967	2.70178	11.6382	14.0541	4.25975	4.57321	16.9811	15.8126	16.5131	19.1494	0.0340206	0.0314047	0.560164	0.840198
BGIBMGA006781-RA-E1	chrA10	4.09468	10.6964	0	4.08312	8.44588	14.2747	6.0435	9.17084	18.2552	14.6526	15.6639	17.1536	2.66069	0.818703	14.6032	26.9582
BGIBMGA006559-RA-E10	chrA10	0.716968	1.49832	0.949216	0.428966	3.91327	4.7323	2.1164	2.67631	5.3274	3.83133	3.1021	4.68246	1.61505	0.917457	0	0
BGIBMGA006558-RA-E3	chrA10	0.784089	0.910329	0	0	2.48815	4.37352	1.15727	1.17075	4.6609	4.11519	4.96466	9.09619	0	0	0	0.645275
BGIBMGA006557-RA-E13	chrA10	0.571351	1.93474	0	0.664694	5.43921	6.8607	0.983826	1.7062	6.60395	6.72428	8.8934	11.8244	0	0	0.543374	0
EMBMOE00000000571	chrA10	0	0	0	0	0	0	0	0	0	0	0	0	0	0	0	0
BGIBMGA006556-RA-E1	chrA10	0	0	0	0	1.6413	3.00519	0.954237	0	1.9216	3.7017	4.77594	6.66699	0	0	0	1.06414
BGIBMGA006555-RA-E14	chrA10	1.62115	3.42822	0.383265	0.866019	7.9738	12.2181	3.54634	4.79794	15.7743	14.8068	13.6863	18.2845	0.150487	0	0	0
BGIBMGA006554-RA-E2	chrA10	4.04969	7.05255	0	3.2306	11.3088	13.9296	4.18396	5.44204	9.22791	11.2068	9.40193	12.8761	0	0	0	0
BGIBMGA006553-RA-E1	chrA10	2.76391	6.41782	0	2.75611	2.92357	3.42592	3.39947	6.19032	13.6914	7.91239	8.26408	11.8756	0	0	0	0
EMBMOE00000000492	chrA10	0	0	0	0	0	0	0	0	0	0	0	0	0	0	0	0
BGIBMGA006552-RA-E12	chrA10	18.2916	25.5464	18.8748	34.7632	33.8708	34.5593	44.466	48.3578	32.2464	30.6485	27.5351	29.1255	0	0.172107	4.4513	1.68243
BGIBMGA006782-RA-E1	chrA10	3.31669	5.4908	1.21974	2.57237	13.6433	15.4166	5.07654	9.53767	14.6042	14.0665	14.9078	15.8341	0.106428	0	2.45333	3.74044
BGIBMGA006551-RA-E24	chrA10	9.06047	15.5063	3.88453	9.92432	6.79312	9.20853	7.37923	11.7761	9.209	8.10838	6.7376	9.50047	0	0	0.20091	0.154537
BGIBMGA006550-RA-E1	chrA10	0	0.239025	0	0	0	0	0	0	0.611907	0.392918	0	0.70767	0	0	0	0
BGIBMGA006549-RA-E2	chrA10	1.3649	1.18849	0	2.04156	0.433122	1.90329	0.503625	1.52847	1.6903	1.30245	0	1.1729	0.591265	0	4.86772	6.17791
BGIBMGA006783-RA-E1	chrA10	24.1214	26.1899	7.39238	20.0444	22.1128	21.8013	12.5265	13.6729	19.9148	22.1654	20.5055	21.8799	7.35319	10.0031	14.6563	30.1441
BGIBMGA006548-RA-E1	chrA10	4.04334	5.49907	1.52946	3.05274	7.66178	9.10178	3.66588	4.22606	12.5612	12.2089	19.8106	20.4255	3.00266	3.78811	3.70802	9.69733
EMBMOE00000005255	chrA10	0	0	0	0	0	0	0	0	0	0	0	0	0	0	0	0
BGIBMGA006784-RA-E1	chrA10	0.37445	1.05062	0.619683	0.435625	4.71336	6.12082	1.98038	3.07506	6.02839	6.04465	6.84935	7.53495	0	0	0	0
BGIBMGA006784-RA-E1	chrA10	0	0	0	0	0	0	0	0	0	0	0	0	0	0	0	0
BGIBMGA006547-RA-E1	chrA10	0	0.281483	0	0	0	0.450779	0	0	0.720601	0.694069	1.53512	1.66675	0	0.387807	4.8421	11.1734
BGIBMGA006785-RA-E1	chrA10	0.749028	0.869624	0	0.149382	2.18674	3.27273	0.221104	0.782876	7.19819	5.93251	4.50553	5.1493	3.24475	3.71412	1.28223	2.58897
BGIBMGA006786-RA-E1	chrA10	4.32734	7.86021	0.924047	3.47993	6.29011	9.08388	5.7688	8.64977	12.9999	11.7221	8.61762	10.9159	0.120941	0	0.398268	0.80415
BGIBMGA006786-RA-E1	chrA10	0	0	0	0	0	0	0	0	0	0	0	0	0	0	0	0
BGIBMGA006546-RA-E2	chrA10	0	0	0	0	0	0	0	0	0	0	0	0	0	0	0	0
BGIBMGA006787-RA-E1	chrA10	22.3597	32.2093	13.705	23.9482	16.2932	18.8618	19.5565	21.0208	18.0501	15.805	8.73928	12.8096	5.02243	5.29857	3.54414	1.36305
BGIBMGA006545-RA-E1	chrA10	11.75	15.9154	6.28531	11.3617	28.4731	30.2871	12.7877	15.4176	39.5677	40.0362	53.6066	48.9557	6.58104	7.11916	13.8836	25.2
BGIBMGA006788-RA-E1	chrA10	13.0903	20.1538	8.79093	20.8097	31.0042	33.8624	33.7409	38.5954	26.5488	25.9786	20.8714	23.1908	0.821836	0.531051	3.24766	2.1858
BGIBMGA006544-RA-E4	chrA10	0.189471	0.219977	0	0	0.721499	1.23298	0.279648	0	1.12629	0.904015	0.499869	0.895502	14.2816	17.7294	4.32464	1.7152
EMBMOE00000001815	chrA10	0	0	0	0	0	0	0	0	0	0	0	0	0	0	0	0
BGIBMGA006543-RA-E1	chrA10	0	1.24016	0	0	1.35586	2.73081	1.57657	0	1.32284	1.27414	1.69086	1.83584	3.23911	2.13575	51.0476	22.4163
BGIBMGA006543-RA-E1	chrA10	0	0	0	0	0	0	0	0	0	0	0	0	2.55427	0	25.2343	12.1312
BGIBMGA006789-RA-E1	chrA10	37.5475	43.5927	22.0934	35.5	43.0703	46.153	27.2984	31.3539	50.5635	47.3748	46.3742	43.1405	95.4235	100.32	24.9962	87.8938
BGIBMGA006790-RA-E1	chrA10	7.78872	11.8895	2.86437	6.47226	12.4495	14.2803	6.38648	6.99927	19.0054	18.6498	22.7555	22.4342	15.6205	20.3026	4.5267	13.4131
BGIBMGA006542-RA-E1	chrA10	0	0	0	0	0.196957	0.937621	0.229017	0.115842	3.61261	3.2575	2.70182	2.73347	18.6865	18.987	0	0.510786
BGIBMGA006791-RA-E1	chrA10	21.9315	32.35	16.6599	28.6814	10.4963	18.383	15.1235	16.6417	7.83638	8.9202	5.12207	6.48812	0	0	0	0
BGIBMGA006792-RA-E1	chrA10	0.155494	0.180529	0	0.155055	0.98686	1.15643	0.2295	0	1.84863	2.15152	4.67662	6.14658	0	0.6218	1.1091	2.43135
BGIBMGA006793-RA-E1	chrA10	0.830471	0	0	0.207031	0.658833	0.675534	0	0	2.98254	1.98119	4.4915	6.77968	0	0	4.73883	4.4424
BGIBMGA006541-RA-E6	chrA10	6.61135	9.52368	2.43138	6.71476	9.63516	13.9427	5.60178	6.76388	15.708	16.0643	20.5431	21.5155	9.65275	13.9044	10.13	24.7863
BGIBMGA014094-RA-E1	chrA11	1272.07	954.168	1847.25	1067.91	607.54	440.623	867.97	624.169	494.21	482.37	390.304	282.534	443.919	446.361	692.929	687.311
BGIBMGA014093-RA-E2	chrA11	0	0	0	0	0.917199	3.35875	0	0	2.86356	3.44766	3.81273	4.96756	0	0	0	0
BGIBMGA012009-RA-E6	chrA11	30.0561	33.7839	31.048	35.6981	13.2434	15.0385	24.1583	26.2977	13.2765	12.331	8.081	10.1996	0	0.153108	3.82338	2.20567
BGIBMGA012010-RA-E1	chrA11	12.9665	17.4311	6.77634	15.3117	26.637	28.2321	17.3751	18.5964	27.3828	27.1887	26.6467	27.1232	9.46024	10.0973	9.73545	9.82849
BGIBMGA012008-RA-E6	chrA11	23.5775	30.2489	17.7059	24.3011	23.7658	26.4312	26.3185	30.4709	24.3403	21.4589	19.654	21.1121	16.8225	17.272	42.6789	53.3184
BGIBMGA012008-RA-E6	chrA11	0	0	0	0	0	0.878441	0	0	0	0	0	0	0	0	0	0
BGIBMGA012011-RA-E1	chrA11	0	0	0	0	0	0	0	0	0.236569	0	0	0	0	0	0	0
BGIBMGA012011-RA-E1	chrA11	0	0	0	0	0	0	0	0	0	0	0	0	0	0	0	0
BGIBMGA012007-RA-E8	chrA11	38.5835	42.3835	31.435	47.4519	14.5041	17.5665	25.9181	31.7594	15.5843	13.6888	9.9182	12.5398	6.08567	4.90563	34.2949	18.9702
BGIBMGA012007-RA-E8	chrA11	0	0	0	0	0	0.886014	0	0	0	0	0	0	0	0	2.71921	0
BGIBMGA012007-RA-E8	chrA11	0	0	0	0	0	0	0	0	0	0	0	0	0	0	0	0
BGIBMGA012006-RA-E2	chrA11	0	0	0	0	3.59824	3.29416	0	1.05817	2.80849	2.70509	1.49576	2.43602	0	0	12.1319	11.6646
BGIBMGA012012-RA-E1	chrA11	61.3493	66.2804	52.879	67.9733	77.0607	68.9145	72.9412	78.5617	69.6442	63.1162	65.191	58.8516	87.4799	91.9976	55.9141	89.5813
BGIBMGA012005-RA-E2	chrA11	7.47003	5.20364	1.6483	5.46255	6.6373	8.33332	2.94008	5.94865	5.18053	5.70262	5.51815	6.41924	5.17757	5.17774	9.94594	16.8033
BGIBMGA012005-RA-E2	chrA11	0	0	0	0	0	0.886014	0	0	0.944235	0.90947	1.00577	0	0	0	0	0
EMBMOE00000002600	chrA11	0	1.09706	0	0	1.19941	0.878441	0	0	0.936165	0.901697	0	0	0	0	0	0
EMBMOE00000001803	chrA11	0	0	0	0	0	0	0	0	0	0	0	0	0	0	0	0
EMBMOE00000001173	chrA11	0	0	0	0	0	0	0	0	0	0	0	0	0	0	0	0
EMBMOE00000001051	chrA11	0	0	0	0	0	0	0	0	0	0	0	0	0	0	0	0
EMBMOE00000006312	chrA11	0	0	0	0	0	0	0	0	0	0	0	0	0	0	33.203	9.57724
BGIBMGA012004-RA-E2	chrA11	9.77511	16.5694	7.11786	11.1121	24.3192	30.806	27.5564	34.4454	20.1437	19.9617	15.6797	22.6802	0.508143	0	4.1834	0.965345
EMBMOE00000001636	chrA11	0	0	0	0	0	0	0	0	0	0	0	0	0	0	0	0
BGIBMGA014360-RA-E1	chrA11	5.57068	10.9451	4.25491	8.11876	1.08784	1.39427	3.79476	5.43852	4.66994	5.11136	1.35662	2.94588	14.4791	18.1638	0	0
BGIBMGA014359-RA-E2	chrA11	0	0	0	0	0	0	0	0	0	0	0	0	0	0	0	0
EMBMOE00000006439	chrA11	0	0	0	0	0	0	0	0	0	0	0	0	0	0	0	0
BGIBMGA014361-RA-E1	chrA11	0	0	0	0	0.341439	2.25061	0.397018	0.401643	1.599	2.31019	1.7032	2.77386	0	0	0	0
BGIBMGA014358-RA-E2	chrA11	0	0	0	0	0	0	0	0	0	0	0	0	0	0	0	0.933167
EMBMOE00000005848	chrA11	0	0	0	0	0	0	0	0	0	0	0	0	0	0	0	0
EMBMOE00000000645	chrA11	0	0	0	0	0	0	0	0	0	0	0	0	0	0	12.7876	7.37706
BGIBMGA014357-RA-E3	chrA11	15.0018	21.2034	7.55593	14.309	19.663	22.2837	16.6063	16.5562	20.1938	22.2512	17.8962	15.8341	11.5846	16.1712	8.37421	6.97811
BGIBMGA014356-RA-E2	chrA11	0	0	0	0	0.285227	0.208898	0	0	0.667874	0.857712	1.18566	0.965495	0	0	6.41115	1.84926
BGIBMGA004659-RA-E2	chrA11	0	0	0	0	0	0	0	0	0	0	0	0	0	0	0	0
EMBMOE00000004544	chrA11	0	0	0	0	0	0	0	0	0	0	0	0	0	0	0	0
EMBMOE00000003427	chrA11	0	0	0	0	0	0	0	0	0	0	0	0	0	0	0	0
EMBMOE00000001136	chrA11	1.88985	0	0	0	0	0	0	0	0	0	0	0.812006	0	0	2.69597	0
EMBMOE00000006052	chrA11	0	0	0	0	0	0	0	0	0	0	0	0	0	0	0	0
EMBMOE00000002134	chrA11	0	0	0	0	0	0	0	0	0	0	0	0	0	0	0	0
EMBMOE00000005863	chrA11	0	0	0	0	0	0	0	0	0	0	0	0	0	0	0	0
EMBMOE00000003013	chrA11	0	0	0	0	0	0	0	0	0	0	0	0	0	0	0	0
BGIBMGA004660-RA-E1	chrA11	50.4714	48.3662	66.2903	67.1052	31.0153	29.7906	44.3409	44.8574	20.6363	19.1121	15.6405	16.5226	0	0	0	0
BGIBMGA004660-RA-E1	chrA11	0	0	0	0	0	0	0	0	0	0	0	0	0	0	0	0
BGIBMGA004661-RA-E1	chrA11	339.347	230.418	485.356	279.439	199.778	141.676	232.864	184.563	157.451	167.406	156.369	107.21	151.66	145.524	265.048	283.061
BGIBMGA004662-RA-E1	chrA11	0.888004	0.515488	0	0	1.69074	4.12762	1.96596	1.98886	3.51908	2.54213	2.81131	1.90772	0	0	0	0
BGIBMGA004663-RA-E1	chrA11	38.9251	46.2618	28.9689	46.8538	10.8172	13.7037	35.1845	42.1285	13.6914	12.9675	11.5454	13.36	0.199552	0	0.657143	0.18955
BGIBMGA004663-RA-E1	chrA11	0	1.09706	0	0	0	0.878441	0	0	0	0	0	0	0	0	0	0
BGIBMGA004663-RA-E1	chrA11	0	1.09706	0	0	0	0	0	0	0	0	0	0	0	0	0	0
BGIBMGA004664-RA-E1	chrA11	0	0	0	0	0	0	0	0	0	0	0	0	0	0	0	0
EMBMOE00000005676	chrA11	0	0	0	0	0	0	0	0	1.46042	0	0	0	0	0	8.41143	0
BGIBMGA004665-RA-E1	chrA11	1.71405	2.32169	1.89107	2.84869	0	1.0623	0.42164	1.27965	0.283027	0	0.904414	0	1.48504	0.913901	6.52049	2.8212
BGIBMGA004658-RA-E19	chrA11	16.7191	23.2635	8.87085	18.3899	23.0443	24.5599	30.9867	35.6353	27.0588	24.8751	22.1554	24.2927	0	0	0.182066	0.420127
BGIBMGA004666-RA-E1	chrA11	22.4003	25.1679	14.3499	19.8151	26.8281	28.2135	26.3959	31.8282	28.8146	27.0642	23.6389	27.0111	0	0.288954	1.03081	0
BGIBMGA004667-RA-E1	chrA11	63.9551	73.4597	68.4088	98.3837	31.6798	35.0749	57.2694	67.5439	39.3115	36.0035	28.2928	34.4329	0.337866	0.623774	3.33787	1.92558
BGIBMGA004657-RA-E5	chrA11	191.572	148.97	336.787	202.338	103.402	82.6659	153.706	132.773	78.1944	78.0205	73.2136	60.5158	53.5155	64.6743	170.272	127.205
BGIBMGA004668-RA-E1	chrA11	0	2.44488	0	2.09989	1.00237	3.18121	0.777021	0.393036	2.86868	3.7678	3.88898	6.33364	0.456119	0.842095	8.26122	5.63233
EMBMOE00000000189	chrA11	0	0	0	0	0	0	0	0	0	0.901697	0.997174	0	0	0	5.39194	0
EMBMOE00000001668	chrA11	0	0	0	0	0	0	0	0	0	0	0	0	0	0	0	0
EMBMOE00000006200	chrA11	0	0	0	0	0	0	0	0	0	0	0	0	0	0	2.65066	1.52914
BGIBMGA004669-RA-E1	chrA11	1.00965	0.586102	0	1.0068	0	1.40791	0	0.753768	1.50043	3.3721	6.39284	5.63955	0	0	2.88063	0
BGIBMGA004656-RA-E9	chrA11	5.83328	12.4467	3.91361	6.99589	29.0669	32.244	23.2109	31.9557	36.9009	32.5334	35.7287	38.7131	0	0	0.224904	0
BGIBMGA004656-RA-E9	chrA11	0	0	0	0	0	0	0	0	0	0	0	0	0	0	0	0
EMBMOE00000003526	chrA11	0	0	0	0	0	0	0	0	0	0	0	0	0	0	0	0
EMBMOE00000001528	chrA11	0	0	0	0	0	0	0	0	0	0	0	0	0	0	0	0
EMBMOE00000004214	chrA11	0	0	0	0	0	1.16793	0	0	0	0	1.32579	1.0796	0	0	0	0
BGIBMGA004655-RA-E25	chrA11	0.0692059	0.160697	0	0	0.241572	0.820291	0.280895	0.723334	1.31986	1.22174	1.44239	2.40857	0	0	5.72609	1.22451
BGIBMGA004654-RA-E2	chrA11	0	0	0	0	0.329417	0.965048	0	0	0.514231	0	0.273872	1.78413	0	0.415117	4.44266	2.56292
BGIBMGA004654-RA-E2	chrA11	0	0	0	0	0	0	0	0	0	0	0	0	0	0	0	0
BGIBMGA004653-RA-E2	chrA11	0	0	0	0	0	0.190329	0	0	0	0	0	0.175935	0	0	0	0
BGIBMGA004670-RA-E1	chrA11	0	0	0	0	0	0	0	0	0	0	0	0	1.58322	0.487162	2.60685	1.00258
BGIBMGA004671-RA-E1	chrA11	3.32501	5.46882	1.8342	3.03931	1.05512	1.28794	2.45375	2.06861	2.19612	1.45424	0.731011	0.833374	0.480125	0.221604	4.34801	2.96438
BGIBMGA011948-RA-E1	chrA11	1303.23	878.399	1626.32	899.771	505.335	357.646	668.356	432.697	386.679	393.755	291.084	190.489	307.673	314.382	474.736	435.619
BGIBMGA011949-RA-E1	chrA11	0	0	0	0	0	0	0	0	0	0	0	0.371112	0	0	0	0
EMBMOE00000000949	chrA11	0	0	0	0	0	0	0	0	0	0	0	0	0	0	0	0
BGIBMGA011950-RA-E1	chrA11	0	0.598398	0	0.513959	0	0.9583	0	0	0	0	0	0	0	0	0	0
BGIBMGA011947-RA-E1	chrA11	3.42088	3.79112	0	1.24044	18.3556	23.9959	3.9015	5.33998	21.1052	21.8119	27.5675	29.9312	4.84987	5.96928	13.7529	18.1712
BGIBMGA011951-RA-E1	chrA11	0	0	0	0	0	0	0	0	0	0	0	0	0	0.361636	0	0
BGIBMGA011952-RA-E1	chrA11	0	0	0	0	0	0	0.353192	0	0.237081	0	0.252531	0.411276	0.414654	0.38277	0	0
EMBMOE00000006015	chrA11	0	0	0	0	0	0	0	0	0	0	0	0	0	0	0	0
BGIBMGA011946-RA-E2	chrA11	0	0	0	0	0	0	0	0	0	0	0	0	0	0	0	0
BGIBMGA011945-RA-E2	chrA11	0	0	0	0	0	0	0	0	0	0	0	0	0	0.246639	0	0
BGIBMGA011944-RA-E1	chrA11	0	0	0	0	0	0	0	0	0	0	0	0	0	0	0	0.572225
EMBMOE00000003888	chrA11	0	0	0	0	0	0	0	0	0	0	0	0	0	0	0	0
BGIBMGA011953-RA-E1	chrA11	0	0	0	0	0	0	0	0	0	0	0	0	1.40173	0.862634	0	0
BGIBMGA011954-RA-E1	chrA11	0.189471	0.65993	0	0.188936	0.721499	0.17614	0.139824	0	1.78329	1.17522	1.49961	2.27946	4.26805	5.45522	1.89203	9.82344
BGIBMGA011955-RA-E1	chrA11	0	0	0	0	0	0	0	0	0	0	0	0	0	0	0	0
EMBMOE00000001007	chrA11	0	0	0	0	0	0	0	0	0	0	0	0	0	0	0	0
BGIBMGA011943-RA-E1	chrA11	0	0	0	0	0	0	0	0	0	0	0	0	0	0	0	0
BGIBMGA011956-RA-E1	chrA11	0	0	0	0	0	0	0	0	0	0	0	0	0	0	0	0
BGIBMGA011942-RA-E2	chrA11	0	0	0	0	0	0	0	0	0	0	0	0	0	0	0	0
BGIBMGA011957-RA-E1	chrA11	0	0	0	0	0	0	0	0	0	0	0	0	0	0	1.55767	0.898605
BGIBMGA011958-RA-E1	chrA11	0	0	0	0	0	0	0	0	0	0	0	0	0	0	0	0.612685
BGIBMGA011959-RA-E1	chrA11	0	0	0	0	0	0	0	0	0	0	0	0	0	0	0	0
EMBMOE00000003204	chrA11	0	0	0	0	0	0	0	0	0	0	0	0	0	0	0	0
EMBMOE00000005578	chrA11	0	1.2646	0	0	0	0	0	0	0	0	0	0	0	0	6.21534	3.58557
EMBMOE00000005578	chrA11	0	1.27086	0	0	0	0	0	0	0	0	0	0	0	0	6.24611	3.60332
BGIBMGA011960-RA-E1	chrA11	0	0	0	0	0	0	0	0	0	0	0	0	0	0	0	0
EMBMOE00000001689	chrA11	0	0	0	0	0	0	0	0	0	0	0.997174	0	0	0	0	0
BGIBMGA011961-RA-E1	chrA11	0	0.362589	0	0	0	0	0	0	0	0	0	0	0	0	0	0
BGIBMGA011962-RA-E1	chrA11	0	0	0	0	0	0	0	0	0	0	0	0	0	0	0	0
BGIBMGA011941-RA-E12	chrA11	0.0968519	0.224891	0	0.0965784	0.184404	0.495205	0	0.0723062	0.575723	0.600736	0.613243	0.749051	0	0	0	0
BGIBMGA011963-RA-E1	chrA11	5.99919	8.45759	0	7.69146	12.5102	11.9509	8.22197	8.95757	11.038	9.40491	11.7574	12.1518	3.7126	2.7417	8.55814	4.93711
BGIBMGA011940-RA-E2	chrA11	11.5615	15.9397	4.7833	10.0877	21.0956	24.183	8.532	16.1838	20.0449	19.3069	23.6389	22.354	7.51255	9.24653	32.986	17.84
BGIBMGA011939-RA-E3	chrA11	0.862039	2.12676	0	1.50431	6.97554	9.21593	2.38559	4.18319	10.4621	8.63731	7.9599	9.8153	1.12029	1.20651	2.76692	0.886782
BGIBMGA011938-RA-E3	chrA11	6.06977	8.80877	2.86998	4.75563	9.63059	10.0762	4.15935	4.85515	11.1679	13.239	11.8957	11.177	1.12688	1.38698	3.71092	3.56799
BGIBMGA011964-RA-E1	chrA11	9.31518	11.5739	2.70453	8.63702	14.7281	17.7753	7.47732	9.63853	18.9433	19.4155	19.8329	20.0823	11.6103	14.9	8.15964	19.7703
BGIBMGA011937-RA-E8	chrA11	0	0	0	0	0	0	0	0	0	0	0	0	0	0	0	0
BGIBMGA011965-RA-E1	chrA11	12.5379	17.7536	7.36887	14.2552	42.8357	42.2657	39.7776	44.7899	46.0879	43.0492	45.1344	43.097	0	0	2.67454	2.7001
BGIBMGA011936-RA-E3	chrA11	306.282	213.927	513.647	280.919	151.766	111.342	211.825	170.883	108.111	107.648	98.0887	76.8834	535.332	459.784	360.99	262.842
BGIBMGA011935-RA-E3	chrA11	1.82436	3.60076	0	4.36611	2.08413	4.5792	1.34632	2.45161	3.79564	2.61135	3.65795	5.64384	0.316122	0.58363	2.08204	2.70249
BGIBMGA011934-RA-E3	chrA11	1.07598	1.87382	0	1.07294	0.682878	1.75047	0.397018	1.20493	1.599	2.82356	1.41934	3.00501	0	0	1.53493	0.885487
BGIBMGA011933-RA-E2	chrA11	0	0	0	0	0	0	0	0	0	0	0	0	0	0	0	0
EMBMOE00000002156	chrA11	0	0	0	0	0	0	0	0	0	0	0	0	0	0	0	0
BGIBMGA011966-RA-E1	chrA11	55.721	57.8909	69.4419	81.3756	37.8714	39.072	51.7775	57.2626	27.8721	26.5859	22.6438	25.639	2.95086	3.1598	36.1489	29.5992
BGIBMGA011967-RA-E1	chrA11	0.200829	0	0	0.200262	0.127458	0.186699	0.296411	0	0	0	0	0	0.173996	0	0	0
BGIBMGA011932-RA-E10	chrA11	0	0	0	0.149079	0.379531	0.55593	0	0	0.518404	0.71331	0.946608	1.73437	0	0	0.853086	0.123034
EMBMOE00000001867	chrA11	0	0	0	0	0	0	0	0	0	0	0	0	0	0	0	0
EMBMOE00000003305	chrA11	0	0	0	0	0	0	0	0	0	0	0	0	0	0	0	0
BGIBMGA011931-RA-E6	chrA11	0.860362	1.83129	0	0.571954	1.4561	2.26617	0.63492	1.49874	2.69921	2.59983	3.17777	5.17535	0	0	0	0
EMBMOE00000002863	chrA11	0	0	0	0	0	0	0	0	0	0	0	0	0	0	0	0
BGIBMGA011968-RA-E1	chrA11	0	0	0	0	0	0	0	0	0	0	0	0	4.85866	5.12579	0	0
BGIBMGA011930-RA-E1	chrA11	0	0	0	0	0	0	0	0	0	0	0	0	0	0	0	0
BGIBMGA011969-RA-E1	chrA11	0	0	0	0	0	0	0	0	0	0	0	0	0	0	0	0
BGIBMGA011929-RA-E1	chrA11	0	0	0	0	0	0	0	0	0	0	0	0	5.49304	5.07068	1.13057	0
BGIBMGA011970-RA-E1	chrA11	0	0	0	0	0	0	0	0	0	0	0	0	2.80689	1.29553	0	0
BGIBMGA011928-RA-E1	chrA11	0	1.12593	0	0	0	0	0	0	0	0	0	0	9.24241	3.87807	0	0.798103
EMBMOE00000004159	chrA11	0	0	0	0	0	0	0	0	0	0	0	0	0	0	8.30075	4.78862
BGIBMGA011927-RA-E1	chrA11	0	0	0	0	0	0	0	0	0	0	0	0	0	1.03415	20.2907	10.6414
BGIBMGA011971-RA-E1	chrA11	0	0	0	0	0	0.384935	0	0	0	0	0	0	2.86996	3.31161	0	0
BGIBMGA011972-RA-E1	chrA11	0	0	0	0	0	0	0	0	0	0	0	0	11.9293	9.06871	0	0
BGIBMGA011926-RA-E1	chrA11	0	0	0	0	0	0	0	0	0	0	0	0	12.3232	4.13661	0	0
EMBMOE00000002233	chrA11	0	0	0	0	0	0	0	0	0	0	0	0	0	0	0	0
BGIBMGA011925-RA-E1	chrA11	5.20511	12.6906	0.68912	8.09703	3.17133	5.70987	3.84121	7.61646	5.0537	5.86103	9.4478	12.7031	0	0	0	0
EMBMOE00000003463	chrA11	0	0	0	0	0	0	0	0	0	0	0	0	0	0	0	0
BGIBMGA011924-RA-E9	chrA11	9.87475	17.3151	6.06502	11.6741	45.1619	42.7294	43.423	48.9449	44.7303	43.6177	39.6418	41.1599	0.264599	0.162836	16.12	14.6613
BGIBMGA011973-RA-E1	chrA11	118.746	117.264	153.597	154.705	110.302	100.028	145.715	145.035	91.9522	91.1716	83.301	76.2383	84.3538	93.1502	118.772	120.563
BGIBMGA011923-RA-E11	chrA11	0.478945	0.957653	1.58522	1.69811	0.911901	0.766813	1.09961	1.11242	0.500865	0.558596	0.421189	0.297247	0.0922118	0.127682	2.12563	1.31385
BGIBMGA011923-RA-E11	chrA11	0	0	0	0	0	0	0	0	0	0	0	0	0	0	0	0
BGIBMGA011974-RA-E1	chrA11	13.5743	18.407	12.6362	20.6212	10.4996	11.4855	13.2261	15.2803	7.72235	7.48863	5.76352	6.60704	0.27564	0	1.51285	2.53096
BGIBMGA011922-RA-E2	chrA11	190.028	154.232	331.304	218.734	139.587	111.32	187.701	168.87	108.757	107.364	96.7603	87.2766	75.3746	78.0222	170.962	181.485
BGIBMGA011975-RA-E1	chrA11	14.2022	16.702	4.0523	13.5516	14.7636	16.1052	8.94478	9.59739	17.952	16.9989	21.5121	22.0415	31.504	32.9004	31.0887	70.2278
BGIBMGA011921-RA-E1	chrA11	3.9887	7.14769	2.29599	4.66917	12.4372	12.5751	7.29486	6.73247	14.8619	16.1351	17.6605	20.9383	4.65778	7.21229	5.19529	17.5545
BGIBMGA011976-RA-E1	chrA11	32.7388	46.5865	25.5618	49.0532	41.8757	45.4188	55.6305	60.164	41.251	36.528	30.2082	36.1407	3.05465	2.01412	35.9258	23.7649
BGIBMGA011920-RA-E5	chrA11	147.603	117.998	230.467	146.606	71.2737	62.5681	91.6067	86.592	51.8832	52.2866	43.2905	41.0854	38.9862	36.609	177.359	140.306
BGIBMGA011977-RA-E1	chrA11	4.87749	9.6477	4.7833	12.4295	15.2484	18.809	14.2644	16.1838	13.244	13.6183	9.15054	11.4099	2.81721	4.47879	11.5966	12.7853
BGIBMGA011919-RA-E1	chrA11	21.9891	27.8933	14.8256	23.9573	20.1581	21.0098	15.6263	17.0243	26.223	27.3946	26.4279	27.4691	19.404	16.2836	27.3023	129.354
BGIBMGA011978-RA-E1	chrA11	0.585988	0.907113	0.323253	0.55187	2.47936	3.45013	0.360368	0.38887	5.12823	4.93942	10.839	12.7568	0.0282052	0	5.24785	3.40251
BGIBMGA011918-RA-E4	chrA11	0.907689	0.948447	0	0.7241	0.806503	1.4345	0.669846	1.21977	1.25898	0.69293	0.478938	0.390003	3.93206	5.37198	0.258973	1.19519
EMBMOE00000006254	chrA11	0	0	0	0	0	0	0	0	0	0	0	0	0	0	0	0
BGIBMGA011979-RA-E1	chrA11	2.64684	4.29431	0.673891	1.48887	4.95338	6.6878	1.85312	3.34406	9.24527	9.45536	12.1754	15.2509	0	0	2.51723	1.28461
BGIBMGA011917-RA-E10	chrA11	2.03821	4.3129	0.870467	1.50795	7.30241	8.80165	2.76567	3.0924	12.5067	12.4227	13.8768	16.159	0.227856	0.157752	1.31311	0.973957
EMBMOE00000004082	chrA11	0	0	0	0	0	0	0	0	0	0	0	0	0	0	0	0
BGIBMGA011916-RA-E5	chrA11	33.4016	34.613	29.2373	42.391	24.8777	25.0208	29.3347	32.7677	22.0156	20.9417	17.4786	18.3842	14.8281	17.6619	55.1311	47.2525
BGIBMGA011980-RA-E1	chrA11	63.9794	79.6285	66.0694	85.7455	31.5096	36.1625	48.7257	61.1389	21.2977	22.4673	14.8537	21.3321	43.458	44.6193	106.603	69.5015
BGIBMGA011915-RA-E1	chrA11	0	1.83366	0	0	0	0	0	0	0	0.502374	0	0	0	0	0	0
BGIBMGA011914-RA-E6	chrA11	18.8894	27.9742	15.4018	29.1782	27.1303	31.8213	37.6288	45.6039	28.9505	26.3605	23.6585	28.8047	0.0683324	0.0946174	6.69449	3.63481
BGIBMGA011914-RA-E6	chrA11	0	0	0	0	0	0.744766	0	0	0	0	0	0	0	0	0	0
EMBMOE00000001819	chrA11	0	0	0	0	0	0	0	0	0	0	0	0	0	0	0	0
BGIBMGA011981-RA-E1	chrA11	0	0	0	0	0	0	0	0	0	0	0	0	0	0	0	0
BGIBMGA011982-RA-E1	chrA11	0.170218	0.375485	0.0563391	0.0678948	2.17141	3.12526	0.753693	1.27079	5.24468	4.29628	5.82898	7.07233	0.23596	0.23143	4.03088	1.40083
BGIBMGA011983-RA-E1	chrA11	2.81076	5.62013	1.03368	2.49139	4.16238	5.66148	8.64272	13.0568	10.2879	9.6111	7.8274	10.3995	0.13529	0	0	0
BGIBMGA011984-RA-E1	chrA11	0	0	0	0	0	0	0	0	0	0	0	0	0	0	0	0
BGIBMGA011913-RA-E3	chrA11	0	0	0	0	0	0	0	0	0	0	0	0	0	0	0	0
EMBMOE00000005339	chrA11	0	0	0	0	0	0	0	0	0	0	0	0	0	0	0	0
BGIBMGA011912-RA-E4	chrA11	0	0	0	0	0	0	0	0	0	0	0	0	0	0	0.58739	0
BGIBMGA011911-RA-E7	chrA11	8.33041	16.8563	2.36333	6.64551	1.1581	1.51198	3.57146	6.75226	4.67679	4.23963	1.7582	2.99979	0	0	0	0
BGIBMGA011985-RA-E1	chrA11	0	0	0	0	0	0	0	0	0	0	0	0	0	0	0	0
BGIBMGA011910-RA-E6	chrA11	0	0	0	0	0	0	0	0	0	0	0	0	0	0	1.93514	0.744244
EMBMOE00000002579	chrA11	0	0	0	0	0	0	0	0	0	0	0	0	0	0	0	0
BGIBMGA011986-RA-E1	chrA11	9.96763	15.1583	4.64664	11.0594	4.63317	6.3298	7.97742	9.22324	8.2757	7.10022	4.14824	5.67012	0	0	1.80245	1.73302
BGIBMGA011909-RA-E3	chrA11	0	0	0	0	0	0	0	0	0	0	0	0	0	0	0.565284	1.30443
EMBMOE00000001864	chrA11	0	0	0	0	0	0	0	0	0	0	0	0	0	0	0	0
BGIBMGA011908-RA-E5	chrA11	2.26285	1.62635	1.06995	2.14901	6.83877	10.1676	2.14703	1.44803	11.8499	10.7452	16.6589	18.7509	1.7738	1.72359	14.4495	22.4356
BGIBMGA011987-RA-E1	chrA11	29.2689	37.2249	26.4204	44.0446	17.9003	22.386	26.9012	31.9821	12.6534	12.0606	9.12576	11.5469	4.14953	4.89449	78.1929	48.8312
BGIBMGA011988-RA-E1	chrA11	66.8696	70.2368	84.9846	78.2853	39.8603	38.4665	57.5269	59.576	39.8961	39.8374	30.9949	31.827	0.640167	0.147736	14.4934	15.9621
BGIBMGA011989-RA-E1	chrA11	33.6615	41.7668	30.0975	43.5886	23.3886	25.3607	32.6114	41.3283	26.8691	24.5859	18.6031	20.7009	1.10574	1.2759	43.2406	26.3892
BGIBMGA011989-RA-E1	chrA11	2.90938	6.7556	0	2.90116	5.5394	10.8187	6.4411	6.51612	8.64721	8.32883	4.60537	6.25031	0	0	0	0
BGIBMGA011907-RA-E6	chrA11	52.3063	57.5074	52.462	66.7788	27.2867	28.7335	47.9581	52.8063	29.542	29.3997	19.654	23.8363	1.2016	0.316917	24.0246	16.3053
BGIBMGA011906-RA-E6	chrA11	7.28715	11.3611	3.4456	6.85134	3.83203	5.03243	5.68499	6.99471	7.52899	6.75509	3.95489	5.54641	0.180386	0	3.56416	2.05613
BGIBMGA011905-RA-E7	chrA11	11.1091	17.3622	6.36387	13.6341	13.2874	16.2855	14.5044	17.7037	14.8158	14.6781	10.8215	12.2083	0.370183	0.683439	56.9905	39.3824
BGIBMGA011904-RA-E5	chrA11	0.188743	0	0	0	0.419258	0.482524	0.0696434	0.0704546	2.52441	2.61157	0.497949	0.973159	0.0817627	0.528331	0.807756	3.65022
BGIBMGA011990-RA-E1	chrA11	0	0	0	0	0	0	0	0.339661	0	0	0	0	0	0	0	0
BGIBMGA011991-RA-E1	chrA11	0	0	0	0	0.15697	0	0.182522	0.553943	0.122518	0.118007	0	0.106269	0	0	1.76414	5.08858
BGIBMGA011903-RA-E1	chrA11	20.4104	30.279	3.75305	26.0063	29.5056	42.6923	27.6141	38.9408	34.2636	36.7892	32.9068	37.0275	4.91205	2.72061	281.459	182.901
BGIBMGA011902-RA-E6	chrA11	4.00344	6.97201	2.03857	4.70867	21.7599	26.0523	19.4688	23.834	30.6627	27.9664	27.5695	29.3747	0	0.164197	6.44329	3.71707
EMBMOE00000003457	chrA11	0	0	0	0	0	0	0	0	0	0	0	0	0	0	0	0
BGIBMGA011901-RA-E12	chrA11	0	0	0	0	0	0	0	0	0	0	0	0	0	0	0	0.880666
BGIBMGA011900-RA-E1	chrA11	0	0	0	0	0	0	0	0	0	0	0	0	0	0	0	0
BGIBMGA011899-RA-E2	chrA11	39.2044	46.4268	29.4122	40.6574	27.8673	29.1568	25.4598	28.0979	27.9654	27.1852	23.72	23.5827	79.2547	79.8497	126.768	141.53
BGIBMGA011992-RA-E1	chrA11	89.0594	76.4592	134.398	103.779	51.7581	47.4236	70.5075	68.5265	41.2433	40.5388	34.0286	33.4276	12.7122	12.2805	57.4391	53.9163
BGIBMGA011898-RA-E1	chrA11	0.811722	1.50786	0	0.485657	4.12134	6.48963	0.838635	1.0908	10.2937	10.4569	16.1041	17.3687	1.96915	4.41451	3.93707	4.54251
BGIBMGA011993-RA-E1	chrA11	0.806982	1.50946	0	0.804702	3.69892	4.79296	3.63933	4.28419	6.26274	4.83428	5.9139	7.66664	0.233053	0	6.39555	2.43509
BGIBMGA011897-RA-E3	chrA11	9.88716	12.7835	2.97498	12.1	13.4057	15.6673	9.28635	8.72348	16.4742	16.2965	16.8364	20.6616	12.8492	12.5801	15.3868	71.0117
BGIBMGA011994-RA-E1	chrA11	51.153	48.2135	25.4871	50.46	33.512	32.7252	25.1662	31.2082	30.5162	30.1799	24.9591	23.1603	12.8666	13.6369	54.9254	66.0877
BGIBMGA011995-RA-E1	chrA11	0.19707	0.457599	0	0.196514	1.25073	1.55724	1.01802	0.294252	1.75719	1.31638	1.35178	2.62491	0	0	3.09244	1.29745
BGIBMGA011896-RA-E16	chrA11	0	0	0	0	0	0	0	0	0	0	0	0	0	0	0	0
BGIBMGA011895-RA-E7	chrA11	0	0	0	0	0	0	0	0	0	0	0	0	0	0	0.922306	0
BGIBMGA011894-RA-E2	chrA11	0	0	0	0	0	0	0	0	0	0	0	0	0	0	0	0
BGIBMGA011996-RA-E1	chrA11	0	0	0	0	0	0	0	0	0	0	0	0	0	0	0.85482	2.95882
EMBMOE00000005250	chrA11	0	0	0	0	0	0	0	0	0	0	0	0	0	0	0	0
BGIBMGA011893-RA-E2	chrA11	0	0	0	0	0	0	0	0	0	0	0	0	0	0	0	0
BGIBMGA011893-RA-E2	chrA11	0	0	0	0	0	0	0	0	0	0	0	0	0	0	0	0
BGIBMGA011892-RA-E8	chrA11	0	0	0	0	0	0	0	0	0	0	0	0	0	0	0.541973	0
BGIBMGA011891-RA-E11	chrA11	6.68718	13.7555	5.77393	8.69777	8.3959	10.5413	8.90433	12.6981	7.99341	7.97655	5.06258	6.12127	1.2595	1.16266	5.39194	6.8193
BGIBMGA011997-RA-E1	chrA11	0.719386	2.12599	0.649375	1.10864	3.07144	4.71178	4.05402	4.98008	5.31296	4.08764	5.69371	7.75548	0	0	0	0
BGIBMGA011890-RA-E6	chrA11	11.5231	21.5821	12.953	18.4282	25.5274	29.5094	26.7946	35.5472	23.6941	22.6142	22.5997	24.2883	0.376735	0	2.48125	0.536777
BGIBMGA011889-RA-E2	chrA11	5.66956	10.4221	0	5.65355	8.99561	11.4197	14.6439	18.3417	19.1914	16.2305	13.9604	15.0221	0	0	12.1319	3.8882
BGIBMGA011998-RA-E1	chrA11	3.53377	11.722	1.67088	3.02039	4.48548	7.50887	5.58817	5.65326	4.00114	1.92691	1.59821	1.73525	6.99799	13.3236	0.720157	0
BGIBMGA011888-RA-E15	chrA11	9.44927	17.1612	2.23396	7.80728	9.93801	10.855	20.8202	26.0008	20.1944	18.4204	18.1628	19.9521	0	0	0.385139	0.111091
BGIBMGA011999-RA-E1	chrA11	24.3363	35.52	11.507	27.041	17.2105	25.2096	15.9069	18.1686	21.3552	21.5642	13.5747	14.6391	21.0847	26.6928	25.7898	36.6224
BGIBMGA012000-RA-E1	chrA11	12.5249	18.1768	4.7833	12.0092	13.4523	11.4197	9.243	8.63138	12.886	11.9519	8.38799	9.1072	12.9383	15.0256	30.9244	41.2301
BGIBMGA011887-RA-E3	chrA11	33.7379	47.0038	31.782	56.1573	43.8124	51.992	51.5187	66.65	40.2386	37.5188	34.3709	36.1285	13.9405	10.1704	54.7928	63.646
BGIBMGA011886-RA-E12	chrA11	0	0	0	0	0	0	0	0	0	0	0	0	0	0	0	0
BGIBMGA012001-RA-E1	chrA11	0	0	0	0	0	0	0	0	0	0	0	0	0	0	0	0
BGIBMGA011885-RA-E1	chrA11	0	0	0	0	0	0	0	0	0	0.541018	0	0.487203	0	0	0	0
BGIBMGA012002-RA-E1	chrA11	0	0	0	0	0	0	0	0	0	0	0	0	0	0	0	0.181062
BGIBMGA012003-RA-E1	chrA11	0	0.478942	0	0.274239	2.0945	3.06799	1.21772	2.05317	2.45219	2.49312	1.59622	2.95413	0	0	1.17697	0.905311
BGIBMGA012003-RA-E1	chrA11	0	0	0	0	0	0	0	0	0	0	0	0	0	0	0	0
EMBMOE00000003957	chrA11	0	0	0	0	0	0	0	0	0	0	0	0	0	0	0	0
EMBMOE00000002803	chrA11	0	0	0	0	0	0	0	0	0	0	0	0	0	0	4.57143	0
BGIBMGA001713-RA-E6	chrA11	56.0227	71.2011	28.3374	61.9892	23.8611	30.3661	57.8253	65.3075	36.4182	32.3245	28.0871	35.8267	0.645017	0.744276	6.63781	5.66734
BGIBMGA001713-RA-E6	chrA11	0	0	0	0	0	0	0	0	1.46042	0	0	1.26673	0	0	4.20571	0
BGIBMGA001714-RA-E1	chrA11	0	0	0	0	0	0	0	0	0	0	0	0	0	0	0	0
BGIBMGA001712-RA-E6	chrA11	11.9077	19.1879	6.1157	11.0551	2.60597	3.81718	11.2116	13.3348	7.42412	6.26918	5.84972	7.23341	0	0	0	0
BGIBMGA001712-RA-E6	chrA11	0	0	0	0	0	0	0	0	0	0	0	0	0	0	0	0
EMBMOE00000005440	chrA11	0	0	0	0	0	0	0	0	0	0	0	0	0	0	0	0
BGIBMGA001711-RA-E5	chrA11	87.0121	72.8938	154.727	119.431	62.153	55.1954	88.1344	84.3207	52.0612	49.0047	54.7338	44.8633	59.1265	60.0382	66.2011	72.1692
BGIBMGA001710-RA-E1	chrA11	29.4817	44.4688	34.7926	61.4476	24.5388	29.9909	43.6024	55.2956	20.2304	17.756	19.6999	24.5039	2.09366	0.773071	12.5827	9.04866
BGIBMGA001715-RA-E1	chrA11	6.68746	12.307	0	2.55392	0.541821	0.992062	5.25014	8.81675	4.51094	3.86964	3.97907	5.31879	0	0	0	0
BGIBMGA001716-RA-E1	chrA11	8.59884	22.8189	0	2.44987	0.779619	0.570987	8.15872	11.005	9.12761	9.96375	4.53714	5.80584	0	0	0	0
BGIBMGA001709-RA-E12	chrA11	31.351	38.3215	24.2774	34.5656	12.6141	13.5827	22.9614	27.2034	12.5413	12.644	9.67563	11.8438	0.102499	0.37847	0	0.194722
BGIBMGA001708-RA-E6	chrA11	7.16881	13.1348	4.44891	16.0843	4.69193	6.87267	6.2823	7.19172	3.32922	2.56531	2.0095	2.4064	37.8482	34.4005	1.27833	2.21237
BGIBMGA001717-RA-E1	chrA11	33.9347	44.3008	39.1334	52.8253	15.3	15.6308	32.4083	36.3394	15.2127	14.213	13.0443	16.2959	0	0	2.84762	2.65369
BGIBMGA001718-RA-E1	chrA11	1.18878	1.38018	0	0.889066	0.943088	1.38142	1.31592	0.665625	1.32498	1.13439	1.41132	1.14925	0	0	0	0.73374
BGIBMGA001719-RA-E1	chrA11	7.42162	16.6388	3.38817	10.7182	5.84715	9.04063	14.5422	20.6344	11.9166	10.3789	10.8027	13.415	0	0	0.730159	0
BGIBMGA001707-RA-E10	chrA11	3.95487	6.47	3.56998	5.91554	0.684544	1.16983	1.85727	3.48939	1.4248	0.600398	0.853678	1.93099	13.7058	8.62634	0	0
BGIBMGA001720-RA-E1	chrA11	5.65638	5.77107	2.26929	7.17869	13.3804	16.9703	12.2697	14.844	13.84	10.4681	16.6412	18.78	1.48504	2.46753	2.44518	1.83378
BGIBMGA001721-RA-E1	chrA11	0.166375	0.193162	0	0.663622	0	0.541342	0.12278	0.24842	0.0824163	0.0793819	0	0.142972	0.288292	0.133062	0	0
BGIBMGA001706-RA-E11	chrA11	21.0387	26.6611	27.3077	37.845	14.3997	17.0018	25.3692	30.2843	14.645	12.1376	14.6562	14.8297	0	0	3.92324	1.35797
BGIBMGA001722-RA-E1	chrA11	0.960764	1.99188	0.90856	1.9161	12.1952	15.758	7.90044	11.5788	14.0059	10.5433	16.9464	19.7558	0.95131	0.548851	4.11173	1.6943
BGIBMGA001705-RA-E2	chrA11	5.14216	7.6758	4.86276	8.54606	6.99326	6.82908	5.60178	6.76388	8.4908	9.34649	15.2458	18.2013	7.63734	8.42095	4.54105	23.3757
BGIBMGA001704-RA-E11	chrA11	13.0241	19.9322	8.81741	23.7608	7.60834	11.3509	17.9121	22.2089	9.60415	9.88607	10.8548	14.3079	0	0.473467	3.16695	2.07058
BGIBMGA001723-RA-E1	chrA11	2.49845	6.09149	6.61555	7.97246	13.3196	16.2586	14.9346	16.9738	17.4507	16.2122	19.5108	21.792	4.1128	4.99548	7.48474	8.43014
BGIBMGA001703-RA-E11	chrA11	0	0	0	0	0.186735	0.615435	0.434263	0.549152	2.332	1.96538	2.48398	3.53976	0	0	0	0
BGIBMGA001702-RA-E1	chrA11	0	0	0	0	0	0	0	0	0	0	0	0	0	0	0	0
BGIBMGA001724-RA-E1	chrA11	0	0	0	0.626833	0	0	0	0	0	0	0	0	0	0	0	0
BGIBMGA001701-RA-E2	chrA11	0.34931	0	0	0	0	0	0	0	0	0	0	0	0	0	0.996615	0.287468
BGIBMGA001700-RA-E2	chrA11	59.6335	56.0101	68.7491	64.1421	36.146	30.5218	43.5132	49.5225	28.2126	27.8132	32.1725	30.8045	16.8349	23.0428	108.01	114.143
BGIBMGA001699-RA-E11	chrA11	70.7181	64.3752	121.3	104.086	40.4024	37.6662	81.437	78.0281	35.5018	34.7776	37.9587	36.8005	5.76239	3.03961	56.1536	49.7088
BGIBMGA001725-RA-E1	chrA11	7.01946	11.6132	1.16166	7.6996	4.78909	6.36243	7.3817	11.9221	5.99814	5.52611	9.90764	12.8935	0.15204	0	1.50204	0
EMBMOE00000003179	chrA11	0	0	0	0	0	0	0	0	0	0	0	0	0	0	0	0
EMBMOE00000003462	chrA11	0	0	0	0	0	0	0	0	0	0	0	0	0	0	0	0
EMBMOE00000006458	chrA11	0	0	0	0	0	0	0	0	0	0	0	0	0	0	0	0
BGIBMGA001726-RA-E1	chrA11	8.7928	14.4119	1.71192	8.51008	4.26739	4.92852	8.20644	11.3911	6.02102	6.1695	9.00606	14.334	0.224058	0	0	0.212828
BGIBMGA001727-RA-E1	chrA11	0	0	0	0	0	0	0	0	0	0	0	0	0	0	0.976559	0
EMBMOE00000004572	chrA11	0	0	0	0	0	0	0	0	0	0	0	0	0	0	0	0
BGIBMGA001728-RA-E1	chrA11	0	0	0	0.109045	0	0.0508297	0.0806995	0.0816395	0	0	0	0	0	0	4.05596	5.39963
BGIBMGA001698-RA-E4	chrA11	23.913	36.13	19.5159	46.7109	5.82116	9.74484	29.0088	35.9497	14.1174	12.3472	11.2348	15.4822	0	0	2.80381	2.69582
BGIBMGA001697-RA-E3	chrA11	15.4841	23.0107	22.5499	34.5864	12.1856	15.5462	21.9394	25.4317	11.9656	13.0026	13.0722	13.8382	0	0	0.883553	2.03885
EMBMOE00000004814	chrA11	0	0	0	0	0	0	0	0	0	0	0	0	0	0	0	0
BGIBMGA001696-RA-E14	chrA11	0.639055	1.31901	0.587544	1.20369	2.74895	3.84509	2.54141	3.39268	2.62045	2.52397	3.52181	4.05768	0	0	0	0.0292177
BGIBMGA001696-RA-E14	chrA11	0	0	0	0	0	0	0	0	0	0	0	0	0	0	0	0
BGIBMGA001729-RA-E1	chrA11	0.611654	1.24273	0	0.304963	0	0.568618	0.225691	0.22832	0.151496	0.145918	0	0	0	0	0	0
BGIBMGA001730-RA-E1	chrA11	0.681546	1.07388	1.28903	1.35924	0.617928	1.31244	1.65258	3.1256	0.578765	0.325183	0.71923	1.08768	0	0	0	0
BGIBMGA001695-RA-E4	chrA11	56.9482	63.4224	86.5624	108.833	48.1424	50.9941	76.3653	83.3405	55.8032	51.6959	57.588	53.8992	3.62933	4.07465	18.4121	20.1254
BGIBMGA001695-RA-E4	chrA11	0	0	0	0	0	0	0	0	0	0	0	0	0	0	0	0
BGIBMGA001694-RA-E1	chrA11	0.865655	2.15363	0.818619	1.47979	8.16246	12.8185	2.46404	3.13901	15.7436	16.226	22.055	26.5142	2.35712	2.6704	1.58773	0.915944
BGIBMGA001731-RA-E1	chrA11	55.4537	61.9371	76.6695	96.5949	61.9241	59.0564	89.0984	82.7996	59.1121	58.2754	71.1128	61.2252	62.0322	71.2973	92.1251	79.1415
BGIBMGA001693-RA-E10	chrA11	40.3787	47.3916	40.269	60.6607	15.3313	17.1296	35.7839	42.1244	14.2373	11.9464	10.8854	13.7128	0	0	2.76692	2.75708
EMBMOE00000000198	chrA11	0	0	0	0	0	0	0	0	0	0	0	0	0	0	0	3.22066
BGIBMGA001732-RA-E1	chrA11	7.88465	12.1391	4.53858	7.86238	22.8447	24.0611	14.6731	20.7304	21.7364	20.1183	26.7707	26.0711	0.891023	1.09668	32.2764	13.2597
BGIBMGA001733-RA-E1	chrA11	87.9697	80.5103	119.351	128.026	63.8785	57.8355	98.5481	98.8084	47.5028	47.0773	53.7348	50.2265	30.5551	38.347	116.449	122.942
BGIBMGA001692-RA-E24	chrA11	1.63787	2.52451	0.186934	1.68957	2.76003	3.83283	3.54274	4.97544	4.47637	4.20377	5.42371	7.49845	0	0	0.563985	0.325357
BGIBMGA001734-RA-E1	chrA11	26.1532	38.0929	47.2158	73.4962	47.9843	45.7526	68.428	76.6801	39.8081	35.8468	42.1515	40.045	55.6171	64.6511	12.8885	3.91328
BGIBMGA001691-RA-E17	chrA11	0	0	0	0	0	0	0	0	0	0	0	0	0	0	0	0
BGIBMGA001690-RA-E3	chrA11	5.50032	7.38939	4.16117	7.52199	14.462	19.4306	12.5251	16.66	13.7011	12.5968	14.2624	15.9354	2.17848	2.76509	11.8818	10.0878
BGIBMGA001735-RA-E1	chrA11	2.72979	6.11221	2.58147	3.88869	5.32121	7.52253	4.31679	5.96832	8.78955	6.79135	15.6382	17.007	1.0136	0.46783	15.0204	22.9465
BGIBMGA001689-RA-E2	chrA11	4.42459	6.69157	4.23923	10.1014	13.5233	17.3732	19.5913	25.0351	14.3619	11.7221	14.8064	19.4112	2.21935	2.8868	10.6306	7.18671
BGIBMGA001736-RA-E1	chrA11	1.93232	3.12478	1.82733	2.8903	5.25586	7.50623	5.39841	6.38867	6.9739	7.04641	8.37514	9.60721	1.79373	1.43503	4.13483	4.54351
BGIBMGA001737-RA-E1	chrA11	2.03603	1.4183	0	2.03028	9.56219	10.7888	6.31062	10.0322	10.0858	9.52012	13.1065	14.5219	2.46959	2.60538	4.0663	2.34581
EMBMOE00000001225	chrA11	0	0	0	0	0	0	0	0	0	0	0	0	0	0	0	0
BGIBMGA001688-RA-E4	chrA11	0.256809	0.149078	0	0.256084	0.162987	0.11937	0	0.191725	0	0	0	0	0	0	10.6242	5.28361
BGIBMGA001688-RA-E4	chrA11	0	0	0	0	0	0	0	0	0	0	0	0	0	0	0	0
BGIBMGA001738-RA-E1	chrA11	1.96783	3.42699	2.36843	1.96228	20.4366	24.2808	8.84522	15.3589	19.0528	14.425	20.3888	22.9825	3.56481	4.86453	8.67684	4.26947
BGIBMGA001687-RA-E2	chrA11	0	0	0	0	0	0	0.591212	0.598098	0	0	0	0	0	0	0	0
EMBMOE00000005596	chrA11	0	0	0	0	0	0	0	0	0	0	0	0	0	0	0	0
BGIBMGA001739-RA-E1	chrA11	3.14715	6.54158	0.336017	2.32839	5.79882	9.06029	4.49516	5.7602	6.08507	5.52196	11.0884	14.6564	0.967525	0.162387	17.8135	8.02061
BGIBMGA001686-RA-E1	chrA11	10.8509	14.8561	10.8422	24.7029	9.61531	14.5602	13.5979	16.3547	15.9226	16.2155	20.8493	23.3113	5.14401	5.40344	23.3651	66.7214
BGIBMGA001740-RA-E1	chrA11	0.330513	0.959316	2.18788	2.30705	6.92218	5.99152	4.87816	3.45449	7.5313	5.67705	10.1148	9.65668	1.43176	0.793004	0.942985	2.17599
BGIBMGA001741-RA-E1	chrA11	1.60726	3.86535	1.51993	2.51856	4.3717	5.65651	4.2361	5.8282	6.48316	6.35401	7.63258	10.852	1.79037	1.10181	20.6355	24.7536
BGIBMGA001685-RA-E1	chrA11	1.15524	0.938866	0.764729	1.15198	5.13229	5.47718	4.43316	3.79483	6.63826	6.06313	7.68043	9.43098	2.00178	1.47829	1.97761	3.0423
BGIBMGA001742-RA-E1	chrA11	0.869668	2.01937	0	0.867211	0	0	0.802234	0.649263	0.215401	0.933615	0	0.840749	0	0	0	0
BGIBMGA001684-RA-E1	chrA11	0.391004	0	0	0	0.124077	0	0	0	0	0	0	0	1.69381	0.469071	0	0
BGIBMGA001743-RA-E1	chrA11	0.462579	1.70068	0.510352	1.23006	3.91441	5.94878	3.75506	5.98599	6.26329	5.44414	7.97322	9.87148	0	0	0	0
BGIBMGA001744-RA-E1	chrA11	24.6421	37.5662	19.4718	40.1794	12.0465	15.1174	29.4894	39.3628	15.5609	14.7762	12.4166	17.408	0	0	4.27539	2.74048
BGIBMGA001683-RA-E12	chrA11	11.0474	17.1333	18.0096	35.3505	11.3019	16.0949	29.6902	34.8369	9.31138	8.26051	12.7893	16.1529	0.428568	0.395615	2.35219	3.25669
EMBMOE00000003739	chrA11	0	0	0	0	0	0	0	0	0	0	0	0	0	0	0	0
EMBMOE00000005953	chrA11	0	1.75831	0	0	0	0	0	0	0	0	0	0	0	0	4.32094	0
BGIBMGA001745-RA-E1	chrA11	0	0	0	0	0	0	0	0.358469	0	0	0	0	36.6084	27.2652	0.342485	0.395152
EMBMOE00000002243	chrA11	0	0	0	0	3.8447	4.22374	0	2.2613	4.50129	1.44519	4.79463	11.7129	0	7.26739	4.32094	2.49271
BGIBMGA001746-RA-E1	chrA11	0.390659	0	0	0.129852	0	0	0	0	0	0	0	0	0	0	0	0
BGIBMGA001747-RA-E1	chrA11	0	0	0	0.322352	0	0	0	0	0	0	0	0.277791	0.560146	0	0	0
BGIBMGA001748-RA-E1	chrA11	31.5585	43.8492	33.0207	51.1631	48.1986	49.4961	50.4849	55.785	51.2356	47.5035	64.3508	61.062	41.6303	47.0596	45.8911	80.9303
EMBMOE00000006294	chrA11	5.66956	8.77651	6.25509	7.53807	8.3959	12.2982	5.57862	5.64359	9.36165	7.21357	11.9661	11.3681	0	0	5.39194	4.66584
BGIBMGA001682-RA-E1	chrA11	2.91898	5.50704	2.41533	4.36611	18.5256	18.9952	3.76971	5.44802	22.7738	22.1094	31.3814	32.6089	4.42571	6.12812	3.12305	10.2094
BGIBMGA001681-RA-E1	chrA11	1.16253	1.61964	0	1.15925	5.60736	5.72788	1.8874	2.25655	9.67469	8.98568	14.7217	16.0839	4.83457	5.95045	1.99009	6.12299
BGIBMGA001749-RA-E1	chrA11	1.50417	3.92928	0	2.24988	3.81854	4.19501	4.44012	4.49184	4.84322	2.87071	4.36518	2.58516	0	0	0	0
BGIBMGA001680-RA-E1	chrA11	5.65145	6.83474	0	3.9918	6.72515	6.2389	3.12795	3.86757	6.76551	8.2017	12.3006	11.8376	4.0803	3.57823	5.37471	8.72049
BGIBMGA001679-RA-E2	chrA11	12.0334	17.4635	4.97854	22.4988	20.5247	24.4709	22.2006	25.2666	19.7454	17.2242	20.2386	24.8822	5.21279	7.21796	25.7493	29.0901
BGIBMGA001750-RA-E1	chrA11	5.88962	11.2336	5.01264	9.22897	15.806	21.4316	16.7645	17.9648	16.2546	15.9773	19.9776	22.992	1.7495	1.21123	30.9667	35.8673
BGIBMGA001751-RA-E1	chrA11	5.0714	8.43934	4.47612	4.71994	23.174	27.3445	10.7286	15.3969	22.6097	20.9707	26.2239	31.3777	4.68673	6.75993	16.8807	9.73833
BGIBMGA001752-RA-E1	chrA11	0	0.684568	0	0	0	0.822221	0.435132	0	0	0	0	0	0	0	0	0
EMBMOE00000000315	chrA11	0	0	0	0	17.9912	25.4748	15.3412	18.3417	25.2765	23.4441	14.9576	17.0521	0	0	0	0
BGIBMGA001678-RA-E7	chrA11	0	0.245189	0	0	6.96966	10.3072	7.63663	8.35624	11.7168	10.7816	9.026	13.5202	0.18297	0	0	0
EMBMOE00000003972	chrA11	0	0	0	0	0	0	0	0	0	0	0	0	0	0	0	0
EMBMOE00000005216	chrA11	0	0	0	0	0	0	0	0	0	0	0	0.812006	0	0	0	0
EMBMOE00000006307	chrA11	0	0	0	0	0	0	0	0	0	0	0	0	0	0	0	0
EMBMOE00000004090	chrA11	0	0	0	0	0	0	0	0	0	0	0	0	0	0	0	0
BGIBMGA001753-RA-E1	chrA11	0	0	0	0	7.66553	12.8871	3.95022	5.94311	15.3657	14.407	26.5783	30.1349	0.475655	0.768392	0	0
EMBMOE00000001211	chrA11	0	0	0	0	0	0	0	0	0	0	0	0	0	0	0	1.55528
BGIBMGA001754-RA-E1	chrA11	9.77141	11.5067	7.8544	14.4765	18.516	18.9464	16.4823	19.2796	15.1435	13.9199	14.1417	14.0348	45.7155	53.5878	2.19048	1.6083
BGIBMGA001755-RA-E1	chrA11	78.9094	73.0012	112.327	95.5035	39.3774	36.2915	54.8524	55.4914	31.2504	30.0005	24.9378	28.3583	119.776	131.548	11.8805	14.0502
EMBMOE00000000130	chrA11	0	0	0	0	1.19941	0	0	0	0.936165	0.901697	0	0.812006	0	0	2.69597	0
BGIBMGA001677-RA-E1	chrA11	0.861032	2.69908	1.70992	2.5758	13.443	17.85	5.59165	7.19954	18.1699	18.5691	26.6232	30.0404	3.28235	3.16769	14.0027	18.9904
BGIBMGA001756-RA-E1	chrA11	60.2705	55.2207	62.4892	81.0992	43.3207	41.3473	57.3388	58.0067	40.1075	40.3631	45.4034	40.0923	3.77478	7.25944	67.3329	95.0175
BGIBMGA001676-RA-E2	chrA11	2.12099	2.97549	0	3.52499	1.12175	2.38254	1.04348	0.791727	1.57599	1.26497	1.49217	1.5948	0	0	6.55567	8.87292
BGIBMGA001757-RA-E1	chrA11	0	0	0	0	0.307745	0.22539	0	0	0	0.115678	0.127927	0	0	0	0.345865	0
BGIBMGA001675-RA-E22	chrA11	0.590948	0.743267	0	0.458328	2.83372	3.11309	1.35676	2.15688	3.30139	2.88222	6.98111	9.04202	0.597323	0.630164	11.8491	19.2099
BGIBMGA001674-RA-E4	chrA11	1.99201	1.73455	0	0.496596	1.89637	3.47222	1.10253	1.48716	2.22023	2.13848	5.51815	6.20526	0	0.398288	5.6834	4.50821
BGIBMGA001674-RA-E4	chrA11	0	0	0	0	0	0	0	1.42306	0	0.90947	0	0	0	0	0	0
BGIBMGA001758-RA-E1	chrA11	1.28554	1.24376	0	0.854606	2.7196	6.17463	3.47853	7.358	5.09448	3.68018	5.20038	8.83765	1.48504	2.39899	14.0598	7.05301
EMBMOE00000004240	chrA11	0	0	0	0	0	0	0	0	0	0	0	0	0	0	0	0
EMBMOE00000003350	chrA11	0	0	0	0	0	0	0	0	0	0	0	0	0	0	0	0
BGIBMGA001673-RA-E2	chrA11	0	0.49463	0	0	0	0.39606	0	0.636128	0.422086	0.406545	0.67439	1.46443	1.10734	0.340732	48.621	16.8294
BGIBMGA001673-RA-E2	chrA11	0	0	0	0	0	0	0	0	0	0	0	0	0	0	0	0
BGIBMGA001759-RA-E1	chrA11	0	0	0	0	0	0	0	0	0	0	0	0	0	0	0.509166	0.440599
BGIBMGA001672-RA-E4	chrA11	0	0.620079	0	1.42022	0	0	0.262761	0.797464	0	0	0	0	0.308486	0.569533	19.8095	26.6651
BGIBMGA001671-RA-E5	chrA11	0.300834	0	0	0.899953	0	0	0.444012	0.449184	0	0	0	0	0	0.240598	1.28746	2.47575
BGIBMGA001760-RA-E1	chrA11	0	0	0	0	0	0	0	0	0	0	0	0	0	0	2.7914	0
EMBMOE00000002346	chrA11	0	0	0	0	0	0	0	0	0	0	0	0	0	0	0	0
BGIBMGA001761-RA-E1	chrA11	0	0	0	0	0	0	0	0	0	0	0	0	0	0	0	0
EMBMOE00000006195	chrA11	0	0	0	0	0	0	0	0	0	0	0	0	0	0	0	0
BGIBMGA001762-RA-E1	chrA11	0.877432	0	0	0	0.278436	0	0	0	0.217324	0.209322	0.231487	0	0	0	0	0.361047
BGIBMGA001762-RA-E1	chrA11	0	1.19959	0	0	0	0	0	0	0	0	0	0	0	0	0	0
EMBMOE00000000882	chrA11	0	0	0	0	0	0	0	0	0	0	0	0	0	0	0	0
BGIBMGA001763-RA-E1	chrA11	0.193959	1.12593	0	0.386822	4.30842	5.86013	2.71957	2.46165	7.39817	5.27493	11.3599	15.4174	1.00826	0	3.04361	2.55393
EMBMOE00000006511	chrA11	0	0	0	0	0	0	0	0	0	0	0	0	0	0	0	0
BGIBMGA001764-RA-E1	chrA11	0.701946	0.407481	0	0	4.45497	4.5679	1.55404	1.0481	5.56349	5.69357	8.14834	10.5561	0.608159	0	3.00408	2.3107
EMBMOE00000003851	chrA11	0	0	0	0	0	0	0	0	0	0	0	0	0	0	0	0
BGIBMGA001765-RA-E1	chrA11	0.944927	0.987357	0	0.188452	3.95807	4.74358	2.23145	4.2327	6.74039	6.58239	11.0686	12.1801	0	0.30229	0	0
BGIBMGA001765-RA-E1	chrA11	0	0	0	0	0	0	0	0	0	0	0	0	0	0	0	0
BGIBMGA001670-RA-E26	chrA11	3.55751	6.3278	1.96246	5.18475	8.36547	10.1336	16.8291	21.1451	12.3358	11.3376	17.3512	20.7333	0	0.0364769	0.520509	0.487949
BGIBMGA001766-RA-E1	chrA11	12.2415	17.7656	17.7264	27.72	25.0881	29.3989	36.3237	43.4108	27.1617	25.7966	26.3751	32.3257	14.8041	15.9095	11.6421	26.4451
BGIBMGA001669-RA-E7	chrA11	20.0602	29.5704	28.3487	45.6261	16.7368	23.4681	32.4353	40.2171	20.5441	19.6801	20.6937	22.3711	5.46785	2.88424	42.1215	35.429
BGIBMGA001767-RA-E1	chrA11	25.0799	32.6834	37.2699	53.5909	28.586	29.7389	41.1714	46.6184	27.3828	27.1073	31.598	32.7678	20.3987	24.5611	27.0159	24.4308
BGIBMGA001668-RA-E2	chrA11	8.42335	9.77954	6.96996	16.7991	23.6113	27.7337	25.9007	33.5391	19.8199	21.0997	27.4081	26.2394	7.90606	12.9121	8.01089	5.19907
BGIBMGA001768-RA-E1	chrA11	11.8205	20.1818	0	15.2539	21.1821	24.8864	42.0764	45.6812	20.6663	18.9101	26.7826	32.2657	0	0	2.97574	6.29448
BGIBMGA001769-RA-E1	chrA11	4.71887	7.95706	2.23124	7.17036	5.70453	7.93811	13.432	16.1049	7.45792	5.3607	8.41822	11.1997	0	0	0	0
BGIBMGA001667-RA-E2	chrA11	0	0	0	0	0	0	0	0	0	0	0	0	0	0	0	0
BGIBMGA001770-RA-E1	chrA11	16.4659	25.9159	15.409	33.7672	22.5488	26.9472	42.204	52.3177	25.7564	23.2649	28.7019	33.3316	0	0	0.838906	0.120989
BGIBMGA001771-RA-E1	chrA11	6.77142	11.4901	3.44803	7.53141	3.14052	3.87383	13.2615	17.6936	10.45	8.57408	7.83293	10.8545	0	0	4.45835	1.28599
BGIBMGA001772-RA-E1	chrA11	34.6434	55.2702	37.7081	71.9891	27.5941	31.5574	67.6033	81.1489	38.3532	35.4435	37.9697	44.855	0	0.0929758	19.2375	11.2893
BGIBMGA001666-RA-E17	chrA11	7.541	11.465	4.75417	10.0263	17.0358	21.4485	21.6638	29.2886	18.989	16.6622	19.8475	24.2237	0	0	1.02453	0.295522
BGIBMGA001665-RA-E4	chrA11	0.4786	1.38914	0	0.477248	0.607496	0	0.353192	0.714611	0.237081	0	0	0	0.414654	0	15.0204	22.8444
EMBMOE00000000905	chrA11	0	0	0	0	0	0	0	0	0	0	0	0	0	0	0	0
BGIBMGA001773-RA-E1	chrA11	13.1774	15.4287	17.0025	24.0533	13.1827	14.5342	20.6028	23.3439	12.7233	11.2958	12.6097	16.9857	5.03113	5.00153	38.2338	35.8421
BGIBMGA001664-RA-E11	chrA11	7.21362	11.6522	6.22847	13.1355	11.1469	14.141	19.0949	22.7125	9.86558	9.50235	11.6669	15.3625	0	0	0.223708	0
BGIBMGA001664-RA-E11	chrA11	0	0	0	0	0	0	0	0	0	0.901697	0	0	0	0	0	0
EMBMOE00000002956	chrA11	0	0	0	0	0	0	0	0	0	0	0	0	0	0	3.46625	0
BGIBMGA001774-RA-E1	chrA11	0	0.737681	0	0	0	0.590676	0	0	1.88847	1.21263	0.670514	1.63801	0	0	3.62562	4.18316
BGIBMGA001775-RA-E1	chrA11	1.70964	2.20544	0	3.40961	8.19806	9.62437	4.4859	5.53087	9.7863	10.8761	19.3447	20.4048	2.96242	5.16543	2.70987	7.81648
BGIBMGA001775-RA-E1	chrA11	0	0	0	0	0	0	0	0	0	0	0	1.26673	0	0	0	0
EMBMOE00000002737	chrA11	0	0	0	0	0	0	0	0	0	0	0	0	0	0	0	0
BGIBMGA001663-RA-E7	chrA11	0.237756	0.414053	0.786931	0.711253	1.05626	1.76822	1.57911	1.775	2.11996	2.49566	3.01082	4.08622	0.823957	0.760602	1.01751	0.97832
BGIBMGA001776-RA-E1	chrA11	0.683502	1.25645	0.754091	1.07916	5.02475	5.9305	2.39592	2.59392	6.20734	6.52232	8.50526	10.034	0.493483	0.728861	2.03135	3.23435
BGIBMGA001777-RA-E1	chrA11	0.406458	1.17975	0.896869	1.08083	4.55734	6.99039	2.09967	3.03447	6.51013	5.04221	8.1497	10.2456	0.586918	0.650147	1.54622	1.115
BGIBMGA001662-RA-E1	chrA11	13.4268	22.3878	8.50983	25.6382	56.7491	56.302	64.3	84.0305	56.0393	50.5684	64.5149	63.5819	2.22756	2.51323	15.0786	7.52321
BGIBMGA001661-RA-E4	chrA11	4.46693	11.9281	2.95695	15.1447	10.2059	13.2884	7.2522	14.0064	11.285	10.6564	14.3774	18.2332	3.09608	3.57252	12.1074	13.234
BGIBMGA001660-RA-E4	chrA11	0.305827	0.532599	1.01223	0.609927	3.10554	4.12248	1.57984	1.82656	3.4844	4.0857	4.35695	6.83298	1.32483	1.95673	1.74511	0.503368
BGIBMGA001778-RA-E1	chrA11	2.0193	3.71198	3.34176	3.02039	3.20392	5.00591	5.46399	8.79396	5.33486	5.29901	10.8323	13.5928	1.7495	2.1533	1.92042	2.49271
BGIBMGA001778-RA-E1	chrA11	0	0	0	0	0	0	0	2.201	1.46042	4.21994	1.55559	2.53346	0	0	0	0
BGIBMGA001659-RA-E3	chrA11	1.39945	3.24953	3.08795	4.65165	7.40145	10.4079	9.98325	10.0995	10.6296	9.34797	12.7992	13.8298	0.404156	0.74616	3.32731	1.53559
BGIBMGA001658-RA-E6	chrA11	1.41739	1.6456	0.938263	2.5441	3.05851	4.08475	4.60236	4.65596	4.77444	4.86916	9.12415	13.2763	2.45603	2.26718	6.47033	6.53217
BGIBMGA001657-RA-E14	chrA11	0.361296	0.599236	0	0.463211	1.6051	1.77534	1.37121	1.81105	2.01983	1.32981	3.78549	4.25791	0.0447176	0.206396	0	0.297333
BGIBMGA001779-RA-E1	chrA11	0.589635	1.93961	0.650529	2.93985	5.1143	8.86172	4.78645	5.13567	10.3203	10.2216	14.4152	17.2275	1.36228	1.10034	2.52343	5.49946
BGIBMGA001779-RA-E1	chrA11	0	0	0	0	0	0	0	0	1.42248	0	0	1.23383	0	0	0	0
BGIBMGA001780-RA-E1	chrA11	4.9841	5.69889	3.99915	8.13277	2.58808	2.38691	2.78645	2.93166	1.72078	1.15299	1.67354	1.88192	0.392561	0.362377	1.72365	2.11301
BGIBMGA001656-RA-E7	chrA11	25.6264	38.7044	21.0171	45.4545	30.9449	34.5754	50.877	54.8557	27.9726	26.9427	27.7613	32.935	2.1613	1.99512	5.8233	3.17277
BGIBMGA001781-RA-E1	chrA11	0.453366	0.488762	0.643098	0.516669	0.575466	0.842933	0.238978	0.580229	1.82873	1.63779	5.63868	6.26129	0.224452	0.310791	3.69571	5.43664
BGIBMGA001782-RA-E1	chrA11	0.837549	1.4586	0	1.67037	2.12624	3.50378	0.618085	0	3.31913	4.79539	9.72245	11.5157	0	0	1.19481	0.689271
BGIBMGA001783-RA-E1	chrA11	1.58748	2.50131	0	4.52284	3.45431	4.21652	2.0083	3.04754	5.27997	4.65276	9.21389	10.621	0	0.181374	1.9411	6.34554
BGIBMGA001784-RA-E1	chrA11	0.554168	0.562967	0	0.690753	2.72574	3.67063	1.53359	1.24117	3.56869	3.5695	5.26328	6.78605	0	0.110802	1.18582	1.36818
BGIBMGA001785-RA-E1	chrA11	0.784089	1.36549	0	0	1.99052	1.45784	1.15727	1.17075	3.88409	2.99287	4.13721	6.06413	0	0	1.11854	0.645275
BGIBMGA001655-RA-E1	chrA11	1.3499	3.13447	1.78717	2.42295	15.9351	18.1963	8.76639	12.6981	18.0546	17.6475	24.6445	27.7242	14.7361	19.217	6.16222	3.11056
BGIBMGA001786-RA-E1	chrA11	22.2704	33.2434	24.5703	33.3112	23.5569	26.3722	27.3914	32.0649	24.6905	22.2635	25.74	24.8334	22.0512	22.9001	37.0648	48.8738
BGIBMGA001787-RA-E1	chrA11	12.213	18.054	12.691	20.6752	34.6998	38.2198	30.3922	32.9726	38.6208	36.9279	47.9566	46.0074	16.4871	21.4661	53.6857	53.8774
BGIBMGA001788-RA-E1	chrA11	52.3063	57.2007	70.8237	88.7749	39.4001	41.1356	63.5542	67.6473	29.0513	27.6036	29.5507	30.7602	0.915508	1.26767	24.8725	16.0879
BGIBMGA001788-RA-E1	chrA11	54.3413	72.8804	111.637	127.061	47.57	59.2278	82.9701	104.921	40.8422	31.2919	39.5489	48.3075	0	0	122.964	83.2733
BGIBMGA001654-RA-E5	chrA11	0.281314	0.326607	0	0	0	0	0	0.210019	0.278706	0.402666	1.33591	2.05481	1.21864	0.899949	5.21701	5.32475
BGIBMGA001789-RA-E1	chrA11	1.64648	2.08024	0.641126	2.99393	15.7973	15.7115	9.86337	10.9905	12.0422	12.0609	16.3531	16.9785	0.335646	0	7.87535	10.9994
BGIBMGA001790-RA-E1	chrA11	7.94052	14.4194	2.02167	3.04542	13.3095	17.1296	11.269	12.7682	23.7015	21.6631	30.7251	30.0936	2.46959	1.30269	10.1657	9.38323
BGIBMGA001791-RA-E1	chrA11	0	0.260887	0	0	0	0	0	0	0	0	0	0	0	0	5.12892	8.13676
BGIBMGA001653-RA-E6	chrA11	0	0.387951	0	0.380809	1.45421	2.17448	0.211366	0.498932	2.08091	2.14095	5.54129	7.67093	0	0.0763557	2.9963	2.82851
BGIBMGA001792-RA-E1	chrA11	6.22854	7.23135	1.71795	6.21094	5.60008	10.6155	4.59647	7.3625	11.056	14.3637	18.3494	17.6182	7.64481	12.8686	11.1066	26.0564
BGIBMGA001652-RA-E1	chrA11	0	0	0	0	0	0	0	0	0	0	0	0	0	0	1.20163	1.73302
BGIBMGA001651-RA-E5	chrA11	0	1.13791	0	0	0	0.36446	0	0.585373	0.194204	1.49643	0.206861	0.673792	1.69832	1.56773	6.71125	10.3244
EMBMOE00000001653	chrA11	0	0	0	0	0	0	0	0	0	0	0	0	0	0	0	0
BGIBMGA001793-RA-E1	chrA11	0	0	0	0	0	0	0	0	0	0	0	0	0	0.0767534	0	0
BGIBMGA001794-RA-E1	chrA11	5.16468	8.74448	3.56129	6.00844	24.447	28.4577	12.2282	14.7804	18.0154	16.12	24.5261	27.0914	6.89838	12.0475	7.36767	6.5526
BGIBMGA001650-RA-E14	chrA11	0.388599	0.676748	0	1.03334	0.986513	1.9267	0.860322	1.35387	2.6308	2.28673	4.10086	5.34297	0.112226	0	3.69571	2.34522
EMBMOE00000000839	chrA11	0	0	0	0	0	0	0	0	0	1.19885	0	0	0	0	0	0
BGIBMGA001795-RA-E1	chrA11	1.53551	2.89693	1.90585	2.29675	4.01991	5.62065	6.09071	7.02142	3.80317	3.66314	3.34209	4.86569	0	0.307014	0.27381	0.315916
BGIBMGA001649-RA-E1	chrA11	0	0	0	0	0	0	0	0	0	0	0	0	0	0	0.42741	3.9451
EMBMOE00000006531	chrA11	0	0	0	0	0	0	0	0	0	0	0	0	0	0	0	0
BGIBMGA001648-RA-E7	chrA11	19.6545	27.3568	25.8733	40.757	16.5846	19.4135	31.1515	37.8505	15.3786	13.9599	17.795	18.905	0	0.178626	2.2303	1.28664
BGIBMGA001648-RA-E7	chrA11	0	0	0	0	0	0	0	0	0	0	0	0.833374	0	0	0	0
BGIBMGA001796-RA-E1	chrA11	35.6373	41.2183	40.2113	48.459	26.5585	30.369	33.0732	33.4584	27.9512	24.217	36.753	33.1762	4.67814	4.53436	7.31763	33.1052
BGIBMGA001797-RA-E1	chrA11	4.83307	4.90981	2.39949	6.26525	12.7295	14.49	12.4833	14.072	12.21	11.4146	15.3009	16.9243	0.628098	1.15961	0.689461	0.795487
BGIBMGA001647-RA-E3	chrA11	0	0.822798	0	0	1.79912	6.58831	1.04599	1.05817	6.31911	7.439	10.4703	15.2251	0	0	2.02198	0
BGIBMGA001646-RA-E19	chrA11	0.737043	1.40836	0.304936	0.673715	3.72268	5.53857	1.24647	1.23806	7.62155	6.38852	15.8638	18.1037	0.159642	0.0982444	2.40952	1.44058
BGIBMGA001798-RA-E1	chrA11	0	0	0	0	0	0	0	0	0.080597	0.0776295	0.128774	0.209723	1.40964	1.49644	0	0
BGIBMGA001799-RA-E1	chrA11	60.4114	65.3839	83.6731	85.923	35.9303	34.7557	62.4495	66.1895	31.7482	29.56	28.9325	29.5264	0.308486	0.474611	2.87831	2.05116
BGIBMGA001645-RA-E3	chrA11	6.23235	8.17958	6.27809	7.56578	31.1275	34.6371	14.1978	19.8252	35.0339	29.219	45.1808	43.1945	7.51255	9.7522	27.8319	37.0179
BGIBMGA001644-RA-E22	chrA11	1.53242	2.69741	0.981684	1.28162	2.41572	3.03301	2.51711	3.17381	3.59962	3.67936	6.05126	7.85865	0	0.15814	1.12829	0.691582
BGIBMGA001643-RA-E3	chrA11	2.00185	2.11286	0	1.2703	1.73249	3.21444	1.7459	2.03796	3.06507	2.25758	3.5529	4.5352	0	0	6.4903	5.9907
BGIBMGA001800-RA-E1	chrA11	965.442	767.877	1867.47	1171.55	410.349	305.419	906.4	695.592	322.215	329.269	356.266	257.204	141.072	107.595	667.355	530.007
BGIBMGA001800-RA-E1	chrA11	0	0	0	0	0	0	0	0	0.928231	0	0	0	0	0	0	1.5421
EMBMOE00000001006	chrA11	0	0	0	0	4.96749	6.36676	1.44402	5.84337	6.78512	9.33615	9.29225	10.089	0	0	0	1.61033
BGIBMGA001642-RA-E12	chrA11	0	0	0	0	0.514978	0.880053	0.598806	1.00963	2.21072	1.8067	3.63923	4.82287	0	0	0.192923	0.22259
BGIBMGA001641-RA-E13	chrA11	0	0	0	0	0.690438	0.821715	0.30106	0.609133	2.49241	1.94647	3.0136	3.73942	0	0	2.1339	0.559556
BGIBMGA001801-RA-E1	chrA11	59.2878	60.1507	82.3102	91.2862	51.9238	48.3315	86.8402	83.6811	44.9908	42.3026	45.3556	44.2116	1.87354	2.4501	19.7946	35.4444
BGIBMGA001801-RA-E1	chrA11	0	0	0	0	0	0	0	0	0	0	0	0	0	0	0	0
BGIBMGA001640-RA-E6	chrA11	1.04917	3.04523	0	2.35397	2.16407	3.90141	1.93564	3.72055	2.46868	2.25264	0.968785	1.69047	0	0	8.98017	8.63429
BGIBMGA001639-RA-E14	chrA11	0.686991	1.13943	0	0.978644	3.86176	5.93036	1.66578	1.90499	5.00742	4.96354	7.35333	8.30711	1.36046	1.09887	2.52007	2.423
EMBMOE00000005495	chrA11	0	0	0	0	0	0	0	0	0	0	0	0	0	0	0	0
BGIBMGA001638-RA-E15	chrA11	55.249	56.6179	135.312	119.155	37.3624	35.7794	75.424	73.2504	28.5834	26.2492	32.665	32.421	2.12518	1.96177	25.161	19.2253
BGIBMGA001637-RA-E1	chrA11	5.43442	6.30938	2.24837	4.40299	14.4427	19.2609	5.51435	8.36786	19.3488	18.7985	36.56	38.2354	7.35676	8.96423	3.3917	9.22416
BGIBMGA001802-RA-E1	chrA11	0.625496	1.39189	0.690095	1.03955	9.13048	12.0658	5.23143	6.14848	12.0324	9.59982	13.5317	17.8274	1.44513	2.00102	4.01536	2.05904
BGIBMGA001636-RA-E5	chrA11	0.804883	1.33496	1.14172	2.40783	0.291901	0.427572	0.678833	1.11595	0.227834	0	0.121341	0.642257	0.996204	1.01156	7.38132	3.97433
BGIBMGA001635-RA-E1	chrA11	0.580349	1.2802	0	0.57871	0.736648	1.7804	0.171312	0.259961	1.32242	0.996837	1.40861	1.0473	0	0	0	0.573126
BGIBMGA001634-RA-E4	chrA11	0	0	0	0	0.209763	0.998587	0	0	0.491172	0.39424	0	0	0	0	0.471493	0.543999
BGIBMGA001803-RA-E1	chrA11	17.4525	29.7238	29.5984	56.2368	4.85164	7.10661	12.2407	18.0904	3.6439	2.54628	2.58758	3.47049	0.249928	0	0.617277	0.712202
BGIBMGA001633-RA-E2	chrA11	0	0	0	0	0	1.15481	0	0	0.41023	0	0	0	0	0	2.36276	2.04458
BGIBMGA001804-RA-E1	chrA11	0.52759	0.55128	0.349246	0.73654	1.10497	1.69212	0.42828	0.512044	2.71803	2.3914	8.46278	8.52344	0.319969	0.464147	2.93527	2.60512
BGIBMGA001805-RA-E1	chrA11	52.4929	58.3325	53.8956	76.06	44.6015	46.5089	54.3915	61.1034	43.1969	40.9931	51.3255	47.5023	24.5031	27.7598	77.6346	102.974
BGIBMGA001806-RA-E1	chrA11	53.6619	52.3559	42.798	68.0162	58.6766	55.1453	55.8229	62.5065	52.6839	51.6696	57.4819	49.5858	11.2029	11.1171	13.3734	16.7602
BGIBMGA001807-RA-E1	chrA11	0.534089	1.44685	0.589247	0.710108	0.564942	0.744766	0.394141	0.797464	1.23465	1.01931	1.69086	2.2948	0.154243	0.284766	20.3175	27.3977
EMBMOE00000003931	chrA11	0	0	0	0	0	0	0	0	0	0	0	0	0	0	0	0
EMBMOE00000006363	chrA11	0	0	0	0	0	0	0	0	0	0	0	0	0	0	0	0
BGIBMGA001808-RA-E1	chrA11	4.44394	6.9841	1.07624	6.59304	8.39238	11.6381	11.7582	17.7213	7.51685	5.48179	8.23549	12.2947	2.34767	1.9071	44.6857	21.3188
BGIBMGA001809-RA-E1	chrA11	0.883745	1.74425	0	1.41	6.8427	9.69445	7.43481	10.2925	8.31772	7.58982	10.9115	14.5811	0.918801	0.989512	4.79068	3.05461
BGIBMGA001632-RA-E6	chrA11	1.18878	3.25327	2.81047	2.2015	4.6346	5.44674	3.75978	3.80357	5.6364	5.02374	7.25823	7.00495	0.441405	0.543287	2.18038	4.1928
BGIBMGA001810-RA-E1	chrA11	0.153871	0.35729	0	0	0.292968	0.500657	0.113552	0.22975	1.21955	0.587327	2.3545	3.23955	0	0	1.09752	0.886411
EMBMOE00000002858	chrA11	0	0	0	0	0	0	0	0	0	0	0	0.812006	0	0	0	0
BGIBMGA001811-RA-E1	chrA11	0.482516	1.05038	0	0.72173	2.44987	3.36424	0.801184	1.08069	5.49748	4.66197	8.08348	10.4179	0	0	1.0325	0.397092
BGIBMGA001631-RA-E1	chrA11	0.847176	1.47536	0	1.40797	0.179223	0.787568	0	0.210824	1.53875	0.673682	0.447009	1.21334	0.733985	0.677547	0.402846	0
EMBMOE00000005651	chrA11	0	0	0	0	1.19941	2.63532	0	0	1.87233	1.80339	1.99435	2.43602	0	0	0	0
EMBMOE00000001194	chrA11	0	0	0	0	1.19941	1.75688	1.39465	0	0.936165	0	1.99435	3.24802	0	0	0	1.55528
BGIBMGA001630-RA-E3	chrA11	1.21574	2.20544	2.01195	1.21231	1.73606	1.90721	1.90651	3.06325	1.27975	1.23263	2.32537	3.78713	1.57996	1.45847	2.81826	1.87595
BGIBMGA001629-RA-E3	chrA11	0.285123	0.496543	0.471854	0.426477	0	0.596389	0.105206	0.212863	0.211859	0.0680197	0.0752221	0	0	0	0.203371	0.938582
BGIBMGA001812-RA-E1	chrA11	0.299611	1.04355	0	0.59753	3.42272	5.70987	2.21104	3.13151	4.89774	3.43085	5.21692	6.3079	2.5958	4.07355	8.5482	3.9451
BGIBMGA001813-RA-E1	chrA11	0.884452	1.54028	0.975794	1.46992	4.67772	6.98888	3.04592	5.2824	5.69563	5.34526	8.24464	9.88049	4.85311	5.65888	7.99086	10.9181
BGIBMGA001628-RA-E2	chrA11	12.8013	17.1142	5.13576	15.4729	13.5408	17.3099	10.592	16.2179	21.3298	19.619	28.451	30.0015	16.4683	17.684	13.8346	25.8586
BGIBMGA001627-RA-E1	chrA11	152.627	132.9	174.866	176.261	102.247	92.4696	127.555	129.528	110.177	106.743	136.975	111.82	119.237	127.805	490.356	560.396
BGIBMGA001814-RA-E1	chrA11	1.50637	3.18549	0.356129	3.00422	6.62392	10.3528	4.92303	9.55909	8.47468	7.8033	15.7262	18.0301	0.186443	0.344214	0.920959	1.23968
BGIBMGA001815-RA-E1	chrA11	1.41061	3.07073	3.50165	4.21987	0.671443	1.80312	1.82172	1.57967	0.873455	0.673037	0.186076	0.909136	0	0	0	0.580439
BGIBMGA001816-RA-E1	chrA11	15.4193	21.3032	10.207	17.2209	28.5752	30.9623	21.1649	26.9369	36.2049	32.812	30.5911	34.0533	2.40464	4.4395	7.47878	15.735
BGIBMGA001626-RA-E6	chrA11	0	0	0	0	0	0	0	0	0	0	0	0	0	0	0	0
BGIBMGA001626-RA-E6	chrA11	0	0	0	0	0	0	0	0	0	0	0	0	0	0	0	0
BGIBMGA001625-RA-E4	chrA11	0	0	0	0	0	0	0	0	0	0	0	0	0	0.58363	0	0
EMBMOE00000003944	chrA11	0	0	0	0	0	0	0	0	0	0	0	0	0	0	0	0
BGIBMGA001817-RA-E1	chrA11	1.41967	1.44221	0.391571	1.53363	7.28312	8.74352	2.9684	4.23949	7.20832	7.33805	12.4223	14.6396	1.74248	1.98697	7.59459	8.37304
BGIBMGA001818-RA-E1	chrA11	2.81907	6.42731	0.540906	3.5037	3.52644	4.57676	11.7587	15.3118	6.9216	6.5498	8.62302	10.9189	0	0	0.349699	0.100869
BGIBMGA001818-RA-E1	chrA11	0	0	0	0	0	0	0	0	0	0	0	0	0	0	0	0
BGIBMGA001624-RA-E1	chrA11	1.13766	1.41518	0.537924	1.29651	4.22903	6.38347	1.67912	1.63801	7.80929	6.12597	12.6488	16.4801	2.11213	2.92458	3.59364	8.69378
BGIBMGA001819-RA-E1	chrA11	0	0	0	0	0	0	0	0	0	0	0	0	0	0	0	0
EMBMOE00000002538	chrA11	0	0	0	0	0	0.870997	0	0	0	0	0	0	0	0	2.67312	0
BGIBMGA001820-RA-E1	chrA11	0	0	0	0	0	0	0	0	0	0	0	0	0	0	0	1.56992
BGIBMGA001821-RA-E1	chrA11	0	0	0	0	0	0	0	0	0	0	0	0	0	0	0	0
EMBMOE00000002646	chrA11	0	0	0	0	0	0	0	0	0	0	0	0	0	0	0	0
BGIBMGA001623-RA-E4	chrA11	19.6865	25.0859	9.53544	21.5461	20.8745	24.7738	17.1856	20.4327	24.1421	23.2532	30.2758	30.5335	14.3521	15.1687	10.2745	18.9673
BGIBMGA001622-RA-E7	chrA11	0	0	0	0	0	0	0	0	0	0	0.555569	0.678605	0	0	0.75102	2.38291
EMBMOE00000004557	chrA11	0	0	0	0	0	0	0	0	0	0	0	0	0	0	10.5143	1.5164
BGIBMGA001822-RA-E1	chrA11	0	0.707198	0	0.911109	0.96647	1.6988	0.449516	0.682128	2.41391	1.16252	3.37473	3.40237	0	0.243581	0	0
BGIBMGA001621-RA-E14	chrA11	7.10403	13.2094	4.7761	13.2824	4.15641	5.26271	6.79894	10.6072	4.28888	3.70728	3.80698	5.72317	0	0	1.42513	1.09619
BGIBMGA001823-RA-E1	chrA11	4.46693	7.13091	3.69619	5.56789	10.6312	11.1602	3.70851	5.41913	10.234	10.1236	13.8471	18.953	2.90258	3.57252	8.7619	9.19028
EMBMOE00000006272	chrA11	0	0	0	0	0	0	0	0	0	0	0	0	0	0	0	0
BGIBMGA001620-RA-E1	chrA11	0	0	0	0	0	0	0	0	0	0	0	0	0	0	0.374174	0
BGIBMGA001619-RA-E6	chrA11	0	0	0	0	0	0	0	0	0	0	0	0	0	0	0	0
EMBMOE00000004980	chrA11	0	0	0	0	0	0	0	0	0	0	0	0	0	0	0	0
BGIBMGA001618-RA-E2	chrA11	0	0	0	0	0	0	0	0	0	0	0	0	0	0	0	0
EMBMOE00000006477	chrA11	0	0	0	0	0	0	0	0	0	0	0	0	0	0	0	0
EMBMOE00000005628	chrA11	0	0	0	0	0	0	0	0	0	0	0	0	0	1.30993	0	2.69582
EMBMOE00000001780	chrA11	0	0	0	0	0	0	0	0	0	0	0	0	0	0	0	0
BGIBMGA001824-RA-E1	chrA11	0	0	0	0	0	0	0	0	0	0	0	0	0	0	0	0
BGIBMGA001617-RA-E3	chrA11	0	0	0	0	0	0	0	0	0	0	0	0	0	0.436642	0	0
EMBMOE00000000306	chrA11	0	0	0	0	0	0	0	0	0	0	0	0	0	0	0	0
BGIBMGA001616-RA-E11	chrA11	35.6404	41.4614	56.1506	74.6334	23.7053	27.964	52.7082	55.6636	25.07	22.8546	26.1773	27.0742	5.06407	3.30648	33.5562	33.3197
BGIBMGA001825-RA-E1	chrA11	149.515	128.662	256.146	187.415	72.1705	64.3584	116.553	120.269	53.9833	53.0005	60.0014	57.9076	11.8591	9.26304	102.89	90.9838
BGIBMGA001615-RA-E4	chrA11	1.02367	3.26834	1.69409	1.02078	5.84715	8.08898	1.51087	3.05695	6.84571	7.5705	9.45238	12.9752	0.443449	0.409352	0.730159	0.842442
BGIBMGA001614-RA-E9	chrA11	0.49466	0.095717	0	0.164421	3.97658	6.1314	1.21681	1.72338	5.30912	5.58568	9.04819	9.70592	0.857136	1.18684	5.88047	4.20656
BGIBMGA001613-RA-E8	chrA11	3.69494	6.77343	2.57465	6.59332	4.19637	4.61008	5.4535	8.85627	3.85334	3.15475	2.87313	3.84364	0.336974	1.08872	10.542	7.20188
BGIBMGA001826-RA-E1	chrA11	0	0	0	0	0	0	0	0	0	0	0	0	0	0	0	0
EMBMOE00000005861	chrA11	0	0	0	0	0	0	0	0	0	0	0	0	0	0	0	0
EMBMOE00000005899	chrA11	0	5.34818	0	0	0	1.42747	0	0	0	0	0	0	0	0	0	0
EMBMOE00000000233	chrA11	0	0	0	0	0	0	0	0	0	0	0	0	0	0	0	0
BGIBMGA001827-RA-E1	chrA11	0	0.383154	0	0	0.139633	0	0.162363	0.164254	0.108986	0	0.232178	0.567192	0	0	0	0
BGIBMGA001827-RA-E1	chrA11	0	0	0	0	0	0	0	0	0	0	0	0	0	0	0	0
EMBMOE00000004767	chrA11	0	0	0	0	0	0	0	0	0	0	0	0	0	0	0	0
BGIBMGA001612-RA-E1	chrA11	15.4071	21.2719	13.7824	23.6683	12.9496	19.9362	15.6721	17.4091	19.3897	19.0732	27.0251	32.3839	13.7093	13.3213	5.34625	16.1064
BGIBMGA001828-RA-E1	chrA11	36.9011	45.2856	41.792	66.2734	83.0559	74.7515	96.2144	100.258	75.9785	73.508	92.2922	79.8645	122.371	149.832	188.503	166.26
BGIBMGA001611-RA-E2	chrA11	0	0	0	0	0	0	0	0	0	0	0	0	0	0	7.9413	23.456
BGIBMGA001610-RA-E15	chrA11	0.363076	1.05383	0	0.482733	1.5362	3.26278	0.446564	1.08424	2.81772	2.36751	4.59781	6.34405	0	0	0	0.298797
EMBMOE00000001522	chrA11	0	0	0	0	0	0	0	0	0	0	0	0	0	0	0	0
BGIBMGA001609-RA-E1	chrA11	3.93493	6.58914	2.5046	4.6784	15.7525	19.3456	6.92458	7.00524	17.9928	16.9693	27.2308	29.4573	4.98265	7.86762	5.39748	7.7221
BGIBMGA001829-RA-E1	chrA11	34.7229	38.0315	29.2738	48.6708	31.3927	34.716	36.0193	39.1289	32.7783	31.1025	45.6307	41.9428	15.6094	23.0547	16.8229	67.665
BGIBMGA001830-RA-E1	chrA11	6.40907	9.76625	2.65161	5.5921	27.4562	30.5354	18.3276	25.1201	27.7797	25.8013	33.6059	31.4961	4.51161	9.2905	13.1429	5.60407
BGIBMGA001608-RA-E9	chrA11	0.185653	0	0	0	2.12088	3.10663	0.685031	0.554408	2.66701	3.10029	6.75918	6.62081	1.76933	2.67264	1.32422	0.611142
BGIBMGA001831-RA-E1	chrA11	0	0	0	0	0	0	0	0	0	0	0	0	0	0	0	0
BGIBMGA001607-RA-E2	chrA11	0.828139	0.480736	0	0	1.05117	1.92468	0.61114	1.23652	3.28184	5.13663	3.49571	6.76063	0.71749	1.32464	1.18138	1.36305
BGIBMGA001606-RA-E1	chrA11	0	0	0	0	0	0	0	0	0	0	0	0	0	0	0	0
BGIBMGA001832-RA-E1	chrA11	0.646529	1.27606	0	1.28941	5.86766	7.0021	4.53262	5.84038	6.34128	6.75561	10.6776	12.4451	0.112029	0	2.67469	1.01093
BGIBMGA001832-RA-E1	chrA11	0	0	0	0	0	0	0	0	0	0	0	0	0	0	0	0
BGIBMGA001833-RA-E1	chrA11	2.35435	4.47976	1.29875	2.21727	3.98457	5.07657	5.69494	7.81189	6.31724	4.96133	7.4881	9.83485	0	0	0.466472	0.0538206
BGIBMGA001834-RA-E1	chrA11	5.5978	8.39462	1.54398	9.76848	5.6251	5.63759	9.29475	11.8408	7.16344	6.67712	10.3378	14.4311	0	0	1.33092	0.383898
BGIBMGA001835-RA-E1	chrA11	3.37209	5.87252	0	2.8822	1.52867	1.56742	2.133	2.87713	5.48849	3.44766	2.54182	3.72567	0	0	2.06162	1.18933
BGIBMGA001605-RA-E1	chrA11	0	0	0	0	0	0	0	0	0	1.40665	0.777796	2.53346	1.27713	0	0	0
BGIBMGA001604-RA-E1	chrA11	0	0	0	0	0	0	0	0	0	0	0	0	0	0	0	0
BGIBMGA001603-RA-E3	chrA11	0	0	0	0.210591	0	0	0	0.31533	0	0	0.780025	0.27222	0	0	28.018	7.29956
BGIBMGA001603-RA-E3	chrA11	0	0	0	0	0	0	0	0	0	0	0	0	0	0	0	0
BGIBMGA001603-RA-E3	chrA11	0	0	0	0	0	0	0	0	0	0	0	0	0	0	29.44	7.2787
BGIBMGA012076-RA-E1	chrA11	4.56575	8.32992	1.07942	3.90245	23.1816	26.6797	11.5522	16.0693	25.2019	22.5624	23.2306	29.5664	0.282552	0	0	0.268389
EMBMOE00000002558	chrA11	0	0	0	0	0	0	0	0	0	0	0	0	0	0	0	0
EMBMOE00000005317	chrA11	0	0	0	0	0	0	0	0	0	0	0	0	0	0	0	0
EMBMOE00000001271	chrA11	0	0	0	0	0	0	0	0	0	0	0	0	0	0	0	0
EMBMOE00000004542	chrA11	0	0	0	0	0	0	0	0	0	0	0	0	0	0	0	0
EMBMOE00000005750	chrA11	0	0	0	0	0	0	0	0	0	0	0	0	0	0	0	0
BGIBMGA012077-RA-E1	chrA11	9.84045	14.9136	3.71606	5.92711	34.0769	32.0182	17.0583	20.3632	39.1277	36.6787	35.4748	33.7681	0.171658	0.105639	0.376856	0.163053
BGIBMGA012077-RA-E1	chrA11	0	0	0	0	0	0	0	0	0	0	0	0	0	0	0	0
BGIBMGA012075-RA-E1	chrA11	13.1615	17.5726	10.1645	14.4367	17.263	15.2943	8.74149	9.17084	17.6032	15.6992	14.8152	13.7606	5.70149	3.8596	6.88435	12.6366
BGIBMGA012078-RA-E1	chrA11	14.9097	22.8625	6.51771	12.9974	10.0577	11.5941	12.5253	17.7816	13.4243	11.8115	7.47119	9.70998	0	0	1.3377	1.3119
BGIBMGA012079-RA-E1	chrA11	0.508306	3.24579	0	1.01374	8.06503	8.26946	1.87557	2.2769	10.3236	8.73091	12.8739	19.0009	1.32117	1.21959	1.45025	2.09158
BGIBMGA012074-RA-E2	chrA11	7.53794	9.84552	3.46518	9.18702	14.8836	17.7136	13.1343	13.131	18.2552	18.8818	15.4675	17.4535	3.08399	3.85163	0.298701	0.344636
EMBMOE00000000279	chrA11	0	0	0	0	0	0	0	0	0	0	0	0	0	0	8.41143	2.42623
BGIBMGA012080-RA-E1	chrA11	0	1.72522	0	0	5.28129	6.9071	0.877282	2.6625	7.36097	5.10477	7.21343	9.70478	0.514973	0.950752	0	0
BGIBMGA012073-RA-E1	chrA11	0.944927	1.09706	0	0.942258	5.39737	6.58831	0.697327	0	9.36165	7.66442	8.47598	15.8341	0.818675	1.51145	4.04396	2.33292
BGIBMGA012081-RA-E1	chrA11	1.24923	2.27913	0	0	3.39786	5.22598	1.18529	1.99849	8.30988	6.55641	9.32225	13.4954	0	0	0	0
EMBMOE00000000696	chrA11	0	0	0	0	0	0	0	0	0	0	0	0	0	0	0	0
BGIBMGA012082-RA-E1	chrA11	6.81567	11.2254	1.57386	5.53197	36.8182	40.448	24.096	27.9267	36.903	34.5612	33.9554	35.4139	0.549305	1.1409	1.5828	0.652214
BGIBMGA012072-RA-E1	chrA11	9.3828	12.1835	5.31211	8.49453	12.2232	15.6663	7.65308	9.03259	17.9189	17.4947	17.7186	19.5738	8.66397	11.9473	4.93132	7.41688
BGIBMGA012083-RA-E1	chrA11	3.79186	6.05325	1.5688	1.18161	5.71554	7.05013	5.94634	7.43103	9.15696	9.38519	5.50209	7.43338	0.410654	0	5.0712	1.56028
EMBMOE00000006350	chrA11	0	0	0	0	0	0	0	0	0	0	0	0	0	0	0	0
BGIBMGA012071-RA-E5	chrA11	10.2203	15.5169	9.75794	20.3829	23.9499	28.1382	30.1691	34.9225	19.2775	17.3487	16.3856	18.2409	0.681138	0.785955	7.57029	6.14646
BGIBMGA012084-RA-E1	chrA11	0	0	0	0	0	0	0	0	0	0	0	0	0	0	0	0
EMBMOE00000005056	chrA11	0	0	0	0	0	0	0	0	0	0	0	0	0	0	0	0
BGIBMGA012085-RA-E1	chrA11	0	0	0	0	0	0	0	0	0	0	0	0	0	0	0	0
BGIBMGA012070-RA-E2	chrA11	4.03357	9.36598	3.64102	4.75348	9.77433	11.4197	3.24725	6.02264	15.6214	14.8713	14.5111	15.9129	3.49464	2.6394	4.70789	16.8991
EMBMOE00000004765	chrA11	0	0	0	0	0	0	0	0	0	0	0	0	0	0	0	0
EMBMOE00000003555	chrA11	0	0	0	0	0	0	0	0	0	0	0	0.812006	0	0	0	0
EMBMOE00000005558	chrA11	0	0	0	0	0	0	0	0	0	0	0	0	0	0	0	0
BGIBMGA012086-RA-E1	chrA11	0	0	0	0	0	0	0	0	0	0	0	0	0	0	1.15723	0.572225
BGIBMGA012087-RA-E1	chrA11	0	0	0	0	0	0.120631	0	0	0	0	0	0	0	0	1.11066	2.7765
BGIBMGA012069-RA-E4	chrA11	6.65386	8.71556	7.34104	7.31559	9.85352	11.737	7.42847	6.36864	15.0436	15.6294	20.1651	21.6986	17.4423	21.5592	13.873	60.3751
BGIBMGA012088-RA-E1	chrA11	0	0	0	0	0	0	0	0	0	0	0	0	9.9776	23.026	0	0
BGIBMGA012068-RA-E9	chrA11	0	0	0	0	0	0	0	0	0	0	0	0	0	0	0	0
EMBMOE00000006514	chrA11	0	0	0	0	0	0	0	0	0	0	0	0	0	0	0	0
BGIBMGA012089-RA-E1	chrA11	0	0	0	0	0	0	0	0	0	0	0	0	1.98776	2.40833	0	0
EMBMOE00000002508	chrA11	0	0	0	0	0	0	0	0	0	0	0	0	7.6628	4.71573	16.8229	4.85247
EMBMOE00000001787	chrA11	0	0	0	0	0	0	0	0	0	0	0	0	0	4.01909	0	0
EMBMOE00000005990	chrA11	0	0	0	0	0	0	0	0	0	0	0	0	0	0	0	0
BGIBMGA012067-RA-E9	chrA11	0	0.109426	0	0.18797	0.957078	0.963814	0.139109	0.281458	2.24105	1.79878	1.88979	4.13064	0	0	0	0
BGIBMGA012066-RA-E2	chrA11	0	0	0	0	0	0	0	0	0	0	0.332391	0	0	0	0	0
EMBMOE00000005207	chrA11	0	0	0	0	0	0	0	0	0	0	0	0	0	0	0	0
BGIBMGA012065-RA-E4	chrA11	0.363076	0.421532	0	0	1.84344	2.02518	0.267938	0.271059	2.69781	2.59849	4.02308	4.99204	0	0.290377	0	0
EMBMOE00000002185	chrA11	0	0	0	0	0	0	0	0	0	0	0	0	0	0	0	0
BGIBMGA012064-RA-E2	chrA11	0.460652	0.534819	0	0.459351	0	0	0	0.343907	0	0	0	0	0	0	3.28571	1.1373
BGIBMGA012064-RA-E2	chrA11	0	0	0	0	0	0	0	0	0	0	0	0	0	0	0	0
BGIBMGA012063-RA-E1	chrA11	0.708695	0	0	0	0	0	0	0	0	0	0	0	0	0	2.02198	1.16646
EMBMOE00000003872	chrA11	0	0	0	0	0	0	0	0	0	0	0	0	0	0	0	0
EMBMOE00000006273	chrA11	0	0	0	0	0	0	0	0	0	0	0	0	0	0	4.32094	2.49271
EMBMOE00000004189	chrA11	0	0	0	0	0	0	0	0	0	0	0	0	0	0	0	0
EMBMOE00000005343	chrA11	0	0	0	0	0	0	0	0	0	0	0	0	0	0	0	0
BGIBMGA012062-RA-E15	chrA11	0	0	0	0	0	0	0	0	0	0	0	0	0	0	0	0
EMBMOE00000002822	chrA11	0	0	0	0	0	0	0	0	0	0	0	0	0	0	0	0
BGIBMGA012061-RA-E2	chrA11	0	0	0	0	0	0	0	0	0	0.495298	0	0	0	0	0	0
EMBMOE00000000525	chrA11	0	0	0	0	0	0	0	0	0	0	0	0	0	0	0	0
EMBMOE00000000523	chrA11	0	0	0	0	0	0	0	0	0	0	0	0	0	0	1.97143	1.1373
EMBMOE00000006048	chrA11	0	0	0	0	0	0	0	0	0	0	0	0	0	0	0	0
BGIBMGA012090-RA-E1	chrA11	0	0	0	0	0	0	0	0	0	0	0	0	0	0.620491	0	0
BGIBMGA012091-RA-E1	chrA11	0	0	0	0	0	0	0	0	0	0	0	0	0.438877	0.810263	0	0
BGIBMGA012060-RA-E9	chrA11	0	0	0	0	0.0545825	0.0999394	0.0317337	0	1.34198	0.9643	1.7244	2.78991	1.2667	0.790999	0	0
BGIBMGA012060-RA-E9	chrA11	0	0	0	0	0	0	0	0	0	0	0	0	0	0	0	0
EMBMOE00000006211	chrA11	0	0	0	0	0	0	0	0	0	0	0	0	0	0	0	0
BGIBMGA012092-RA-E1	chrA11	0	0	0	0	0	0	0	0	0.128032	0.20553	0.181834	0.314646	0.29857	0.0689031	0.122902	1.59527
BGIBMGA012092-RA-E1	chrA11	0	0	0	0	0	0	0	0	0	0	0	0	0	0	0	0
BGIBMGA012093-RA-E1	chrA11	96.8614	90.341	99.7221	116.7	72.5362	63.4258	91.3263	92.5759	57.1092	56.0758	54.9187	52.3168	58.8948	59.1458	62.5174	66.8034
BGIBMGA012059-RA-E7	chrA11	6.04376	8.38595	5.85476	5.43872	7.48435	6.92036	2.93714	5.17235	10.515	10.3389	13.3003	12.5406	4.59768	6.36624	4.83657	18.8033
BGIBMGA012058-RA-E14	chrA11	0.290175	0.50534	0.192085	0.405097	1.98895	3.39895	0.513935	0.476595	4.3985	4.59652	7.28801	9.05163	0.150842	0.510561	0.910686	1.09849
EMBMOE00000003607	chrA11	0	0	0	0	0	0	0	0	0	0	0	0	0	0	0	0
BGIBMGA012094-RA-E1	chrA11	1.77601	3.5225	0.489856	1.77099	13.432	15.7537	2.94894	4.86165	18.5485	15.5353	16.4774	21.5573	0.897584	0.946934	0	0.365397
BGIBMGA012057-RA-E5	chrA11	23.5444	29.5636	22.0231	27.0507	17.379	20.5793	15.8642	12.992	19.0158	19.5368	13.5034	15.3943	16.8511	18.0115	11.3175	12.2154
BGIBMGA012095-RA-E1	chrA11	9.28746	15.9668	5.91151	12.467	29.2452	33.2076	31.1938	35.5574	26.3064	24.2016	24.2512	25.8359	0.206322	0.285686	2.03831	1.07789
BGIBMGA012096-RA-E1	chrA11	6.43706	10.6497	2.13055	7.06077	12.6646	13.4643	14.0135	17.5407	15.9434	15.2028	10.8688	13.4141	0	0.257409	2.75483	2.38385
BGIBMGA012056-RA-E1	chrA11	0	0	0	0	0	0	0	0	0	0	0	0	0	0	0	0
EMBMOE00000001222	chrA11	0	0	0	0	0	0	0	0	0	0	0	0	0	0	0	0
EMBMOE00000005196	chrA11	0	0	0	0	0	0	0	0	0	0	0	0	0	0	0	0
BGIBMGA012097-RA-E1	chrA11	0	0	0	0	0	0.778619	0	0	0	0.133205	0.14731	0.599777	0	0	0	0
BGIBMGA012098-RA-E1	chrA11	0	0.425726	0	0.365652	0.930889	2.7271	0.541209	0.821269	0.363288	0.874781	1.74133	2.04819	0	0	5.23099	1.81062
EMBMOE00000005964	chrA11	0	0	0	0	0	0	0	0	0	0	0	0	0	0	0	0
BGIBMGA012055-RA-E2	chrA11	22.9958	36.2821	9.75794	27.0466	49.3967	52.6222	35.6808	48.422	42.3521	39.3861	40.1343	44.3355	16.3473	23.1071	19.3463	20.8656
EMBMOE00000005010	chrA11	0	1.08777	0	0	3.56775	4.35499	1.38283	0	4.64116	5.36433	6.92107	4.02562	0	0	0	0
BGIBMGA012054-RA-E5	chrA11	7.87874	15.9339	8.41202	13.4321	3.87121	7.20625	9.19029	12.1435	7.67978	4.72924	4.6936	6.44285	3.96352	2.43917	6.88867	6.27474
EMBMOE00000003239	chrA11	0	0	0	0	0	0	0	0	0	0	0	0	0	0	0	0
EMBMOE00000000814	chrA11	0	0	0	0	0	0	0	0	0	0	0	0	0	0	0	0
BGIBMGA012099-RA-E1	chrA11	0	0	0	0	0	0	0	0	0.690881	0.204752	0.452865	0.64535	6.5065	11.0686	0.153046	0
BGIBMGA012100-RA-E1	chrA11	2.72757	4.80227	1.5873	4.42352	11.699	15.0885	8.89198	12.643	15.8722	14.1866	16.7326	19.8844	0	0	6.54203	4.76071
BGIBMGA012053-RA-E8	chrA11	0.942511	1.86024	0	1.2218	6.22101	7.92956	1.32153	1.05547	10.7851	9.48857	14.0739	15.5101	1.46985	2.26138	2.15126	4.96416
EMBMOE00000001573	chrA11	3.77971	1.09706	0	0	0	4.39221	0	1.4109	4.68082	7.21357	10.9689	11.3681	0	0	13.4799	10.8869
BGIBMGA012052-RA-E2	chrA11	0.773509	1.47536	0.73148	0.330567	2.10392	2.41407	0.978558	0.907459	4.10537	3.79605	7.17158	7.83397	0.382948	0.707006	5.04433	2.72815
BGIBMGA012101-RA-E1	chrA11	0.595992	0.461299	0	0.396206	0.252168	0	0.146608	0.148315	0	0.0947875	0	0.170718	0	0	2.26723	1.63493
BGIBMGA012051-RA-E1	chrA11	10.9192	13.0733	3.76464	7.9394	8.95119	12.1599	7.05075	6.45355	12.7336	11.1794	12.9633	13.6838	8.86898	6.18576	3.56966	15.7256
BGIBMGA012102-RA-E1	chrA11	15.6342	14.586	9.24047	16.1469	26.5779	25.6944	14.422	21.2597	27.3828	26.1082	29.462	27.8297	14.9966	21.8817	15.9307	23.8947
BGIBMGA012050-RA-E2	chrA11	1.97864	3.15866	0	0.493263	0.941822	0.229928	0	0	0	0	0	0	0	0	0	1.22126
BGIBMGA012103-RA-E1	chrA11	1.76326	3.34368	0.778145	1.28941	4.99852	5.90111	2.51572	2.89605	6.46357	5.44038	5.21012	6.66699	2.34243	1.41021	3.01846	2.80545
EMBMOE00000002583	chrA11	0	0	0	0	0	0	0	0	0	0	0	0	0	0	0	0
BGIBMGA012049-RA-E4	chrA11	0	0	0	0	1.16943	2.56944	0.339947	0	4.10742	2.85725	7.04878	9.30254	0	0	0	0
BGIBMGA012048-RA-E3	chrA11	0	0	0	0	0	0	0	0	0.820459	0.987814	1.96634	1.86807	0	0	0	0
EMBMOE00000005989	chrA11	0	0	0	0	0	0	0	0	0	0	0	0	0	0	0	0
EMBMOE00000004748	chrA11	0	0	0	0	0	0	0	0	0	0	0	0	0	0	0	0
EMBMOE00000003775	chrA11	0	0	0	0	0	1.75688	0	0	0	0	0	0	1.63735	0	0	0
BGIBMGA012104-RA-E1	chrA11	0	0	0	0	0	0	0	0	0	0	0	0	0.742519	1.59933	0	0.705301
BGIBMGA012105-RA-E1	chrA11	0	0	0	0	0	0	0	0	0	0	0	0	0.974911	0.899949	0.802617	1.85209
BGIBMGA012106-RA-E1	chrA11	1.11673	1.72871	1.23206	1.85596	0.944993	0.692105	0.549409	0.833713	1.29077	0.355214	0	0	0.645017	1.78626	1.59307	1.83806
BGIBMGA012047-RA-E2	chrA11	68.5139	63.8769	48.1025	70.3907	52.7067	44.8748	54.3915	58.9001	40.11	40.1192	30.6736	32.5603	7.19512	5.81164	10.3662	7.68877
BGIBMGA012107-RA-E1	chrA11	17.3173	22.68	15.3778	24.8497	27.3425	28.4675	29.2997	30.9023	24.7413	25.1403	21.6178	23.184	0.914852	1.01341	19.1306	13.9039
BGIBMGA012046-RA-E10	chrA11	6.51016	11.8774	3.84777	7.41917	12.9855	14.9141	9.26543	11.8035	16.5852	15.8636	15.8872	17.3826	0.705042	0	11.1113	13.9681
BGIBMGA012108-RA-E1	chrA11	3.92452	6.33447	1.26726	5.24973	12.6967	16.1063	6.71064	6.7888	15.5051	15.7106	17.3236	19.0421	1.82448	2.60284	5.05232	8.50758
BGIBMGA012045-RA-E2	chrA11	155.69	103.839	200.093	127.999	109.322	79.2966	99.6159	94.5936	83.6868	92.4594	93.9472	71.5204	88.2513	91.4004	145.31	184.694
BGIBMGA012109-RA-E1	chrA11	1.17927	2.73827	0	0.587969	1.49687	3.28888	1.3054	0.4402	4.67333	5.06393	9.95579	9.62714	19.9233	28.766	6.72914	32.5115
BGIBMGA012044-RA-E2	chrA11	0	0	0	0	0	0	0	0	0	0	0	0	0	0	1.05143	0.606559
BGIBMGA012043-RA-E2	chrA11	0	0	0	0	0.487262	0	0	0	0.380317	0	0	0	0	0	8.7619	6.95015
BGIBMGA012110-RA-E1	chrA11	0.422778	1.0635	0	0.562112	2.236	2.94773	0.103999	0.841683	5.30553	4.90847	7.88206	10.2331	3.41871	4.73376	36.5889	29.2261
BGIBMGA012042-RA-E6	chrA11	3.47867	5.93191	2.39871	5.99821	9.33704	11.0829	3.47635	3.84147	15.7602	14.765	25.047	26.5926	2.07204	2.31845	13.7502	42.3458
EMBMOE00000001076	chrA11	0	0	0	0	1.19941	0	0	0	0	0	0	0	0	0	0	0
BGIBMGA012111-RA-E1	chrA11	0	0	0	0	0	0	0	0	0	0	0	0	0	0	0.400544	1.84856
BGIBMGA012112-RA-E1	chrA11	0	0	0	0	0	0	0	0	0.164461	0.0792031	0	0.0713248	0	0	0	0
BGIBMGA012113-RA-E1	chrA11	0	0.179771	0	0	0.982714	2.15919	0.228536	0.924791	3.52832	2.65963	5.88249	5.85463	0	0.247675	0	0
BGIBMGA012041-RA-E1	chrA11	0	0	0	0	0	0.294703	0	0	0.157034	0	0	0.0681037	0	0.253534	0	0.130443
EMBMOE00000001740	chrA11	0	0	0	0	0	0	1.37121	0	0	0	0	0	0	0	0	0
EMBMOE00000001328	chrA11	0	0	0	0	0	0	0	0	0	0	0	0	0	0	0	0
EMBMOE00000001037	chrA11	0	0	0	0	0	0	0	0	0	0	0	0	0	0	0	0
BGIBMGA012114-RA-E1	chrA11	0	0	0	0	0	0	0	0	0	0	0	0.0723019	3.06162	3.22995	0	0
BGIBMGA012115-RA-E1	chrA11	0	0	0	0	0	0	0	0	0	0	0	0	0	0	0	0
BGIBMGA012040-RA-E4	chrA11	0	0	0	0	0	0	0	0	0	0	0	0	0	0	0	0.18955
BGIBMGA012116-RA-E1	chrA11	24.8596	32.8505	17.3658	34.3812	71.6722	65.0345	71.8152	73.4911	57.3647	57.1003	54.8412	50.2934	13.9619	17.9837	39.7404	71.2449
BGIBMGA012039-RA-E1	chrA11	12.0557	16.2235	9.97559	10.6556	22.0844	25.4715	13.9517	14.3188	26.8738	27.7146	29.7818	30.7264	9.49541	8.54617	5.47212	20.2938
BGIBMGA012117-RA-E1	chrA11	3.45489	4.3454	0	4.01932	8.03983	9.36775	2.5496	3.86895	11.4095	12.3631	14.8875	15.5867	7.98208	11.0525	5.75	7.10811
BGIBMGA012038-RA-E6	chrA11	22.1356	27.1116	13.6869	20.6177	19.2975	20.5781	14.1813	15.7993	19.2794	18.8017	18.3539	17.8722	13.4879	12.6453	49.2749	79.4732
BGIBMGA012037-RA-E12	chrA11	3.93763	4.68882	2.00506	5.33602	6.2156	6.28868	3.50192	3.69346	7.45213	7.94852	11.4538	12.4504	3.1491	3.6337	12.3867	40.8804
BGIBMGA012036-RA-E9	chrA11	17.7296	23.0836	10.898	19.3211	24.8353	24.37	15.8876	16.6399	27.6651	25.6798	28.6662	28.077	30.7214	36.6644	39.2028	49.1917
BGIBMGA012118-RA-E1	chrA11	74.0363	65.72	58.2399	70.5166	54.152	47.6851	51.2064	50.5635	51.9698	51.6404	52.0283	42.7949	42.8588	45.1393	73.8842	116.94
BGIBMGA012119-RA-E1	chrA11	4.39297	6.61144	0.538518	3.73159	15.1793	18.3775	12.127	14.6976	17.5701	15.293	15.1954	17.1973	0.422892	0.5205	1.62472	2.67796
BGIBMGA012035-RA-E9	chrA11	0.155494	0.270794	0	0.465165	2.07241	1.80692	0.2295	0.116087	2.00268	2.59666	2.29729	3.20691	13.7413	20.5194	0.443641	0.63983
EMBMOE00000005208	chrA11	0	0	0	0	0	0	0	0	0	0	0	0	0	2.42246	0	0
BGIBMGA012034-RA-E9	chrA11	7.53794	10.8909	5.54428	10.3563	20.5182	23.8257	22.6219	24.8863	21.2424	19.5812	17.6772	18.857	1.0159	1.07176	11.2312	10.4769
BGIBMGA012120-RA-E1	chrA11	0.935334	2.28044	0	0.373077	3.56171	5.82581	0.828297	1.67589	7.69128	7.49736	10.7589	12.5387	0.324145	0.448832	10.6744	8.15929
EMBMOE00000005065	chrA11	7.37043	12.8356	0	7.34962	24.558	31.6898	9.51851	9.62938	37.4232	29.8913	29.1674	35.6268	0	0	2.62857	15.164
BGIBMGA012033-RA-E4	chrA11	8.46366	11.6688	2.33443	12.6596	10.9669	13.6053	12.4918	12.1108	11.3549	10.0956	9.86201	11.8188	18.0265	19.1788	45.2768	49.0471
BGIBMGA012121-RA-E1	chrA11	8.98386	11.1753	0.606837	9.14131	12.4506	15.5956	8.79465	10.2659	16.9837	16.5334	19.5416	19.6942	6.19505	7.77157	6.01564	13.8814
BGIBMGA012032-RA-E1	chrA11	240.248	167.439	351.849	216.248	136.283	100.142	154.807	136.504	107.074	105.499	104.703	84.9561	154.73	150.767	513.582	548.819
BGIBMGA012031-RA-E3	chrA11	4.7683	6.32687	2.25461	3.39631	6.22543	6.33257	3.31778	3.35643	4.92655	4.87516	3.59425	4.68292	49.6925	35.7384	0.194349	1.68177
BGIBMGA012122-RA-E1	chrA11	9.40578	13.4264	5.10352	11.0706	19.8656	23.2217	18.2064	19.5696	23.1436	20.0844	22.6993	24.9768	7.61471	8.13907	10.5583	36.292
EMBMOE00000005561	chrA11	0	0	0	0	0	0	0	0	0	0	0	0	0	0	0	0
BGIBMGA012123-RA-E1	chrA11	0	0	0	0	0	0.10509	0	0	0	0.107872	0	0	10.1857	9.40253	1.2901	0.744244
EMBMOE00000003150	chrA11	0	0	0	0	0	0	0	0	0	0	0	0	0	0	0	0
BGIBMGA012124-RA-E1	chrA11	71.5042	77.5886	32.7692	50.46	35.9556	35.2819	84.8345	89.5183	80.9224	78.9927	75.4578	65.2271	16.2024	12.3172	8.63113	11.3164
EMBMOE00000000578	chrA11	0	0	0	0	0	0	0	0	0	0	0	0	0	0	0	0
EMBMOE00000000412	chrA11	0	0	0	0	0	0	0	0	0	0	0	0	0	0	0	0
BGIBMGA012030-RA-E5	chrA11	1.79767	4.04375	2.23124	2.91296	14.1187	16.3985	4.14569	6.03933	22.7077	22.0861	25.9661	25.6822	59.963	71.8861	140.084	164.585
BGIBMGA012125-RA-E1	chrA11	37.4875	43.892	23.133	43.4007	41.1316	41.3473	25.3202	30.833	45.3233	44.1093	51.1267	48.8674	37.158	33.2845	29.9113	135.43
BGIBMGA012029-RA-E2	chrA11	87.9538	81.0072	79.6898	82.3157	62.9933	53.216	59.4681	60.5275	43.5691	45.716	34.223	31.6682	88.1222	95.8865	34.3467	50.1422
BGIBMGA012126-RA-E1	chrA11	103.717	85.1855	148.567	122.626	88.4131	70.7406	116.819	105.589	64.2057	64.6297	60.3317	54.1498	44.412	54.592	154.399	109.836
BGIBMGA012028-RA-E4	chrA11	1.75952	3.1777	1.29416	2.14445	5.70756	5.90676	1.73129	2.04337	7.55388	8.58167	10.5219	11.4241	8.29967	8.91235	7.80902	33.948
BGIBMGA012127-RA-E1	chrA11	27.1629	34.7091	26.8617	36.0048	27.3305	29.409	24.9345	26.0905	29.2904	27.2637	27.1792	27.1137	21.2377	19.2073	48.2003	84.9182
BGIBMGA012027-RA-E8	chrA11	5.72788	7.53024	3.62438	7.30762	8.71392	11.9809	4.28916	5.15663	16.2732	14.3478	20.9338	21.4982	4.81662	5.32204	5.40735	9.63562
BGIBMGA012128-RA-E1	chrA11	15.8669	23.0269	12.7056	19.3948	32.3217	36.6383	33.8058	36.4923	33.975	28.8167	24.8463	28.3695	32.8152	18.6255	58.4127	74.3456
EMBMOE00000005425	chrA11	0	0	0	0	0	0	0	0	0	0	0	0	0	0	0	0
BGIBMGA012026-RA-E2	chrA11	0	0.648265	0	0	0	0	0	0	0	0	0	0	0	0	6.37229	2.75708
BGIBMGA012129-RA-E1	chrA11	1.63467	2.93051	0.159131	0.479427	6.3468	8.1793	2.98036	4.52261	11.2889	10.4375	10.1474	12.312	0	0	1.71466	0.553935
BGIBMGA012129-RA-E1	chrA11	0	0	0	0	0	0	0	0	0	0	1.55559	1.26673	0	0	0	0
BGIBMGA012025-RA-E3	chrA11	16.3148	19.61	12.7056	15.5031	13.6433	15.2561	8.35703	11.6068	15.8782	16.942	17.1156	18.0608	19.1237	22.412	26.0119	59.7081
BGIBMGA012130-RA-E1	chrA11	0	0.228799	0	0	1.25073	2.10685	0.145432	0.294252	3.22151	2.16263	4.15934	4.57242	0.512219	0.157611	1.40565	1.29745
EMBMOE00000002259	chrA11	0	0	0	0	0	0	0	0	0	0	0	0	0	0	0	0
BGIBMGA012024-RA-E4	chrA11	0.297195	0	0	0	1.50894	2.76284	0.219321	0.8875	1.47219	2.55238	2.35221	3.44775	1.28743	1.9015	1.27189	0.97832
BGIBMGA012131-RA-E1	chrA11	0	0	0	0	0	0	0	0	0	0	0	0	0	0	0	0
BGIBMGA012023-RA-E2	chrA11	0.722591	1.2584	0	1.4411	1.3758	2.01525	0.53325	1.61838	2.86356	2.0686	4.57527	4.96756	1.25209	2.31163	10.3081	9.51464
BGIBMGA012022-RA-E2	chrA11	0.596796	0.519662	0	0.297555	1.89381	2.63532	0.880834	2.45051	4.43446	5.8373	4.88091	5.38488	0	0	0	0
EMBMOE00000000955	chrA11	3.02895	3.51662	0	3.02039	1.92235	0	0	2.2613	0	0	0	0	0	0	34.5675	9.97083
BGIBMGA012021-RA-E3	chrA11	0.748539	1.17943	0.176967	0.373212	8.92448	11.5067	3.49195	4.2112	14.2228	13.0231	15.7562	18.7689	0.115808	0.192426	0	0
EMBMOE00000006087	chrA11	0	0	0	0	0	0	0	0	0	0	0	0	0	0	0	0
BGIBMGA012020-RA-E3	chrA11	0	0	0	0	0	0	0	0	0	0	0	0	0	0	0.861827	0
EMBMOE00000000384	chrA11	0	0	0	0	0	0	0	0	0	0	0	0	0	0	3.94286	2.27459
EMBMOE00000005679	chrA11	0	0	0	0	0	0	0	0	0	0	0	0	0	0	0	0
EMBMOE00000001739	chrA11	0	0	0	0	0	0	0	0	0	0	0	0	0	0	0	0
EMBMOE00000003300	chrA11	0	0	0	0	0	0	0	0	0	0	0	0	0	0	0	0
EMBMOE00000003479	chrA11	0	0	0	0	0	0	0	0	0	0	0	0	0	0	0	0
BGIBMGA012132-RA-E1	chrA11	0.534089	0.516733	0	0.355054	0	0.49651	0.262761	0.265821	0.352758	0	0	0	0	0	1.52381	0.87907
BGIBMGA012133-RA-E1	chrA11	14.8082	17.7784	2.22784	9.06117	20.0779	19.8672	10.4312	14.3216	25.8407	25.5316	20.7767	23.2812	21.5771	29.6079	24.9654	24.0962
BGIBMGA012019-RA-E9	chrA11	19.7541	24.4764	6.5932	18.374	23.5993	26.3117	19.1105	22.5553	23.4357	23.2065	15.4158	17.4746	7.19107	8.8951	30.3115	40.5739
BGIBMGA012018-RA-E1	chrA11	0	0	0	0	0	0	0	0	1.54893	1.4919	0.707087	1.72736	0	0.714505	0	0.367611
BGIBMGA012134-RA-E1	chrA11	0	0	0	0	0	0.116528	0	0	0	0	0	0	23.4575	27.4683	0	0
BGIBMGA012134-RA-E1	chrA11	0	0	0	0	0	0	0	0	0	0	0	0	0	0	0	0
EMBMOE00000002289	chrA11	0	0	0	0	0	0	0	0	0	0	0	0	0	0	0	0
BGIBMGA012135-RA-E1	chrA11	0.526459	1.37525	0.871244	0.262486	1.00237	1.71296	0.582766	0.393036	3.12947	3.39102	4.02787	4.86334	2.50865	2.52628	4.13061	3.8993
EMBMOE00000002833	chrA11	0	0	0	0	0	0	0	0	0	0	0	0	0	0	0	0
EMBMOE00000006178	chrA11	0	0	0	0	0	0	0	0	0	0	0	0	0	0	0	0
BGIBMGA012017-RA-E2	chrA11	0	0	0	0	0	0	0	0	0	0	0	0	0	0	0	0
BGIBMGA012136-RA-E1	chrA11	5.36682	6.64629	1.18422	4.28133	19.5283	22.9504	8.7132	6.41068	24.9901	22.363	21.5215	24.1355	70.9863	69.248	14.8017	24.7335
BGIBMGA012016-RA-E1	chrA11	0	0	0	0	0	0	0	0	0	0	0	0	0	0	0	0
BGIBMGA012015-RA-E2	chrA11	0	0	0	0	0	0	0	0	0	0	0	0	0	0	0	0
BGIBMGA012014-RA-E2	chrA11	0	0	0	0	0	0	0	0	0	0.404209	0	0	0	0	3.62562	6.27474
BGIBMGA012013-RA-E5	chrA11	12.5941	20.1881	8.05267	16.2691	14.896	15.9655	8.76601	11.005	16.5892	17.071	19.7092	21.3376	17.2351	20.0304	13.6788	39.8091
BGIBMGA011746-RA-E4	chrA11	93.1002	89.3991	112.131	121.333	172.419	131.748	193.615	168.743	152.959	162.011	186.944	137.007	91.1918	72.9077	429.979	359.891
BGIBMGA011747-RA-E1	chrA11	4.80279	8.04238	0.6114	3.49982	26.6126	27.5619	5.99806	7.5849	31.0201	31.4645	37.4278	34.5255	0.640167	0.886415	1.5811	1.36818
BGIBMGA011745-RA-E4	chrA11	1.3045	2.65043	0	0.650408	1.24187	1.81907	0.481341	0.973894	3.87721	3.42326	2.4091	3.64325	0	0	0	0.536777
BGIBMGA011744-RA-E17	chrA11	1.68574	2.22898	0.309973	0.84049	1.90199	2.82954	1.6587	2.44711	4.77837	4.11091	3.06375	4.86894	0	0	0	0
BGIBMGA011743-RA-E5	chrA11	13.2324	15.0556	7.0075	11.7435	11.5893	14.4541	6.64025	7.11275	15.0761	14.5842	13.8244	16.5448	34.6225	35.1352	13.7799	35.5006
BGIBMGA011748-RA-E1	chrA11	0.390659	1.20948	0.431004	0.259704	2.64465	3.69225	0.384392	0.486087	4.12839	5.03262	6.9397	7.44147	0.564105	0.833168	0	1.39316
BGIBMGA011748-RA-E1	chrA11	0	0	0	0	0	0	0	0	0	0	0	0	0	0	0	0
BGIBMGA011742-RA-E2	chrA11	46.2669	50.2807	39.1742	61.1574	44.7285	48.5131	62.3318	67.0743	65.0259	56.4712	46.5542	49.236	32.1614	40.0149	40.6757	21.6944
BGIBMGA011749-RA-E1	chrA11	0.250695	0.727644	0	0.749961	1.11374	0.699168	0.555015	0.37432	0.993481	0.956903	0.529113	0.86172	0.434399	0	0.715257	1.03156
BGIBMGA011741-RA-E1	chrA11	48.3473	66.9259	32.4519	53.605	52.9998	59.5607	43.1639	51.2389	50.4112	52.9106	38.3546	41.9822	16.6965	19.1982	21.7038	29.7715
BGIBMGA011750-RA-E1	chrA11	0	0	0	0	0	0	0	0	0	0	0	0	0	0	0	0
BGIBMGA011740-RA-E3	chrA11	0	0	0	0	0	0	0	0	0	0	0	0	0	0	0	0
BGIBMGA011739-RA-E6	chrA11	0	0	0	0	0	0	0	0	0	0	0	0	0	0	0	0
BGIBMGA011739-RA-E6	chrA11	0	0	0	0	0	0	0	0	0	0	0	0	0	0	0	0
BGIBMGA011739-RA-E6	chrA11	0	0	0	0	0	0	0	0	0	0	0	0	0	0	0	0
BGIBMGA011738-RA-E8	chrA11	0	0	0	0	0	0	0	0	0	0	0	0	0	0	0	0
BGIBMGA011737-RA-E1	chrA11	21.2214	25.8302	9.81836	21.389	40.4051	42.5323	18.5234	24.3609	41.597	40.6099	45.1507	44.7081	49.4247	50.1868	18.8801	53.1443
BGIBMGA011751-RA-E1	chrA11	0	0	0	0	0	0	0	0	0	0	0	0	0	0	0	0
EMBMOE00000005271	chrA11	0	0	0	0	0	0	0	0	0	0	0	0	0	0	0	0
BGIBMGA011736-RA-E7	chrA11	8.31833	12.5774	5.12228	7.71613	9.6992	10.7004	5.28211	6.21017	10.9244	10.4299	11.7384	12.4678	5.8661	5.87919	2.20772	7.48248
BGIBMGA011752-RA-E1	chrA11	0	0.235516	0.447612	0.134855	0	0.251444	0.0998009	0.201927	0	0	0	0	0	0	1.7363	2.00331
BGIBMGA011735-RA-E8	chrA11	2.75296	5.59335	2.48504	3.36909	15.4071	19.02	13.9442	14.9474	17.6663	16.7174	15.9785	17.689	2.8188	1.9015	3.57022	3.50136
BGIBMGA011753-RA-E1	chrA11	34.0883	37.1699	16.7715	32.6139	24.558	24.6238	16.9973	18.5709	24.1882	20.4403	20.6602	21.9698	8.38119	11.7893	19.0571	37.1517
BGIBMGA011734-RA-E1	chrA11	0	0.690088	0	1.18542	6.03576	7.18338	0.877282	1.775	7.65541	7.37355	8.15431	12.2587	1.02995	0	0	0.97832
BGIBMGA011733-RA-E10	chrA11	0.126206	0.805891	0.41772	0.503398	3.04372	4.34107	1.21077	1.03643	4.81387	4.93772	5.9267	6.39872	0	0.100936	0.900196	0.207726
BGIBMGA011754-RA-E1	chrA11	14.2189	21.7323	5.95723	9.78154	59.114	55.6765	17.5992	21.9697	62.8568	62.5177	77.7796	66.3911	19.9601	27.638	34.2773	24.2179
EMBMOE00000005946	chrA11	0	0	0	0	0	0	0	0	0	0	0	0	0	0	0	0
BGIBMGA011755-RA-E1	chrA11	4.73714	7.76447	0.9223	2.77868	29.1805	32.1868	12.7496	15.7066	40.4444	38.8889	34.4053	35.6193	1.20712	2.11718	9.54037	3.09586
BGIBMGA011756-RA-E1	chrA11	21.4344	32.9623	14.9356	31.1234	26.0138	24.4709	23.5882	23.0207	28.5005	27.4512	24.8022	25.3669	50.8247	55.0369	25.7493	77.6766
BGIBMGA011732-RA-E5	chrA11	0	0	0	0.0673658	0.428755	0.345418	0	0	1.17128	0.966989	1.03373	1.82869	0.0585304	0.0540299	0.289119	0.555966
BGIBMGA011757-RA-E1	chrA11	0	0	0	0	0	0	0	0	0	0	0	0	32.4885	25.8538	0.61487	0.709425
BGIBMGA011758-RA-E1	chrA11	0	0	0	0	0	0	0	0	0	0	0	0	71.7607	94.6602	0	0
BGIBMGA011731-RA-E1	chrA11	0	0	0	0	0	0	0	0	0	0	0	0	334.386	319.926	0	0
EMBMOE00000000623	chrA11	0	0	0	0	0	0	0	0	0	0	0	0	0	0	0	0
BGIBMGA011759-RA-E1	chrA11	0	0	0	0	0	0	0	0	0	0	0	0	921.191	955.881	0	0
EMBMOE00000005038	chrA11	0	0	0	0	0	0	0	0	0	0	0	0	0	0	0	0
BGIBMGA011730-RA-E1	chrA11	0	0	0	0	0	0	0	0	0	0	0	0	157.328	117.039	0	0
BGIBMGA011729-RA-E1	chrA11	0	0	0	0	0	0	0	0	0	0	0	0	87.4559	53.8208	0	0
BGIBMGA011728-RA-E1	chrA11	0	0	0	0	0	0	0	0	0	0	0	0	256.5	252.381	0	0
BGIBMGA011760-RA-E1	chrA11	0	0	0	0	0	0	0	0	0	0	0	0	34.7574	45.7645	0	0
BGIBMGA011727-RA-E1	chrA11	0	0	0	0	0	0	0	0	0	0	0	0	649.769	581.883	0	0
BGIBMGA011726-RA-E1	chrA11	0	0	0	0	0	0	0	0	0	0	0	0	262.895	218.895	0	0
BGIBMGA011725-RA-E1	chrA11	0	0	0	0	0	0	0	0	0	0	0	0	3.60481	3.80301	0	0
BGIBMGA011724-RA-E3	chrA11	0	0	0	0	0	0	0	0	0	0	0	0	58.7987	70.6192	0	0
BGIBMGA011723-RA-E2	chrA11	0	0.339567	0	0	0	0	0	0	0	0	0	0	27.3671	36.0229	0	0.481396
BGIBMGA011761-RA-E1	chrA11	0	0	0	0	0	0	0	0	0	0	0	0	0.77874	0	0	0
BGIBMGA011722-RA-E2	chrA11	0	0	0	0	0	0	0	0	0	0	0	0	0	0.566795	0	0
BGIBMGA011721-RA-E2	chrA11	0	0	0	0	0	0	0	0	0	0	0	0	10.2171	8.64551	0	0
BGIBMGA011720-RA-E2	chrA11	0	0	0	0	0	0	0	0	0	0	0	0	0	0	0	0
BGIBMGA011719-RA-E2	chrA11	0	0	0	0	0	0	0	0	0	0	0	0	0.694094	2.5629	0	0
BGIBMGA011718-RA-E2	chrA11	0	0	0	0	0	0.511332	0	0	0	1.5746	0	0	211.585	213.792	0	0
BGIBMGA011762-RA-E1	chrA11	0	0	0	0	0	0	0	0	0	0	0	0	0	0	47.0376	33.5203
BGIBMGA011763-RA-E1	chrA11	0	0	0	0	0	0	0	0	0.507089	0.488419	0	0	94.0112	90.876	1.46032	0.842442
BGIBMGA011717-RA-E2	chrA11	0	0	0	0	0	0	0	0	0	0	0	0	172.058	162.103	2.92063	1.68488
BGIBMGA011716-RA-E2	chrA11	0	0	0	0	0	0	0	0	0	0	0	0	76.2732	82.689	0	0
BGIBMGA011715-RA-E2	chrA11	0	0	0	0	0	0	0	0	0	0	0	0	69.178	65.4963	4.38095	1.68488
BGIBMGA011764-RA-E1	chrA11	0	0	0	0	0	0	0	0	0	0	0	0	157.087	150.314	0	0
BGIBMGA011765-RA-E1	chrA11	0	0	0	0	0	0	0	0	0	0	0	0	109.239	61.9125	0	0
BGIBMGA011766-RA-E1	chrA11	0	0	0	0	0	0	0	0	0	0	0	0	1.73254	0.913901	0	0
BGIBMGA011767-RA-E1	chrA11	0	0	0	0	0	0	0	0	0	0	0	0	79.6931	63.6624	0	0
BGIBMGA011768-RA-E1	chrA11	0	0.638589	0	0	0	0	0	0	0	0	0	0	860.635	845.488	0	0
BGIBMGA011714-RA-E2	chrA11	0	0	0	0	0	0	0	0	0	0	0	0	2513.28	2401.85	1.5693	2.71593
BGIBMGA011713-RA-E2	chrA11	0	0.620079	0	0	1.35586	0.993021	2.36485	3.98732	1.05827	0.509655	0	0	241.545	236.641	0	0
BGIBMGA011769-RA-E1	chrA11	0	0	0	0	0	0	0	0	0	0	0	0	1905.62	1838.2	0	0
EMBMOE00000004459	chrA11	0	0	0	0	0	0	0	0	0	0	0	0	0	0	0	0
BGIBMGA011712-RA-E6	chrA11	0	0.128485	0	0	0	0	0	0	0.109641	0.105604	0	0	11.8892	16.4626	0	0.18215
BGIBMGA011712-RA-E6	chrA11	0	0	0	0	0	0	0	0	0	0	0	0	0	0	0	0
BGIBMGA011770-RA-E1	chrA11	25.7429	32.6451	16.2294	31.0181	39.7752	42.094	31.3232	32.0312	42.0515	43.1352	45.8431	45.8235	29.6051	34.6817	10.711	33.7958
BGIBMGA011711-RA-E7	chrA11	2.48114	3.64312	1.20767	2.47413	5.41874	5.80032	2.26182	2.07025	7.73587	8.66968	12.3985	13.4512	1.58061	2.39288	1.24922	3.3631
BGIBMGA011771-RA-E1	chrA11	53.2653	59.3244	40.9997	45.7035	42.0601	44.9112	33.3662	36.5292	38.6581	37.5303	35.9486	32.7327	65.4665	69.8443	72.4514	105.511
BGIBMGA011710-RA-E10	chrA11	48.2948	50.2094	60.7086	64.9384	52.7578	46.774	66.5613	68.3416	39.1779	37.5748	36.6701	34.0542	135.878	136.6	98.6614	77.9663
BGIBMGA011772-RA-E1	chrA11	0.720238	2.22986	0	0.718203	2.74264	2.67824	0.354342	1.61311	4.75706	3.55098	8.36067	10.0059	8.11208	6.33628	4.10982	24.4994
BGIBMGA011773-RA-E1	chrA11	0	0.548532	0	0	0	0	0	0	0	0	0	0	0	0	51.2234	26.4397
BGIBMGA011709-RA-E10	chrA11	0	0	0	0	0	0	0	0	0	0	0	0	0	0	2.44518	0.759555
BGIBMGA011708-RA-E7	chrA11	0	0	0	0	0	0	0	0	0	0	0	0	1.5467	1.42777	0	0
BGIBMGA011774-RA-E1	chrA11	3.43343	4.51772	1.51521	2.96724	4.9392	6.70289	2.53377	3.24682	6.6898	7.20797	3.26095	4.62238	34.3081	30.7548	19.2653	31.2698
BGIBMGA011707-RA-E4	chrA11	15.6016	23.5789	6.23226	13.9482	22.1935	24.5066	16.4763	19.4797	22.6525	21.6901	16.8901	19.6482	47.776	50.9867	8.44213	12.6182
BGIBMGA011775-RA-E1	chrA11	17.5624	17.5487	4.76462	15.216	13.7043	14.4531	7.0114	10.1023	15.5455	13.4621	13.8241	15.2156	17.4608	17.0393	20.125	33.1712
BGIBMGA011776-RA-E1	chrA11	84.3943	73.4865	70.7637	72.374	69.2731	54.9193	53.5611	56.7052	56.5772	54.7626	58.1863	50.5241	111.14	101.244	52.1701	137.981
BGIBMGA011777-RA-E1	chrA11	0	0	0	0.175828	0	0	0	0	0	0	0	0	0	0	0	0
EMBMOE00000003047	chrA11	0	0	0	0	0	0	0	0	0	0	0	0	0	0	0	0
BGIBMGA011706-RA-E4	chrA11	0	0	0	0	0	0	0	0	0	0	0	0	0	0	0	0
BGIBMGA011705-RA-E11	chrA11	0	0	0	0	0	0	0	0	0	0	0	0	0	0	0	0
BGIBMGA011705-RA-E11	chrA11	0	0	0	0	0	0	0	0	0	0	0	0	0	0	0	0
BGIBMGA011704-RA-E8	chrA11	0	0	0	0	0	0	0	0	0	0	0	0.0599777	0	0	0	0
BGIBMGA011703-RA-E5	chrA11	5.66956	8.83425	8.88881	8.33155	2.08319	4.16104	5.285	9.80203	12.8599	10.678	4.72346	8.46195	109.616	89.7325	68.9601	72.1977
BGIBMGA011778-RA-E1	chrA11	1.10834	2.89526	0	1.10521	0.351708	0.515176	0.817917	0.413722	7.96092	7.93222	3.80126	5.00025	10.5628	14.1826	1.5811	1.36818
EMBMOE00000006275	chrA11	0	0	0	0	0	0	0	0	0	0	0	0	0	0	0	0
BGIBMGA011702-RA-E5	chrA11	7.12269	6.83129	2.04999	11.4259	3.14468	7.19731	4.79925	8.09192	13.1928	13.1504	8.00672	9.97948	49.3682	45.3245	29.1573	20.3885
BGIBMGA011701-RA-E3	chrA11	3.04563	3.18239	4.03221	6.07406	4.25247	4.53014	4.04565	4.09277	9.05217	10.4627	5.78526	5.49614	50.1354	43.8446	32.1511	15.5399
BGIBMGA011779-RA-E1	chrA11	43.3555	40.8979	23.3186	30.2631	50.9046	44.3355	30.7952	31.1539	47.7857	50.9392	52.3296	48.2009	77.0036	78.8844	66.4874	124.434
BGIBMGA011700-RA-E3	chrA11	0	0.0946581	0	0	0.206979	0.378974	0	0.36521	1.2924	0.778013	2.4091	2.45219	0	0	1.3957	1.34194
BGIBMGA011780-RA-E1	chrA11	33.7123	33.9598	21.8788	33.2875	32.723	30.1112	33.9032	34.7916	27.1782	27.5968	23.3688	21.8695	14.8903	18.7678	24.9891	21.488
BGIBMGA011781-RA-E1	chrA11	0.809938	0.94034	0	1.21147	0.514035	0.564712	0.597709	1.81401	1.20364	0.193221	0	0.348002	0.350861	0.647765	0	0
BGIBMGA011782-RA-E1	chrA11	11.4027	14.7735	7.1106	11.7001	13.8444	16.5151	9.75632	9.99333	19.3194	19.3966	21.1888	22.0825	16.6085	18.8999	29.4683	95.4718
BGIBMGA011699-RA-E3	chrA11	0.472464	0.548532	0	0	0	0	0	0	0.468082	0	0	0.406003	3.2747	4.91222	12.1319	22.9404
EMBMOE00000002173	chrA11	0	0	0	0	0	0	0	0	0	0	0	0	0	0	0	0
BGIBMGA011698-RA-E3	chrA11	4.3612	10.8862	8.66089	10.8722	1.93752	3.04076	4.5058	6.51184	2.59246	2.28892	2.07105	1.49909	17.3811	19.8814	4.97718	5.38366
BGIBMGA011697-RA-E4	chrA11	25.0747	33.3021	17.6045	23.4885	25.5587	27.9018	19.6258	20.4217	28.4179	26.8278	26.2606	25.3019	28.6367	37.0695	48.2356	72.8495
BGIBMGA011696-RA-E4	chrA11	146.739	108.131	188.506	139.977	117.793	85.4923	109.772	104.047	97.4165	104.539	108.715	82.3374	94.3337	102.353	82.2026	172.593
BGIBMGA011783-RA-E1	chrA11	330.42	224.805	463.089	267.202	183.145	129.779	206.042	174.868	129.024	135.896	130.512	96.8833	373.94	377.158	397.404	335.149
BGIBMGA011695-RA-E13	chrA11	3.26787	5.02821	1.95472	3.02308	7.1715	8.01578	2.4697	2.58665	10.8829	10.4071	23.8283	25.003	0.511672	0.629772	5.50427	14.6779
BGIBMGA011694-RA-E7	chrA11	33.3567	39.0751	25.7832	39.8353	28.3959	29.8027	36.8506	43.692	29.6833	28.1139	21.7108	23.0002	5.36465	4.63266	21.9404	27.1225
BGIBMGA011784-RA-E1	chrA11	0.960133	1.63929	0.747735	1.35165	2.18652	2.83525	1.12534	1.13845	3.66503	3.74567	6.46673	7.54699	1.85943	1.85196	3.62562	13.9439
BGIBMGA011693-RA-E3	chrA11	2.7651	3.54239	2.52469	3.13761	5.74881	7.75597	1.9702	2.84735	9.87151	10.7819	17.7092	19.6646	7.68262	8.76955	2.8564	9.88698
BGIBMGA011785-RA-E1	chrA11	13.3201	15.6365	8.81741	9.74046	12.2109	15.5474	7.86383	6.85051	11.8769	12.5694	10.152	10.0474	44.6227	55.8691	16.8904	30.4497
BGIBMGA011692-RA-E9	chrA11	4.45692	6.27648	1.63907	3.62131	7.01919	7.90302	2.86271	3.389	9.28093	9.68744	13.3697	12.6602	14.1586	18.2187	5.76932	26.4902
BGIBMGA011691-RA-E12	chrA11	3.05145	5.7229	2.58969	6.16369	5.21402	6.72819	5.25438	6.60067	7.32534	5.86103	3.50916	5.54698	0	0	1.11617	0.0643905
BGIBMGA011690-RA-E2	chrA11	16.0457	20.0621	9.92135	19.5169	34.8031	36.8	29.6681	34.2261	31.1824	28.4358	28.4696	27.1983	9.77709	14.2431	24.6507	28.1513
BGIBMGA011786-RA-E1	chrA11	12.2424	16.5341	9.92333	15.4466	20.9308	21.0201	9.58765	10.632	17.5745	16.3314	13.183	12.3452	26.192	31.3716	21.385	33.5149
BGIBMGA011689-RA-E1	chrA11	26.3955	32.649	11.4246	17.8173	33.5043	33.5042	19.3292	21.3734	36.5104	34.9724	35.89	34.3727	42.747	42.7079	7.82054	16.3754
BGIBMGA011787-RA-E1	chrA11	0	0	0	0	0	0	0.438641	0	0	0	0.313627	0	1.02995	1.9015	167.042	49.8943
BGIBMGA011787-RA-E1	chrA11	0	0	0	0	0	0	0	0	0	0	0	0	0	2.32684	145.263	50.2805
EMBMOE00000000115	chrA11	0	0	0	0	0	0	0	0	0	0	0	0	0	0	24.9023	2.39431
BGIBMGA011788-RA-E1	chrA11	18.4261	22.6202	9.99789	20.7837	36.4248	35.8037	20.5083	27.0615	42.6454	42.6606	54.1907	48.2811	20.4132	20.2931	18.0984	40.0229
BGIBMGA011688-RA-E10	chrA11	3.31767	6.45747	1.07656	4.86515	9.90867	12.5788	10.3694	13.1613	11.6008	11.0806	9.95414	11.8511	0	0	0.371202	0.107071
BGIBMGA011687-RA-E5	chrA11	3.95226	5.95276	2.12129	4.04761	16.5415	19.3639	4.72969	4.62529	28.9967	28.082	41.0316	37.7265	19.8974	31.6945	10.9714	21.3614
BGIBMGA011686-RA-E3	chrA11	54.8395	61.1221	49.3705	69.1214	45.9419	44.4554	54.3915	54.6975	42.8128	41.0272	37.0379	36.9463	47.5124	57.894	29.415	42.9646
BGIBMGA011685-RA-E3	chrA11	0	0	0	0	0	0	0	0	0	0	0	0	1.63735	1.51145	1.07839	0.622111
BGIBMGA011684-RA-E5	chrA11	0	0	0	0	0	0	0	0	0	0	0	0	0	0	0	0
BGIBMGA011789-RA-E1	chrA11	0.162344	0.188482	0	0	0	0	0	0	0.241258	0	0	0	0	0	0	0
BGIBMGA011790-RA-E1	chrA11	0.850435	0.658238	0.938263	0.565355	1.79912	3.82122	1.25519	0.634904	5.75741	4.19289	6.13262	6.94265	5.89446	9.74886	2.42637	3.73267
BGIBMGA011683-RA-E7	chrA11	0	0	0	0	0	0	0	0	0	0	0	0	0	0	0	0.143056
BGIBMGA011682-RA-E2	chrA11	4.31602	5.20364	1.09887	2.64851	5.2677	7.09876	2.69507	2.97433	9.20984	10.7716	13.1384	12.1252	28.7643	23.1007	3.78893	19.1257
BGIBMGA011791-RA-E1	chrA11	0.727345	0.84445	0	0.241764	2.30808	3.04276	0.894597	0.905017	4.2035	2.6606	3.19817	3.02098	6.72175	8.72565	0	1.79573
BGIBMGA011792-RA-E1	chrA11	2.8623	4.98472	0	2.14066	6.35806	10.1447	3.69651	4.27379	11.5203	12.8032	8.49534	11.376	174.831	174.837	6.12483	7.65559
EMBMOE00000002206	chrA11	0	2.19413	0	1.88452	10.7947	13.1766	0	1.4109	19.6595	19.8373	25.9265	25.1722	0	1.51145	0	0
BGIBMGA011681-RA-E4	chrA11	1.21324	3.34537	0	2.41963	7.31495	8.74103	2.46217	3.17017	12.6209	13.1692	17.4444	20.1999	3.94177	6.30705	92.5949	52.6682
BGIBMGA011793-RA-E1	chrA11	4.96883	7.21104	2.74099	4.129	7.35821	10.7782	4.88912	8.03736	9.84551	9.87814	10.4871	14.5887	1.43498	0.662322	2.36276	6.81526
BGIBMGA011680-RA-E5	chrA11	0	0.221686	0	0.761618	0	0	0	0	0	0	0	0	0	0	2.17913	1.88567
BGIBMGA011794-RA-E1	chrA11	3.50973	4.93266	4.8912	3.49982	10.5512	14.3391	6.67966	6.89537	14.6408	13.3085	16.0822	18.4136	7.52196	8.86415	8.95954	17.4823
BGIBMGA011795-RA-E1	chrA11	0	0	0	0	0	0	0	0	0	0	0	0	1.27713	0.392978	0	0.808745
BGIBMGA011679-RA-E2	chrA11	0	0	0	0	0	0	0	0	0	0.240864	0.532737	1.08453	0	0	0	0
BGIBMGA011678-RA-E1	chrA11	0	0	0	0	0	0	0	0	0	0	0	0	0	0	0	0
BGIBMGA011796-RA-E1	chrA11	0.312306	0.543883	0	0.311424	0.198208	1.3065	0.92189	0.699471	5.56939	5.96037	3.29575	4.02562	0	0	0	0
BGIBMGA011797-RA-E1	chrA11	18.8123	25.9034	17.4464	29.2716	22.1485	23.9941	28.7718	33.8563	21.7892	20.033	17.5508	19.1337	1.18107	0.799523	10.5013	9.42372
BGIBMGA011677-RA-E5	chrA11	1.47409	2.37697	0.542108	1.38826	4.57377	5.48147	1.87348	1.52847	9.61441	9.10413	17.9757	19.9158	6.31471	8.90749	6.77587	12.6703
BGIBMGA011798-RA-E1	chrA11	7.39685	9.81459	6.99494	10.5371	11.4009	13.1388	7.01826	7.1	16.096	16.6378	18.3995	20.4311	22.6588	27.8887	1.50742	16.0879
BGIBMGA011676-RA-E11	chrA11	1.8679	3.07224	0.772804	2.87155	5.23588	7.01826	1.95281	1.80124	9.59989	8.76369	16.4676	16.8875	2.96694	4.48169	0.666164	2.24177
BGIBMGA011799-RA-E1	chrA11	3.62938	2.26893	0.924047	1.11358	3.72091	4.41217	0.618085	1.459	4.5638	5.195	5.59777	6.59755	3.38634	3.57252	16.329	15.8532
BGIBMGA011800-RA-E1	chrA11	0	0	0	0	0	0	0	0	0	0	0	0.407745	0	0	0	0.520651
BGIBMGA011675-RA-E24	chrA11	13.0669	18.1768	11.5596	17.5934	14.0637	15.4222	19.8191	23.017	13.2738	12.2967	10.9934	11.8497	0	0	0.515406	0.346888
BGIBMGA011801-RA-E1	chrA11	0.892304	1.86474	0	0.711827	3.17133	4.56237	1.18529	1.59879	5.74619	5.87522	6.40316	8.74135	0.154617	0.142728	3.56416	1.61553
EMBMOE00000002470	chrA11	0	0	0	0	0	0	0	0	0	0	0	0	0	0	0	0
BGIBMGA011674-RA-E11	chrA11	10.7237	14.4759	6.479	9.50528	31.2748	30.9361	21.3546	24.272	28.4579	27.4913	29.8185	31.1928	1.10606	1.49749	2.79248	4.48265
BGIBMGA011802-RA-E1	chrA11	1.25454	2.54892	0	0.938249	1.59241	2.18676	1.38872	1.87319	1.709	1.94536	0.992931	0.943309	0	0.250837	0.447416	0.51622
BGIBMGA011803-RA-E1	chrA11	97.0864	76.7188	97.5794	91.2366	73.553	64.2656	75.773	78.9325	63.7044	64.9968	59.0052	48.2667	83.2338	84.9645	34.0808	63.1658
EMBMOE00000003826	chrA11	0	0	0	0	1.20975	0	0	0	1.88847	1.81894	1.00577	4.09503	0	0	0	0
BGIBMGA011673-RA-E9	chrA11	0.734943	0.975168	0	0.209391	1.26605	1.46407	0.232442	1.09737	1.76831	1.25236	2.10515	3.42847	0.0909639	0	0.449328	0
BGIBMGA011804-RA-E1	chrA11	4.57329	6.85309	3.16816	4.56037	8.63994	8.99737	5.18014	5.16108	12.4862	12.534	18.1822	18.7359	10.2281	14.6303	3.18615	27.0457
BGIBMGA011672-RA-E6	chrA11	5.46656	9.52004	1.87173	6.95488	15.074	16.5601	7.37276	9.14738	16.341	17.4482	17.3065	17.9804	9.14571	7.83945	7.2605	10.0835
BGIBMGA011805-RA-E1	chrA11	0.664003	0.835152	0.732578	0.551773	4.91652	5.76131	0.653351	1.15668	8.66163	7.92031	13.3136	16.1194	0	0	5.36765	3.64299
BGIBMGA011671-RA-E12	chrA11	1.28042	1.76531	0.529747	1.19701	2.33632	2.78984	0.708684	0.716939	4.75706	4.84919	7.64284	8.35546	0.485338	0.832037	2.28323	7.04688
BGIBMGA011806-RA-E1	chrA11	0.10718	0.269613	0	0.142503	0.634882	0.846932	0.0790957	0.186706	1.84056	1.58529	5.03324	6.06348	0	0	0	0
BGIBMGA011807-RA-E1	chrA11	0.166941	0.193819	0	0	0.158926	0.387987	0.246394	0.560844	0.413482	0.358432	0	0.143457	0.940132	0.333786	0.595373	1.03039
BGIBMGA011670-RA-E1	chrA11	0	0	0	0	0	0.951645	0	0	2.53545	2.4421	3.24082	3.95853	0	0	40.8889	22.7459
BGIBMGA011669-RA-E5	chrA11	0.297195	0.690088	0	0.296355	0	0.138142	0.219321	0	0.883317	0.141799	0.784069	1.53233	0.514973	0.713064	7.63134	4.40244
BGIBMGA011669-RA-E5	chrA11	0	0	0	0	0	0	0	0	0	0	0	0	0	0	0	1.55528
BGIBMGA011668-RA-E2	chrA11	0.428514	1.24376	0	0	7.34293	16.3329	12.333	13.7563	11.4626	11.6539	6.557	10.4947	2.22756	1.71356	146.711	99.4474
BGIBMGA011808-RA-E1	chrA11	11.2481	13.5745	4.89856	9.74046	17.9406	19.1934	8.30071	10.6072	20.6746	19.5603	18.5078	20.9214	9.23229	9.70607	12.0344	20.7058
BGIBMGA011667-RA-E2	chrA11	16.771	19.9836	13.1469	16.7237	33.0521	28.31	18.2391	20.099	37.6036	37.0614	37.0268	35.0816	29.4429	40.239	15.7399	37.7737
BGIBMGA011666-RA-E8	chrA11	0.170612	0.0990405	0	0.51039	0	0.158607	0	0	0	0	0	0	0	0	4.62434	7.58198
BGIBMGA011809-RA-E1	chrA11	9.17481	14.2027	10.1223	19.5176	5.82288	8.81358	6.77073	6.39295	6.8173	5.98263	7.90706	8.67263	3.70952	7.33776	58.0249	35.9908
BGIBMGA011809-RA-E1	chrA11	0	0	0	0	0	0	0	0	0	0	0	0	0	0	0	0
BGIBMGA011809-RA-E1	chrA11	0	0	0	0	0	0	0	0	0	0	0	0	0	0	0	0
EMBMOE00000002562	chrA11	0	0	0	0	0	0	0	0	0	0	0	0	0	0	0	0
BGIBMGA011665-RA-E1	chrA11	0	0	0	0	0	0	0	0	0	0	0	0	0	0	0.847926	0
BGIBMGA011664-RA-E1	chrA11	2.22001	4.38165	0	1.77099	0	0.825523	1.96596	3.97771	1.75954	2.33029	0.468552	1.14463	0.384679	0	10.1342	2.92317
EMBMOE00000001612	chrA11	0	0	0	0	0	0	0	0	0	1.17221	0	0	0	0	3.50476	2.02186
BGIBMGA011810-RA-E1	chrA11	2.49195	2.9488	1.26891	2.10262	4.56214	5.47969	2.12191	2.6475	6.12464	5.9906	8.34437	10.1717	1.66077	2.68288	9.02396	22.7164
BGIBMGA011663-RA-E5	chrA11	8.89535	12.2947	5.60801	7.18066	13.4417	15.5545	12.8164	16.7605	16.7864	17.381	15.1983	16.5621	0.733985	0.677547	4.22988	8.01773
BGIBMGA011662-RA-E8	chrA11	5.09142	9.99266	2.80862	7.13203	25.6197	28.23	21.7387	23.983	25.4612	22.4416	24.498	25.5742	0	0	2.07519	1.59621
BGIBMGA011811-RA-E1	chrA11	1.73015	2.41045	0	0	0	0.965048	0	0.258333	0.17141	0.660398	0	0	0	0	0.987257	0.569539
BGIBMGA011812-RA-E1	chrA11	0	5.94243	0	1.02078	0.649683	1.90329	0	0	1.01418	0	0	0	0	0	0	6.73954
BGIBMGA011813-RA-E1	chrA11	0.619364	0.958778	0	0.411743	2.48954	4.70225	0.609429	0.924791	3.78399	3.74318	4.0306	7.27393	1.96757	2.31163	3.2397	7.47579
BGIBMGA011661-RA-E2	chrA11	0	0	0	0	0	0	0	0	0	0.316812	0	0	0	0	0	0
BGIBMGA011814-RA-E1	chrA11	0.444002	0.618585	0	0.265649	2.31068	3.92124	1.50723	2.12145	4.9707	4.15215	5.0135	7.78352	0	0.21306	1.77349	0.876952
BGIBMGA011815-RA-E1	chrA11	7.67753	10.4417	5.08226	6.78089	13.6433	14.3766	5.66578	7.86072	22.167	19.2577	26.0423	27.6154	23.5661	25.9646	2.19048	5.95727
BGIBMGA011816-RA-E1	chrA11	0	0	0	0	0	0.393784	0	0	1.67864	0.808418	1.34103	1.09201	0	0	0	0
BGIBMGA011817-RA-E1	chrA11	0	0	0	0	0.201626	0.443007	0	0.237177	2.20322	1.36421	1.1734	1.50151	0	0	0	0
BGIBMGA011660-RA-E1	chrA11	14.9034	20.6849	4.03591	13.3752	46.6912	51.6407	32.3949	37.324	36.846	36.2651	29.3818	31.8429	36.0367	46.3771	0.386555	0.222999
BGIBMGA011659-RA-E1	chrA11	11.6118	15.7519	4.45014	11.3352	44.0621	47.8379	21.2875	25.3681	49.3466	48.3462	49.2733	48.0013	29.7574	38.3202	25.6318	28.3664
BGIBMGA011818-RA-E1	chrA11	6.75727	10.3876	5.38426	8.85947	14.3746	15.3556	7.38764	7.1	20.0838	19.0459	26.8069	26.0766	8.56481	9.6076	1.78511	13.1816
BGIBMGA011658-RA-E5	chrA11	30.973	35.9598	29.4257	36.3191	29.668	29.0603	26.8783	32.7581	27.4183	27.7772	23.9089	23.2891	51.4332	66.0569	24.1379	33.2781
BGIBMGA011819-RA-E1	chrA11	154.635	114.095	224.815	146.128	93.1874	74.4298	114.755	106.166	73.5936	77.7793	71.2217	59.6108	55.3424	68.1932	48.6543	49.4761
BGIBMGA011820-RA-E1	chrA11	0	0.172522	0	0	0	0	0	0	0	0	0	0	0.257487	0.713064	0	0.97832
BGIBMGA011657-RA-E13	chrA11	0	0	0	0	0.346131	0.724296	0.0574963	0	0.578918	0.743471	0.904414	0.73647	0.0675017	0.249246	0.111145	0.192355
BGIBMGA011657-RA-E13	chrA11	0	0	0	0	1.59468	1.16793	0	0	1.24467	0	0	0	0	0	0	0
BGIBMGA011821-RA-E1	chrA11	1.18878	1.94479	1.78848	2.26308	2.40059	3.11447	1.11654	1.04886	3.4262	3.24849	6.44362	6.45437	7.58415	10.2854	0.616674	6.84824
BGIBMGA011656-RA-E1	chrA11	9.97502	15.4414	3.6684	10.4995	14.42	20.3495	6.9523	9.10188	20.5886	20.3594	15.7898	22.1439	13.9236	13.2962	0.790548	4.10453
BGIBMGA011822-RA-E1	chrA11	7.66463	9.61775	6.40621	9.72743	9.97454	11.1199	6.0562	6.70473	13.0778	12.744	17.0347	17.9298	11.0005	11.8265	6.51621	25.6768
EMBMOE00000005577	chrA11	0	0	0	0	0	0	0	0	0	0	0	0	0	0	0	0
BGIBMGA011823-RA-E1	chrA11	11.7187	18.797	4.08282	10.3018	7.63309	10.1774	13.1996	16.8068	12.2211	11.0354	7.07827	10.7327	0	0	0	0
BGIBMGA011655-RA-E9	chrA11	0.650811	1.32229	0.538518	1.1357	4.02717	4.84015	0.840487	0.850276	7.01194	5.43407	8.84249	8.52875	1.40964	1.95188	0	1.47288
BGIBMGA011824-RA-E1	chrA11	101.394	79.6614	80.8669	86.0839	59.1822	47.1301	51.6869	51.985	50.8322	48.5721	55.6489	45.6652	92.7862	87.2801	67.3844	96.1781
BGIBMGA011654-RA-E1	chrA11	20.8065	24.7705	12.8394	16.1762	23.7243	27.0467	18.2172	13.6904	29.3481	30.2867	35.9126	37.5776	34.8309	36.3833	6.03691	33.085
BGIBMGA011825-RA-E1	chrA11	0	0	0	0	0	0	0	0	0	0	0	0	5.97673	5.80755	0	0
EMBMOE00000003668	chrA11	0	0	0	0	0	0	0	0	0	0	0	0	0	0	0	0
BGIBMGA011653-RA-E1	chrA11	0.504824	0	0	0	0.320392	0.469304	0	0	1.25036	0.963457	0.532737	0.650717	0	0	0	0
BGIBMGA011652-RA-E1	chrA11	0	0	0	0	0	0.246469	0	0	0	0	0	0	0	0	0	0
EMBMOE00000001298	chrA11	0	0	0	0	0	0	0	0	0	0	0	0	0	0	0	0
BGIBMGA011826-RA-E1	chrA11	0	0.372048	0	0	1.22027	3.17767	0.788283	0.797464	4.23309	3.56758	5.52348	7.06798	0	0	0	0
BGIBMGA011651-RA-E5	chrA11	63.7205	59.4906	59.2863	71.4464	48.2681	47.0894	48.1072	51.9559	43.347	41.8912	42.4534	38.7337	36.8893	40.3937	27.2282	43.9815
BGIBMGA011827-RA-E1	chrA11	5.01817	6.85781	1.73013	5.10824	17.3175	20.1182	6.40354	7.96107	22.7867	21.5985	24.2165	27.0864	10.5975	11.7057	1.34225	3.78561
BGIBMGA011650-RA-E8	chrA11	24.9047	34.0916	23.3923	30.8751	40.0489	40.9077	38.6204	42.8391	33.843	31.8744	27.436	28.8485	13.4128	13.9965	15.8434	22.2959
BGIBMGA011828-RA-E1	chrA11	0.379919	0.661631	0	0.378846	0.723358	0.176594	0	0.283634	0.752792	0.725076	0.200463	0.163238	0.987474	0.607697	1.08395	2.81393
BGIBMGA011829-RA-E1	chrA11	3.11427	5.02177	1.1453	2.41537	1.75689	3.69935	2.29823	1.29167	3.42821	2.31139	2.55614	3.8656	6.59552	6.36513	2.96177	9.11262
BGIBMGA011649-RA-E11	chrA11	0	0	0	0	0	0	0	0	0	0	0	0	0	0	0.726375	2.93327
EMBMOE00000002988	chrA11	0	0	0	0	0	0	0	0	0	0	0	0	0	0	0	0
BGIBMGA011830-RA-E1	chrA11	0	0	0	0	0	0	0	0	0	0.319692	0	0	0	0	0	0
BGIBMGA011648-RA-E1	chrA11	0	0	0	0	0	0	0	0	0	0	0	0	0	0	0	0
BGIBMGA011831-RA-E1	chrA11	0	0	0	0	0	0	0	0	0.136064	0	0.289862	0.432734	0	0	0	0
BGIBMGA011832-RA-E1	chrA11	0	0	0	0	0	0	0.208397	0	0.41966	0.269473	0.447009	0.606671	0	0	0.805692	0
BGIBMGA011833-RA-E1	chrA11	0.195502	0.567447	0	0	0.372232	0.636113	0.144275	0	1.45267	0.652953	1.75365	2.35202	0	0.156357	0	0
BGIBMGA011834-RA-E1	chrA11	65.5512	66.0714	58.2886	72.1953	54.0214	52.1468	59.4456	63.0597	38.2875	35.4774	28.9092	31.1077	147.209	159.104	0	0.536777
BGIBMGA011835-RA-E1	chrA11	64.8042	61.5142	49.7102	63.7891	45.1885	42.7917	44.95	50.8722	44.7769	44.4554	38.743	37.1653	62.6518	70.2911	12.6965	16.0223
BGIBMGA011647-RA-E4	chrA11	0	0	0	0	0	0	0	0	0	0	0	0	0	0	0	0.412625
BGIBMGA011836-RA-E1	chrA11	0	0	0	0	0	0	0	0	0	0	0	0	0	0	0	0
BGIBMGA011837-RA-E1	chrA11	0	0	0	0	0	0	0	0	0	0	0	0	0.2172	0.200499	0	0
BGIBMGA011646-RA-E9	chrA11	1.15343	3.61567	1.52706	1.38021	6.80794	10.6155	3.83039	5.94167	7.1421	6.10868	5.59916	6.69047	0.299797	0.184496	0	0
BGIBMGA011645-RA-E4	chrA11	0.38997	0	0	0	0.247498	0.362531	0	0	1.15906	1.48852	0.823065	1.00534	2.70293	4.6783	6.11943	5.45582
BGIBMGA011645-RA-E4	chrA11	0	0	0	0	0	0	0	0	0	0	0	0	0	0	0	0
EMBMOE00000004448	chrA11	0	0	0	0	0	0	0	0	0	0	0	0	0	0	0	0
BGIBMGA011838-RA-E1	chrA11	0	0	0	1.13071	5.03754	6.32478	1.67358	1.69308	8.98718	5.41018	5.38474	8.28246	0	0.906871	3.23516	0.933167
BGIBMGA011839-RA-E1	chrA11	0	0.423619	0	0.727685	2.77884	5.4272	1.61559	1.63441	11.2062	8.35632	10.0112	9.4064	0	0	2.08204	0
BGIBMGA011840-RA-E1	chrA11	0.761802	1.87947	0	0.75965	5.92269	6.90496	2.52984	2.13275	10.0946	10.2682	9.64708	10.0651	0.495013	0.152317	1.35843	0.313467
BGIBMGA011840-RA-E1	chrA11	0	0	0	0	0	0	0	0	0	0	1.59821	1.30143	0	0	0	0
BGIBMGA011644-RA-E12	chrA11	0	0	0	0	0	0	0	0	0	0.104454	0	0.188128	0	0.058363	0.936917	1.50138
BGIBMGA011841-RA-E1	chrA11	20.6999	26.9458	8.30463	19.7032	22.0947	23.7628	14.813	14.9855	26.1011	23.3444	21.348	23.3132	33.1511	38.378	13.4225	31.4894
BGIBMGA011842-RA-E1	chrA11	1.57867	3.03565	0.326571	1.47583	8.64157	11.1904	2.47565	3.60941	13.4409	13.4639	15.8787	18.0174	0.0854841	0.236733	0.563014	1.38039
BGIBMGA011843-RA-E1	chrA11	0	0.318108	0	0	0	0	0	0	0	0	0	0	0	0	7.81731	6.08813
BGIBMGA011643-RA-E5	chrA11	7.08191	12.9422	8.68144	9.15432	6.4922	8.4124	5.80692	5.87456	7.66589	8.76026	6.08951	8.22698	15.4529	12.7962	4.86426	6.47571
BGIBMGA011844-RA-E1	chrA11	97.0812	80.9899	92.1583	91.3134	139.008	104.162	153.175	130.837	118.382	115.8	112.348	85.6001	87.5933	99.7925	80.5033	69.356
BGIBMGA011642-RA-E6	chrA11	1.29306	1.50125	0	0	2.46196	2.80485	0.954237	1.60892	7.68641	6.37515	8.64218	11.8524	0	0.344717	0.61487	0.709425
BGIBMGA011641-RA-E5	chrA11	1.32801	1.73455	0	1.32425	6.32124	10.1852	1.22503	2.47861	11.1834	9.66278	13.4888	14.9782	0	0	0	0
BGIBMGA011845-RA-E1	chrA11	0.398402	0.925092	0.879093	1.0594	0.0842832	0	0.294008	0.495721	0	0	0	0.0570599	0	0.10621	0.378893	0.437159
BGIBMGA011640-RA-E1	chrA11	19.2272	25.5783	13.2581	16.7763	20.8464	18.2468	10.0506	14.3544	26.5891	24.8457	27.0538	26.5049	38.1752	54.4616	11.4286	21.0977
BGIBMGA011639-RA-E4	chrA11	11.9521	16.1891	5.49433	12.5804	12.0104	15.5864	8.57523	9.66656	17.5974	15.207	16.9924	18.9724	35.38	46.7325	4.26255	12.8416
BGIBMGA011846-RA-E1	chrA11	42.5217	47.7223	35.654	47.4898	27.7065	30.5698	31.7981	35.5546	25.5573	23.5343	19.1457	20.2189	12.2801	14.9634	38.0132	30.3279
BGIBMGA011638-RA-E2	chrA11	0.589635	2.39599	0	1.17594	5.61326	6.57777	1.3054	0.880401	9.05459	7.31457	12.7559	14.1874	1.02171	0.943146	7.57029	5.33772
BGIBMGA011637-RA-E2	chrA11	0	2.22841	0	0.765585	3.8981	5.353	0.566578	1.71953	8.36697	6.95997	11.3429	11.2158	0	0	4.38095	6.31832
BGIBMGA011636-RA-E15	chrA11	0	0	0	0	0	0	0	0	0	0	0	0	0	0	0	0
BGIBMGA011635-RA-E2	chrA11	0	0	0	0	0	0	0	0	0	0	0	0	0	0	0	0
BGIBMGA011634-RA-E3	chrA11	0	0	0	0	1.15026	1.96569	0	0	1.19706	0.288247	1.27508	1.29788	10.4683	14.0119	57.7424	66.1248
BGIBMGA011633-RA-E1	chrA11	0	0	0	0	0	0	0	0	0	0	0	0	0	0	0	0
BGIBMGA011847-RA-E1	chrA11	0	0	0	0	0	0	0	0	0	0	0	0	0	0	0	0
BGIBMGA011632-RA-E1	chrA11	0	0	0	0	0	0	0	0	0	0	0	0	0.874749	0.807488	0	0
BGIBMGA011848-RA-E1	chrA11	2.28738	3.83594	0	3.04122	9.03283	12.4042	4.12625	3.60509	13.2193	13.0964	13.9467	15.2881	4.6241	4.06528	8.33892	17.3601
EMBMOE00000004602	chrA11	0	0	0	0	0	0	0	0	0	0	0	0	0	0	0	0
BGIBMGA011849-RA-E1	chrA11	0	0	0	0	0	0	0	0	0	0	0	0	0	0	5.23335	3.29353
BGIBMGA011631-RA-E9	chrA11	1.23743	1.88561	0	0.848329	3.87765	4.4936	0.85611	1.21251	4.94212	4.31736	10.2019	12.4613	0.0670059	0.0618538	4.08215	0.891062
BGIBMGA011850-RA-E1	chrA11	0	0	0	0	0	0	0	0	0	0	0	0	1.09344	0.605616	0	0
EMBMOE00000000435	chrA11	0	0	0	0	0	0	0	0	0	0	0	0	0	0	0	0
BGIBMGA011851-RA-E1	chrA11	0	0	0	0	0	0	0	0	0	0	0.216054	0	0	0.10916	0	0
BGIBMGA011630-RA-E13	chrA11	7.10775	12.9164	2.38664	6.57408	12.7812	16.5431	11.3648	16.1884	20.8194	18.5046	15.6809	19.1426	0.401614	0.288348	0.220425	0.042387
BGIBMGA011629-RA-E5	chrA11	1.6751	2.59306	0	1.11358	4.25247	4.67171	2.06028	3.33485	4.7021	3.99616	3.53544	5.51795	0	0	1.59307	2.29757
BGIBMGA011628-RA-E9	chrA11	0.51342	1.39086	0.188815	0.51197	4.88771	6.84124	1.09457	2.12945	5.79306	5.41646	8.21743	10.6868	0.790794	0.547492	1.95312	1.26758
EMBMOE00000005368	chrA11	0	0	0	0	0	0	0	0	0	0	0	0	0	0	0	0
EMBMOE00000001467	chrA11	0	0	0	0	0	0	0	0	0	0	0	0	0	0	0	0
BGIBMGA011627-RA-E2	chrA11	0	0.367783	0	0.210591	2.54661	3.92656	0.311699	0.157665	3.6615	3.32517	5.68304	6.35179	2.74456	3.20913	6.02538	6.08296
BGIBMGA011626-RA-E3	chrA11	0.907571	1.30325	0.1581	0.95264	2.09179	2.50894	0.458256	0.606238	3.28901	3.50978	6.72947	8.12742	4.30401	5.27196	0.0681418	0.0393103
EMBMOE00000003545	chrA11	0	0	0	0	0	0	0	0	0	0	0	0	0	0	0	0
EMBMOE00000005792	chrA11	0	0	0	0	0	0	0	0	0	0	0	0	0	0	0	0
EMBMOE00000004361	chrA11	0	0	0	0	0	0	0	0	0	0	0	0	0	0	0	0
BGIBMGA011852-RA-E1	chrA11	0	0.617098	0	0	3.59824	5.76477	0.522995	1.58726	6.67017	6.93179	12.34	12.7891	3.37703	3.68416	6.57143	4.08261
BGIBMGA011853-RA-E1	chrA11	0	0.707198	0	0.607406	3.09271	3.11447	0.449516	0.909505	5.4313	3.48755	8.03508	11.254	3.69419	5.84595	16.51	9.52447
BGIBMGA011625-RA-E17	chrA11	11.488	16.0402	3.60219	9.76733	5.44902	6.37969	8.70085	11.1946	8.11675	6.72167	6.47632	8.20932	2.09538	2.75632	1.72507	2.63721
BGIBMGA011625-RA-E17	chrA11	0	0	0	0	0	0	0	0	0	0	0	0	0	0	0	0
BGIBMGA011624-RA-E2	chrA11	0	0.701401	0	0	0	0	0	0	0	0	0	0	0	0	0	0.994358
EMBMOE00000003226	chrA11	0	0	0	0	0	0	0	0	0	0	0	0	0	0	0	0
BGIBMGA011854-RA-E1	chrA11	4.25217	6.46484	1.34038	3.43251	11.5658	14.5884	10.9082	14.0586	12.8388	11.7865	9.61561	12.4411	0	0	0	0
BGIBMGA011855-RA-E1	chrA11	0	0	0	0	0	0	0	0	0	0	0	0	0	0	0	0
BGIBMGA011623-RA-E12	chrA11	0	0.211113	0	0	0.538553	0.169042	0	0.0905017	0.960801	0.462713	1.66305	2.55221	0	0	2.59398	0.0997629
BGIBMGA011623-RA-E12	chrA11	0	0	0	0	0	0	0	0	0	0	0	0	0	0	2.67312	0
BGIBMGA011856-RA-E1	chrA11	38.6465	47.4326	31.0646	38.8126	32.9367	36.0556	26.6865	28.4399	34.1858	30.4247	30.8788	32.3799	20.3289	24.2851	33.0786	54.7493
BGIBMGA011622-RA-E3	chrA11	0.242448	0.281483	0	0	1.46179	2.81737	0.178919	0.0905017	3.3628	2.6606	3.51799	4.37522	2.73071	3.58721	1.55639	1.39668
BGIBMGA011857-RA-E1	chrA11	2.94235	4.19399	1.54276	2.70164	8.28307	10.6434	2.21436	2.67513	14.2001	13.0935	20.8898	22.343	2.57446	3.33177	3.15844	5.63404
BGIBMGA011857-RA-E1	chrA11	44.1287	37.8801	23.3072	34.1734	26.517	30.1132	22.5188	26.2858	25.1154	23.5188	18.8256	21.1794	44.3336	47.3075	38.8426	49.0656
BGIBMGA011858-RA-E1	chrA11	20.6372	23.9599	12.1974	20.5789	24.3241	22.0972	20.3968	23.1105	21.3586	21.803	22.945	24.0679	16.6027	18.2735	12.6171	19.7131
BGIBMGA011620-RA-E4	chrA11	1045.48	781.998	1594.95	918.303	452.264	325.835	653.88	480.572	342.285	353.764	264.197	187.944	305.054	304.664	587.428	447.337
BGIBMGA011859-RA-E1	chrA11	0	0	0	0	0	0	0	0	0	0	0	0	0	0	0	0
BGIBMGA011860-RA-E1	chrA11	0	0	0	0	0.18489	0.67706	0	0	7.64843	6.39385	6.14858	8.01093	1.51439	1.39794	2.07792	1.43848
BGIBMGA011619-RA-E8	chrA11	23.5854	32.1095	13.0106	28.1385	64.2406	55.0105	65.477	66.8685	66.6229	61.7585	58.2236	53.9868	4.13548	3.03154	5.80789	7.2787
BGIBMGA011861-RA-E1	chrA11	2.64363	5.4019	1.39999	4.00696	15.9727	17.6949	9.91064	10.9734	16.0813	17.1038	14.9533	17.856	0.0916164	0.169144	10.5595	7.31003
BGIBMGA011618-RA-E7	chrA11	187.242	159.373	305.528	218.11	95.5223	81.9339	137.475	128.57	64.0409	61.7969	55.2512	50.6282	403.599	406.713	428.738	239.679
BGIBMGA011862-RA-E1	chrA11	35.4038	40.2321	29.1176	48.9974	63.8675	59.6918	74.1055	77.2913	55.3237	53.0308	52.1361	48.5395	14.872	16.56	39.9451	46.7942
EMBMOE00000001956	chrA11	0	0	0	0	0	0	0	0	0	0	0	0	0	0	0	0
EMBMOE00000003683	chrA11	0	0	0	0	0	0	0	0	0	0	0	0	0	0	0	0
EMBMOE00000003812	chrA11	0	0	0	0	0	0	0	0	0	0	0	0	0	0	0	0
EMBMOE00000000667	chrA11	0	0	0	0	0	0	0	0	0	0	0	0	0	0	0	0
EMBMOE00000002264	chrA11	0	0	0	0	0	0	0	0	0	0	0	0	0	0	0	0
EMBMOE00000005690	chrA11	0	0	0	0	0	0	0	0	0	0	0	0	0	0	0	0
BGIBMGA011863-RA-E1	chrA11	0	0	0	0	0	0	0	0	0	0	0	0	0	0	0	0
EMBMOE00000002744	chrA11	0	0	0	0	0	0	0	0	0	0	0	0	0	0	0	0
EMBMOE00000005913	chrA11	0	0	0	0	0	0	0	0	0	0	0	0	0	0	0	0
BGIBMGA011864-RA-E1	chrA11	0	0	0	0	0	0	0	0	0	0	0	0	0	0	0	0
BGIBMGA011864-RA-E1	chrA11	0	0	0	0	0	0	0	0	0	0	0	0	0	0	0	0
BGIBMGA011617-RA-E3	chrA11	0.222001	0.386616	0	0.221374	0	0	0	0	0	0	0	0	0	0	0	0
BGIBMGA011616-RA-E1	chrA11	0.240079	0.557466	0	0	0	0.111594	0	0	0	0	0	0	0.832009	1.34406	1.02745	0.197576
EMBMOE00000004151	chrA11	0	0	0	0	0	0	0	0	0	0	0	0	0	0	0	0
BGIBMGA011865-RA-E1	chrA11	0	0	0	0	0.386588	0.849402	0	0	5.12956	2.32504	2.57123	3.66409	22.6929	29.7169	0	0
EMBMOE00000000120	chrA11	0	0	0	0	0	0	0	0	0	0	0	0	0	0	0	0
BGIBMGA011866-RA-E1	chrA11	0	0	0	0	0.477318	3.49584	0	0.56148	5.58833	4.6649	2.77784	3.5546	25.4123	31.8793	2.14577	1.23787
BGIBMGA011615-RA-E17	chrA11	1.6336	2.03608	0.954166	1.38943	4.36058	5.91831	1.06372	1.39894	9.44892	10.4536	23.2984	23.6583	0.957433	1.22966	4.86645	6.32656
BGIBMGA011867-RA-E1	chrA11	24.249	30.0054	14.7848	22.9079	17.4149	21.0598	18.366	21.6765	20.2309	19.6383	19.1924	19.8783	16.8626	14.2901	5.0068	8.9277
BGIBMGA011614-RA-E4	chrA11	0.444002	0.515488	0	0	1.12716	1.23828	0	0.662952	3.07919	2.11844	5.38835	6.67704	0	0	1.90017	1.09619
BGIBMGA011868-RA-E1	chrA11	0.545958	1.74311	0.903513	1.08883	1.38599	2.41083	1.6116	1.42657	2.56925	2.34441	2.01651	1.64206	2.83807	3.49313	3.89418	4.26837
BGIBMGA011613-RA-E1	chrA11	0	0	0	0	1.67061	3.05886	0	0	1.30394	1.8839	2.77784	4.52403	0	0	0	0
EMBMOE00000001500	chrA11	0	0	0	0	0	0	0	0	0	0	0	0	0	0	0	0
EMBMOE00000003488	chrA11	0	0	0	0	0	0	0	0	0	0	0	0	0	0	0	0
EMBMOE00000003971	chrA11	0	0	0	0	0	0	0	0	0	0	0	0	0	0	0	0
BGIBMGA011612-RA-E2	chrA11	0.578073	1.67786	0	0.864661	2.01784	4.5679	0.4266	0.863138	5.01124	3.86138	7.93047	8.94162	0.751255	0.69349	0.82465	0.951464
EMBMOE00000003075	chrA11	0	0	0	0	0	0	0	0	0	0	0	0	0	0	0	0
BGIBMGA011611-RA-E5	chrA11	3.63034	5.93018	1.95606	3.62009	15.2709	17.9341	3.73825	5.2945	22.9183	21.3092	29.0894	30.4711	3.07214	4.52397	19.7519	22.9283
BGIBMGA011869-RA-E1	chrA11	11.2031	14.3759	4.87897	9.70149	9.54254	13.5666	5.87428	8.3638	15.0423	12.6598	13.6892	14.9474	15.581	19.3345	42.8983	66.9641
BGIBMGA011610-RA-E3	chrA11	0	0	0	0	3.53591	5.82676	0.42828	0.606575	8.22203	7.08862	12.9837	17.6045	0.100562	0	0	0
EMBMOE00000006374	chrA11	0	0	0	0	0	0	0	0	0	0	0	0	0	0	0	0
EMBMOE00000001779	chrA11	0	0	0	0	0	0	0	0	0	0	0	0	0	0	0	0
EMBMOE00000002658	chrA11	0	0	0	0	0	0	0	0	0	0	0	0	0	0	0	0
BGIBMGA011870-RA-E1	chrA11	99.7705	80.3532	160.649	109.348	50.1999	43.4507	70.9743	63.7485	37.8462	36.8816	29.4045	27.5488	172.88	151.2	127.368	84.3264
BGIBMGA011871-RA-E1	chrA11	1.79767	1.56532	0	0.896294	0.570453	1.25339	0.663311	0.671037	0.890498	0.857712	2.37133	1.15859	0	0	1.28223	0
BGIBMGA011872-RA-E1	chrA11	1.44518	1.49143	1.06296	0.960734	1.01911	1.3435	0.5925	0.719281	1.35224	1.76214	2.11818	2.48378	0	0	0.687208	0.396443
BGIBMGA011609-RA-E8	chrA11	4.83307	6.21241	6.28439	9.46672	0.876387	1.36395	1.65595	1.54637	1.62459	1.40006	1.27508	1.0383	1.94411	2.34682	9.35697	11.7902
BGIBMGA011609-RA-E8	chrA11	0	0	0	0	0	0	0	0	0	0	0	0	0	0	0	0
BGIBMGA011608-RA-E10	chrA11	5.53847	9.8926	3.76028	7.22216	4.50647	5.87489	4.08722	5.5131	2.32147	2.37151	1.64851	2.31868	66.4404	80.1856	22.2846	23.3741
BGIBMGA011607-RA-E9	chrA11	5.34497	7.4303	4.6555	5.47013	9.37329	12.6838	7.99264	10.816	23.7596	19.1937	12.0232	13.8397	14.1362	22.8362	7.22355	7.63986
EMBMOE00000004474	chrA11	0	0	0	0	0	0	0	0	0	0	0	0	0	0	0	0
BGIBMGA011873-RA-E1	chrA11	0	0	0	0	0	0	0	0	0	0	0	0	0	0	0	0
EMBMOE00000005847	chrA11	0	0	0	0	0	0	0	0	0	0	0	0	0	0	0	0
EMBMOE00000004164	chrA11	0	0	0	0	0	0	0	0	0	0	0	0	0	0	0	0
EMBMOE00000000155	chrA11	0	0	0	0	0	0	0	0	0	0	0	0	0	0	0	0
EMBMOE00000006126	chrA11	0	0	0	0	0	0	0	0	0	0	0	0	0	0	0	0
EMBMOE00000005668	chrA11	0	0	0	0	0	0	0	0	0	0	0	0	0	0	0	0
BGIBMGA011874-RA-E1	chrA11	0	0	0	0	0	0	0	0	0	0	0	0	0	0	0	0
BGIBMGA011875-RA-E1	chrA11	0	0	0	0	0	0	0	0	0	0	0	0	0.339663	0	0	0
EMBMOE00000000656	chrA11	0	0	0	0	0	0	0	0	0	0	0	0	0	0	0	0
BGIBMGA011876-RA-E1	chrA11	0	0	0	0	0	0	0	0	0	0	0	0	0	0	0	0
BGIBMGA011876-RA-E1	chrA11	0	0	0	0	0	0	0	0	0	0	0	0	0	0	0	0
BGIBMGA011876-RA-E1	chrA11	0	0	0	0	0	0	0	0	0	0	0	0	0	0	0	0
BGIBMGA011606-RA-E1	chrA11	77.5166	67.129	58.8841	72.229	54.8422	50.7981	58.1426	61.666	44.0643	43.6546	41.5719	34.3983	78.1694	77.2404	67.0739	105.625
BGIBMGA011877-RA-E1	chrA11	45.1061	53.718	50.7905	68.3955	34.6771	37.1772	33.6301	42.7008	31.9034	30.8397	30.0568	33.3665	6.64754	3.90498	62.0243	55.8723
BGIBMGA011878-RA-E1	chrA11	0.517829	1.6032	0	1.20485	0.219097	0.882556	0.636903	1.54637	0	0.247069	0	0.0741645	0.149547	0.414145	0.984945	0.994358
BGIBMGA011879-RA-E1	chrA11	4.37577	6.5488	1.35778	5.93151	12.2367	15.6677	8.77933	10.2598	14.1232	12.4615	13.1316	14.5709	8.05613	10.0067	15.0204	17.1052
BGIBMGA011605-RA-E3	chrA11	0	0	0	0	0	0	0	0	0	0	0	0	0	0	0	0.862406
BGIBMGA011880-RA-E1	chrA11	29.6077	35.7155	15.9852	31.1992	13.0603	17.276	15.8061	20.3796	7.17726	8.21546	3.9887	5.68404	23.4687	26.7023	8.38747	8.12201
EMBMOE00000001289	chrA11	9.44927	16.456	18.7653	15.0761	15.5924	28.1101	20.9198	23.9853	19.6595	14.4271	12.9633	20.3001	0	0	13.4799	10.8869
BGIBMGA011604-RA-E7	chrA11	7.59838	10.2553	1.8862	8.14519	23.8708	25.9593	20.7473	25.8107	24.5599	21.9335	22.8528	24.649	1.64579	1.67117	15.1753	13.6007
BGIBMGA011881-RA-E1	chrA11	0	0	0	0	0	0	0	0	0	0	0.648163	1.58341	0	0	0	0
EMBMOE00000004002	chrA11	0	0	0	0	0	0	0	0	0	0	0	0	0	0	0	0
BGIBMGA011882-RA-E1	chrA11	0	0	0	0	0	0	0	0	1.07384	0	1.14382	1.86284	0	0	0	0
BGIBMGA011883-RA-E1	chrA11	1.75952	2.95072	0	1.36465	5.95571	10.1778	2.59694	3.64887	7.55388	7.83543	11.5535	13.7761	0	0	1.67336	0
BGIBMGA011603-RA-E20	chrA11	0.661025	1.57328	0.218788	0.593242	1.42639	2.51951	2.63421	2.36879	3.7329	3.53239	2.54615	3.55025	0	0	0	0
EMBMOE00000000590	chrA11	0	0	0	0	0	0	0	0	0	0	0	0	0	0	0	0
BGIBMGA011602-RA-E8	chrA11	0.726151	2.42381	0	0.7241	3.1108	3.7972	2.27748	2.84612	4.49636	3.55126	3.63993	4.13403	0	0	0	0
BGIBMGA011602-RA-E8	chrA11	16.4193	20.9691	0	1.09153	3.47355	5.5968	2.42338	4.90322	2.71117	4.17816	0	0	3.79346	1.75089	20.2999	6.30581
BGIBMGA011602-RA-E8	chrA11	16.3384	20.8658	0	1.08615	3.45644	5.56923	2.41145	4.87907	2.69781	4.15758	0	0	3.77478	1.74226	20.1999	6.27474
BGIBMGA011884-RA-E1	chrA11	16.9826	20.7027	5.62093	13.209	21.9874	24.6287	16.7937	18.2572	25.9106	24.3084	24.0149	24.6633	26.7786	29.8808	21.3193	34.6605
BGIBMGA011601-RA-E16	chrA11	3.62183	4.94083	1.49845	2.88928	5.80405	6.77609	3.0069	3.51511	5.60664	4.49298	4.25208	5.40772	1.72586	2.75181	1.67919	4.54546
BGIBMGA011600-RA-E9	chrA11	9.11312	15.8705	5.29172	15.1456	4.87051	7.20856	6.37124	8.11649	2.13835	2.28847	1.18104	1.99214	1.10814	1.02294	0	0
BGIBMGA011599-RA-E5	chrA11	68.4397	67.0815	69.6996	79.7958	54.7961	48.4523	65.6583	70.7465	46.6812	44.3345	38.8898	37.3233	45.3838	45.8942	89.3714	84.0517
EMBMOE00000003154	chrA11	0	0	0	0	0	0	0	0	0	0	0	0	0	0	0	0
EMBMOE00000005486	chrA12	0	0	0	0	0	0	0	0	0	0	0	0	0	0	0	0
BGIBMGA010594-RA-E2	chrA12	0	0	0	0	0	0	0	0	0.185568	0.178735	0.0494152	0.241435	0	0.149801	2.13759	3.6224
EMBMOE00000001907	chrA12	0	0	0	0	0	0	0	0	0	0	0	0	0	0	0	0
BGIBMGA010595-RA-E1	chrA12	112.614	90.1318	118.878	107.26	100.322	78.344	109.887	99.0171	77.4688	78.276	76.6939	62.9346	45.5424	58.3482	74.1871	82.6705
BGIBMGA010593-RA-E5	chrA12	30.6328	32.1161	26.4226	34.9894	32.2845	31.0663	27.6753	28.552	28.1415	29.0542	26.0571	25.2867	15.2806	15.5904	33.3703	54.3916
BGIBMGA010596-RA-E1	chrA12	1.62983	3.20628	0.299691	1.35435	7.29816	7.53366	2.13824	2.23074	9.86768	10.282	21.4515	22.3312	1.25517	2.10006	2.71253	3.50224
BGIBMGA010592-RA-E13	chrA12	0.158504	0.184024	0	0	0.402384	0.736757	0.116971	0	1.02072	0.98314	1.58905	2.11122	0.411978	0.253534	0	0
BGIBMGA010591-RA-E3	chrA12	1.24501	3.32455	0.82415	2.48298	14.3808	15.0463	3.85886	6.69223	26.5194	27.5627	23.1237	25.8909	2.37305	2.19058	0	0
BGIBMGA010597-RA-E1	chrA12	0	0.243099	0	0	0.299002	0.656959	0.0772607	0	1.37433	1.47358	6.32512	7.60217	0	0	0	0
EMBMOE00000000837	chrA12	0	0	0	0	0	0	0	0	0	0	0	0	0	0	0	0
BGIBMGA010303-RA-E1	chrA12	0.428514	0.248753	0	0	0	0	0.158115	0	0	0	0	0	6.68267	4.79798	1.22259	0.705301
BGIBMGA010302-RA-E2	chrA12	0	0	0	0	0	0	0	0	0	0	0	0	0.215006	0	0	0
BGIBMGA010304-RA-E1	chrA12	0	0	0	0	0	0	0	0	0	0	0	0	0.0875949	0	0	0
BGIBMGA010305-RA-E1	chrA12	0.837549	1.4586	0	0.835183	0	0	0.618085	0.625284	0	0	0	0.359866	0	0	0	0
BGIBMGA010306-RA-E1	chrA12	1.30285	2.80915	0	2.96954	0	0.432566	1.23617	1.52847	0	0	0.392826	0.319881	0.806271	0.893131	0	0
BGIBMGA010301-RA-E3	chrA12	0	0	0	0	0	0	0	0	0	0	0	0	0	0	0	0
BGIBMGA010300-RA-E5	chrA12	28.1201	33.5067	10.7768	27.1552	3.19362	4.40279	12.8879	14.8059	2.93256	2.68336	1.40566	2.41645	0	0	0	0
BGIBMGA010307-RA-E1	chrA12	0	0	0	0	0	0	0	0	0	0	0	0	0	0	0	0
BGIBMGA010299-RA-E2	chrA12	1.56818	3.18615	0	0	0	0	0	0	0	0	0	0	0	0	0	0
EMBMOE00000004804	chrA12	0	0	0	0	0	0	0	0	0	0	0	0	0	0	0	0
BGIBMGA010308-RA-E1	chrA12	0	0	0	0	0	0	0	0	0	0	0	0	0	0	0	0
EMBMOE00000002634	chrA12	0	0	0	0	0	0	0	0	0	0	0	0	0	0	0	0
EMBMOE00000001413	chrA12	0	0	0	0	0	0	0	0	0	0	0	0	0	0	0	0
BGIBMGA010309-RA-E1	chrA12	99.7361	77.0139	117.303	101.956	49.962	44.6099	66.89	63.9227	38.8409	39.9548	28.795	25.1998	60.3242	55.6858	58.1641	37.6841
BGIBMGA010310-RA-E1	chrA12	0.526459	0.611221	0	0	0	0	0	0.393036	1.04316	1.25593	1.38892	1.80961	0	0	0	0
BGIBMGA010311-RA-E1	chrA12	1.56818	4.55165	0	2.34562	10.4502	13.485	9.25813	10.5367	14.3711	10.8491	9.51559	10.4438	0	0.627092	1.11854	1.29055
EMBMOE00000003268	chrA12	0	0	0	0	0	0	0	0	0	0	0	0	0	0	0	0
EMBMOE00000003659	chrA12	0	0	0	0	0	0	0	0	0	0	0	0	0	0	0	0
BGIBMGA010312-RA-E1	chrA12	0	3.24132	0	0	6.3787	7.78618	4.94468	8.33713	9.4042	10.1236	7.66011	10.0763	0	0	0	0
BGIBMGA010313-RA-E1	chrA12	1.16375	2.02668	0	0	0.246196	0.721247	4.00779	3.47527	6.91776	7.21832	5.73113	6.83367	0	0	0	0
BGIBMGA010298-RA-E3	chrA12	26.206	37.7146	21.6843	38.1091	36.3822	35.2743	57.2118	66.03	34.8877	31.2588	30.2476	30.7299	0	0	0	1.34791
BGIBMGA010314-RA-E1	chrA12	2.15195	4.99684	0	3.21881	7.8531	10.5028	1.19105	1.20493	15.457	14.1178	18.1675	21.4974	2.79664	4.73294	1.53493	4.42743
BGIBMGA010315-RA-E1	chrA12	0.466483	0.541588	0	0.465165	0	0	0	0	0	0	0	0	0	0	0	0
BGIBMGA010297-RA-E1	chrA12	72.0454	90.6612	58.0456	106.345	31.4355	39.4367	55.6157	67.2332	31.6972	28.7209	18.6321	26.7805	1.23196	0.758156	0	0
BGIBMGA005854-RA-E9	chrA12	3.98402	6.74546	0.732578	1.76567	0.35118	1.44033	2.04172	3.63529	2.35728	1.68967	0.875896	1.0461	0	0	3.15744	2.36795
BGIBMGA005853-RA-E4	chrA12	164.16	115.299	243.948	147.947	97.1993	72.5227	114.081	103.619	72.5467	80.1515	71.4663	54.0827	157.983	151.577	170.686	153.215
BGIBMGA005855-RA-E1	chrA12	116.14	112.798	151.544	139.197	46.0684	46.7171	72.522	78.369	40.3827	31.9693	25.3373	27.3498	3.8701	0.893131	38.2338	27.5708
BGIBMGA005856-RA-E1	chrA12	49.7306	64.5233	1.31155	10.0761	0.50298	1.56561	18.5691	25.2938	16.4886	14.2744	7.6316	8.76835	0	0	0.565284	0.326107
BGIBMGA005856-RA-E1	chrA12	0	2.17553	0	3.73709	0	1.74199	0	0	1.85646	0	0	1.61025	0	0	0	0
BGIBMGA005856-RA-E1	chrA12	0	2.17553	0	3.73709	0	1.74199	0	0	1.85646	0	0	1.61025	0	0	0	0
BGIBMGA005852-RA-E3	chrA12	36.024	43.0258	13.705	27.6643	12.8769	14.82	24.7512	32.1495	26.0496	26.671	15.7307	17.6132	0	0.662322	1.18138	2.38534
BGIBMGA005857-RA-E1	chrA12	21.7333	24.9582	12.5102	17.9029	10.4949	12.2982	17.4332	20.1053	13.5744	13.0746	9.72245	9.94707	0.409338	0.377863	1.34799	0.777639
BGIBMGA005858-RA-E1	chrA12	1.12813	1.67358	0	0.874954	0.318212	0.699168	1.75755	1.96518	4.59485	3.88742	1.78576	2.42359	0	0	0.357629	0.103156
BGIBMGA005858-RA-E1	chrA12	0	0	0	0	0	0	0	0	0	0	0	0	0	0	0	0
BGIBMGA005851-RA-E5	chrA12	2.17892	3.68461	1.88135	3.49532	10.4016	14.5756	9.43811	12.66	10.4181	8.49774	9.59748	11.6822	0	0	1.08116	0.701674
BGIBMGA005859-RA-E1	chrA12	1.54265	1.29351	0	0.683685	6.20069	8.4453	1.77089	1.91948	9.93423	10.3045	10.7625	11.8572	3.56409	7.81385	3.42326	4.51392
BGIBMGA005850-RA-E1	chrA12	7.52085	11.0602	0	6.49966	17.1834	16.78	8.14022	11.9782	12.6669	12.2005	11.1114	15.7264	7.38478	7.21796	12.1594	9.903
BGIBMGA005849-RA-E2	chrA12	5.49349	12.2244	4.54562	5.02148	0.871624	1.48953	5.06753	5.12656	1.36064	2.18423	1.44931	1.57358	0	0	17.6327	6.40466
BGIBMGA005848-RA-E4	chrA12	2.88229	5.25855	0	2.05296	1.0453	0.956961	1.51932	2.76662	1.22381	0.982295	0.434523	0.530752	0	0	0.58739	0
BGIBMGA005847-RA-E11	chrA12	1.12741	3.27231	0	2.10792	0.26832	0.786062	1.35199	1.68337	0.698096	0.806872	0.297436	0.726613	0	0	0	0
BGIBMGA005846-RA-E3	chrA12	15.8373	22.6303	2.0161	0.607406	0.386588	0	4.04565	7.27604	9.35391	8.71889	2.57123	3.14065	0	0	0	0.501288
BGIBMGA005845-RA-E6	chrA12	49.4414	54.7442	34.0922	37.8893	16.1251	16.2784	34.1214	38.1074	23.5844	19.6581	14.3723	14.3589	0	0	4.2449	1.69535
BGIBMGA005860-RA-E1	chrA12	65.1203	89.3512	32.3305	82.6463	26.864	31.6451	69.4639	80.8802	46.7744	40.5329	31.2368	39.5535	1.02581	0.946934	0.42226	0.243598
BGIBMGA005861-RA-E1	chrA12	178.733	179.164	27.4442	53.2847	7.01658	11.1342	57.791	64.6544	78.9538	72.9698	27.2229	33.6475	0	0	5.25714	0.758198
BGIBMGA005862-RA-E1	chrA12	53.3606	64.9526	25.3883	50.5494	17.5679	20.075	26.9496	35.7289	18.5856	16.3897	9.32651	11.6786	0.866832	0	4.04396	3.84245
EMBMOE00000004908	chrA12	0	0	0	0	0	0	0	0	0	0	0	0	0	0	0	0
BGIBMGA005863-RA-E1	chrA12	0	0	0	0	0	0	0	0	0	0	0	0	0	0	0.358238	0.103332
BGIBMGA005844-RA-E3	chrA12	0	0	0	0	0	0	0	0	0	0	0	0	0	0	9.30468	6.44133
BGIBMGA005864-RA-E1	chrA12	22.3142	26.6919	11.1903	19.554	25.7489	24.2015	14.7206	17.1638	25.4568	25.81	22.4776	22.8069	13.7673	18.1166	14.9515	44.2398
BGIBMGA005843-RA-E6	chrA12	69.447	74.4498	19.375	40.0647	11.4832	11.2548	42.6099	49.4629	32.688	27.422	18.3919	21.2646	0	0	3.03662	0.875897
BGIBMGA005842-RA-E4	chrA12	50.3112	60.2717	23.3342	46.3345	19.321	23.5346	38.074	44.977	25.8748	22.7816	16.5704	20.3778	0	0	0	1.05488
BGIBMGA005865-RA-E1	chrA12	20.5042	28.47	14.6736	25.9723	9.32026	11.0763	16.9718	19.4449	12.9022	12.956	6.87151	9.88144	0	0.221604	0	0
BGIBMGA005841-RA-E2	chrA12	35.6238	46.3509	36.5923	34.2982	38.2014	31.4043	19.037	23.8442	38.3359	32.2357	36.9453	35.3629	95.7849	97.2619	35.0476	132.432
BGIBMGA005866-RA-E1	chrA12	0	0	0	0	0	0	0	0	0	0	0	0	0	0	0.76375	0.146866
BGIBMGA005840-RA-E1	chrA12	0	0	0	0	0	0	0	0	0	0	0	0	0	0	0	0
BGIBMGA005867-RA-E1	chrA12	0	0	0	0	0	0	0	0	0	0	0	0	0	0	0	0
BGIBMGA005839-RA-E2	chrA12	0	0	0	0	0	0	0	0	0	0	0	0	0	0	17.2589	22.14
BGIBMGA005838-RA-E14	chrA12	56.4168	58.8638	40.2992	61.911	22.5923	22.3786	48.5614	53.0822	27.6706	25.3658	20.3031	23.3618	0	0.297335	18.8276	11.9323
BGIBMGA005837-RA-E29	chrA12	12.3088	18.9534	2.7078	5.67352	4.20098	5.84239	8.91889	11.9101	9.59734	8.17942	5.90607	6.99833	0	0	0	0
BGIBMGA005836-RA-E5	chrA12	4.74491	9.36506	0	3.46978	3.81445	5.14623	4.20192	5.1955	5.01431	5.13155	4.17273	5.84435	0	0	0	0
BGIBMGA005835-RA-E7	chrA12	10.2347	17.6175	3.76391	7.44175	8.57055	12.6201	11.1196	13.6899	9.75254	8.98654	7.57545	10.2609	0	0	1.72365	1.05285
EMBMOE00000003953	chrA12	0	0	0	0	0	0	0	0	0	0	0	0	0	0	0	0
BGIBMGA005868-RA-E1	chrA12	0.695324	1.21091	0	0.52002	2.31679	3.0704	0.513127	1.68709	4.04715	2.90287	4.86122	5.97514	0.301211	0.27805	7.43935	3.71946
BGIBMGA005834-RA-E4	chrA12	43.3983	47.9929	36.1108	44.4845	36.6216	38.767	32.9212	41.0878	32.3069	30.0763	22.5151	26.1471	0.630164	0.387807	2.42105	1.59621
BGIBMGA005869-RA-E1	chrA12	15.2492	23.2369	6.30901	19.0076	20.5658	20.083	13.5979	12.3332	24.5501	21.5241	24.809	22.9322	6.60586	11.1795	26.2857	78.4343
EMBMOE00000000030	chrA12	0	0	0	0	0	0	0	0	0	0	0	0	0	0	4.04396	0
BGIBMGA005833-RA-E2	chrA12	0	0	0	0	0	0	0	0	0	0	0	0	0	0	2.69597	0
EMBMOE00000006333	chrA12	0	0	0	0	0	0	0	0	0	0	0	0	0	0	0	0
BGIBMGA005870-RA-E1	chrA12	0	1.50125	0	0	0.820652	1.20208	0	0	0	0.616951	0	0.555583	6.72175	7.23906	225.043	85.131
EMBMOE00000002355	chrA12	0	0	0	0	0	0	0	0	0	0	0	0	0	0	4.20571	0
BGIBMGA005871-RA-E1	chrA12	0.796804	2.544	0	1.58911	0.758549	0.925925	2.05806	1.7846	1.18412	0.190087	0.42043	0.513539	24.162	20.0737	315.997	139.345
BGIBMGA005871-RA-E1	chrA12	0	0	0	0	0	0	0	0	0	0	0	0	0	4.71573	113.554	43.6722
EMBMOE00000003711	chrA12	0	0	0	0	0	0	0	0	0	0	0	0	0	0	8.41143	0
BGIBMGA005203-RA-E8	chrA12	0	0	0	0	0.176185	0.709701	0.409729	0	0.825094	0.993395	0.878865	1.61025	0.120257	0.333032	3.36616	2.62728
BGIBMGA005203-RA-E8	chrA12	0	0	0	0	0	0	0	0	0	0	0	0	0	0	0	0
EMBMOE00000003569	chrA12	0	0	0	0	0	0	0	0	0	0	0	0	0	0	0	0
EMBMOE00000005059	chrA12	0	0	0	0	0	0	0	0	0	0	0	0	0	0	0	0
BGIBMGA005202-RA-E11	chrA12	3.5606	7.30316	0.392832	1.89362	12.8807	17.7089	5.3428	6.29111	18.755	17.4415	23.9225	27.5376	2.46789	2.37305	2.37037	2.14884
BGIBMGA005201-RA-E4	chrA12	1.27076	2.39746	0	1.58397	6.04877	8.86014	1.40668	2.37177	8.49812	7.12418	9.72245	12.2851	1.37622	2.03264	2.26601	1.56869
BGIBMGA005204-RA-E1	chrA12	2.65336	4.62083	0	1.46992	8.98122	15.4852	4.56889	5.7226	12.1215	9.98719	8.4002	10.5139	3.06512	3.06522	2.944	2.66886
BGIBMGA005200-RA-E7	chrA12	0.163787	0.85571	0	0.816624	2.70268	3.42592	0	1.22278	4.13785	4.21994	4.49393	7.17813	1.84475	4.32275	0.934603	1.61749
BGIBMGA005199-RA-E14	chrA12	0.388326	0.6913	0	0	3.8447	5.05405	0.534936	0.947041	11.3494	10.7092	20.4489	22.1355	0.291583	0.289867	5.28115	3.74971
BGIBMGA005198-RA-E2	chrA12	1.23873	2.87633	0	1.23523	2.7516	5.18207	2.28536	2.31198	7.36345	8.27439	15.3598	16.4994	0	0	9.71909	19.3691
BGIBMGA005205-RA-E1	chrA12	1082.59	906.552	1515.97	1132.51	488.427	403.992	795.387	673.52	411.572	391.623	331.321	279.051	102.834	87.6544	341.373	282.798
BGIBMGA005197-RA-E12	chrA12	19.2272	26.7742	13.2581	24.3085	13.4375	16.3316	24.7464	28.6233	17.0647	15.9995	12.6211	14.5556	0.594938	0.45766	15.5102	17.4244
BGIBMGA005206-RA-E1	chrA12	0.547988	2.70392	0.906872	1.09288	7.12961	9.29711	5.05497	6.13662	7.87214	7.5823	6.6503	7.7699	0.949541	2.84872	2.34519	2.25486
BGIBMGA005196-RA-E7	chrA12	0	0	0	0	0.258437	0.189277	0	0	0.80686	1.26287	0.859443	0.787332	1.2348	4.0709	0.5809	0.167558
BGIBMGA005196-RA-E7	chrA12	0	0	0	0	0	0	0	0	0	0	0	0	0	0	0	0
BGIBMGA005195-RA-E21	chrA12	0	0	0	0	0	0	0	0	0	0	0	0	0	0	0	0
EMBMOE00000000741	chrA12	0	0	0	0	0	0	0	0	0	0	0	0	0	0	0	0
BGIBMGA005194-RA-E2	chrA12	0	0	0	0	0	0	0	0	0	0	0	0	0	0	0	0
BGIBMGA005207-RA-E1	chrA12	3.08325	4.68765	0.485953	4.24579	3.91363	4.98192	2.92544	2.74029	2.1819	2.38177	1.54939	2.52336	2.67129	2.93559	1.04724	1.44994
BGIBMGA005208-RA-E1	chrA12	9.71104	17.2009	4.9449	7.44893	7.26942	9.02777	4.04261	3.34612	5.67392	5.58382	2.4963	4.92141	103.767	113.313	0	0.204918
BGIBMGA005193-RA-E10	chrA12	0	0	0	0	0	0	0	0	0	0.189065	0	0.0851296	0.686631	0.158459	0	0
BGIBMGA005193-RA-E10	chrA12	0	0	0	0	0	0	0	0	0	0	0	0	0	0	0	0
BGIBMGA005192-RA-E6	chrA12	0.309682	0.539313	1.02499	0.308807	0	0	0	0.231198	0	0	0	0	0	0.247675	13.2533	14.0171
BGIBMGA005191-RA-E2	chrA12	0	0	0	0	0	0	0	0	0	0	0	0	0	0.487162	3.4758	4.51159
BGIBMGA005190-RA-E18	chrA12	0	0	0	0	0	0	0	0.0577388	0	0	0	0	0	0.0618538	0.882626	0.318236
BGIBMGA005190-RA-E18	chrA12	0	0	0	0	0	0	0	0	0	0	0	0	0	0	0	0
BGIBMGA005209-RA-E1	chrA12	0	0	0	0	0	0	0	0	0	0	0	0	0	0	0	0
BGIBMGA005189-RA-E3	chrA12	0.888004	2.57744	0	0.885496	0	0.412762	0	0	0	0	0.468552	0.381545	0.769357	0.7102	2.53356	1.46159
BGIBMGA005210-RA-E1	chrA12	10.9368	15.642	6.82006	16.1217	20.2198	22.1764	16.4929	18.46	24.1047	20.7972	21.7448	21.8613	1.92257	2.02827	19.898	25.5668
BGIBMGA005188-RA-E2	chrA12	1.36357	3.58282	0.47507	1.86066	14.6207	16.8794	3.70731	5.08995	19.3751	20.0656	25.977	28.893	2.73583	3.7308	2.76422	2.77588
BGIBMGA005211-RA-E1	chrA12	0	0	0	0	0	0	0	0	0	0	0	0	0	0	0	0
BGIBMGA005212-RA-E1	chrA12	0	0.346909	0	0	0	0	0.147004	0	0.0986768	0	0	0	0	0	0.28417	0
BGIBMGA005213-RA-E1	chrA12	45.196	49.2437	69.042	72.1094	41.0403	38.784	51.8259	53.9868	33.0661	32.8439	23.8475	25.9918	7.83148	6.6732	35.7089	44.0613
BGIBMGA005187-RA-E5	chrA12	1.05292	0.916832	0	1.04994	0.334123	0.978835	1.35979	1.76866	4.6942	3.13984	2.36117	2.82752	0	0	0	0
EMBMOE00000001496	chrA12	0	0	0	0	0	0	0	0	0	0	0	0	0	0	0	0
BGIBMGA005214-RA-E1	chrA12	2.72307	4.84762	2.40343	4.16357	14.4018	20.3361	13.6649	16.2636	17.1761	16.8902	13.8892	17.3161	6.29129	5.51717	0	0
BGIBMGA005215-RA-E1	chrA12	0	0.139822	0	0	0.4586	0	0.17775	0.17982	0	0	0	0	0	0	0.343604	0
BGIBMGA005186-RA-E2	chrA12	32.5361	33.1491	17.5819	24.4987	39.6131	39.5061	22.5406	27.7604	45.3913	44.6705	50.4516	44.792	89.1692	91.3407	21.7864	53.0056
BGIBMGA005185-RA-E5	chrA12	0.818937	2.37697	0	0.816624	1.81911	2.28395	1.2087	0.917084	2.63686	2.53978	2.80871	2.63902	1.41904	1.30993	1.75238	3.70675
BGIBMGA005184-RA-E2	chrA12	28.2533	44.2117	24.3948	53.8972	26.5071	37.1141	41.7001	52.2738	29.2083	24.6163	22.0376	27.9736	26.6069	14.7367	14.019	28.3061
BGIBMGA005183-RA-E2	chrA12	8.13818	9.62673	6.09871	12.4025	16.1771	21.4834	14.9577	17.9978	20.9935	18.9751	14.5837	16.23	10.5097	7.73674	1.97143	3.41189
BGIBMGA005216-RA-E1	chrA12	34.5693	37.2953	19.4295	36.0977	26.9072	28.1956	29.6025	35.3037	22.6171	23.6516	15.4871	19.1971	20.6263	30.7774	20.9355	28.7176
BGIBMGA005182-RA-E10	chrA12	6.32612	10.3758	2.99119	7.71009	15.6774	21.7037	9.33696	14.5434	20.6926	19.3558	16.3189	19.7171	0.173996	0.0803088	2.1487	0.826374
[truncated: 17,196 more rows]
