# Supplementary material for: RNA sequencing reveals a complete but an unconventional type of dosage compensation in the domestic silkworm Bombyx mori
Source: R Soc Open Sci. 2017 Jul 12;4(7):170261. doi: 10.1098/rsos.170261 (PMC5541547; doi:10.1098/rsos.170261)
Supplement: Supp File 2 [file rsos170261supp3.xlsx]

## Sheet: 78h_raw_reads
GeneID	Chromosome	78Male1	78Male2	78Female1	78Female2
BGIBMGA006795-RA-E2	chrA10	6	17	0	9
BGIBMGA006796-RA-E1	chrA10	87	195	15	110
BGIBMGA006797-RA-E1	chrA10	50	111	10	38
BGIBMGA006794-RA-E5	chrA10	624	733	260	515
BGIBMGA006839-RA-E4	chrA10	634	1260	163	794
BGIBMGA006840-RA-E1	chrA10	388	507	119	358
BGIBMGA006841-RA-E1	chrA10	57	150	5	39
BGIBMGA006837-RA-E12	chrA10	5	26	1	7
BGIBMGA006835-RA-E5	chrA10	5548	8126	1870	5397
BGIBMGA006834-RA-E1	chrA10	84	194	21	78
BGIBMGA006843-RA-E1	chrA10	144	363	29	175
BGIBMGA006844-RA-E1	chrA10	6	24	0	4
BGIBMGA006845-RA-E1	chrA10	7	19	0	4
BGIBMGA006848-RA-E1	chrA10	13	46	6	21
BGIBMGA006849-RA-E1	chrA10	119	171	30	104
BGIBMGA006850-RA-E1	chrA10	177	390	25	161
BGIBMGA006851-RA-E1	chrA10	134	335	21	120
BGIBMGA006852-RA-E1	chrA10	29	96	6	34
BGIBMGA006854-RA-E1	chrA10	13	24	4	20
BGIBMGA006830-RA-E24	chrA10	70	213	10	61
BGIBMGA006855-RA-E1	chrA10	215	377	55	246
BGIBMGA006829-RA-E2	chrA10	85	152	10	81
BGIBMGA006856-RA-E1	chrA10	10	96	0	33
BGIBMGA006857-RA-E1	chrA10	7	12	1	3
BGIBMGA006858-RA-E1	chrA10	10	48	2	18
BGIBMGA006828-RA-E5	chrA10	285	549	58	283
BGIBMGA006859-RA-E1	chrA10	370	487	138	347
BGIBMGA006825-RA-E5	chrA10	186	393	28	177
BGIBMGA006861-RA-E1	chrA10	31	80	7	37
BGIBMGA006863-RA-E1	chrA10	129	306	26	162
BGIBMGA006824-RA-E5	chrA10	25	68	1	17
BGIBMGA006823-RA-E9	chrA10	41	125	6	41
BGIBMGA006822-RA-E6	chrA10	201	318	49	196
BGIBMGA006864-RA-E1	chrA10	14	37	0	11
BGIBMGA006820-RA-E6	chrA10	127	235	22	118
BGIBMGA006865-RA-E1	chrA10	31	64	3	22
BGIBMGA006819-RA-E1	chrA10	525	746	126	518
BGIBMGA006818-RA-E17	chrA10	31	100	2	31
BGIBMGA006866-RA-E1	chrA10	212	345	45	193
BGIBMGA006817-RA-E26	chrA10	7	51	0	10
BGIBMGA006867-RA-E1	chrA10	1356	1481	552	934
BGIBMGA006868-RA-E1	chrA10	8	19	1	9
BGIBMGA006869-RA-E1	chrA10	8	29	2	14
BGIBMGA006816-RA-E11	chrA10	310	749	57	354
BGIBMGA006815-RA-E11	chrA10	206	445	54	291
BGIBMGA006872-RA-E1	chrA10	180	286	35	158
BGIBMGA006814-RA-E4	chrA10	9	22	0	2
BGIBMGA006813-RA-E17	chrA10	42	90	4	34
BGIBMGA006812-RA-E10	chrA10	5	17	0	1
BGIBMGA006875-RA-E1	chrA10	5	11	0	2
BGIBMGA006811-RA-E3	chrA10	73	172	18	57
BGIBMGA006876-RA-E1	chrA10	19	46	3	20
BGIBMGA006810-RA-E12	chrA10	24	84	6	34
BGIBMGA006877-RA-E1	chrA10	6	9	0	1
BGIBMGA006809-RA-E19	chrA10	31	89	7	24
BGIBMGA006878-RA-E1	chrA10	65	174	11	72
BGIBMGA006880-RA-E1	chrA10	6	18	0	3
BGIBMGA006808-RA-E15	chrA10	7	35	2	7
BGIBMGA006883-RA-E1	chrA10	108	197	14	82
BGIBMGA006807-RA-E6	chrA10	17	63	3	23
BGIBMGA006884-RA-E1	chrA10	9	23	0	6
BGIBMGA006885-RA-E1	chrA10	5	21	0	0
BGIBMGA006806-RA-E5	chrA10	129	261	27	156
BGIBMGA006805-RA-E3	chrA10	43	107	4	49
BGIBMGA006887-RA-E1	chrA10	42	86	8	41
BGIBMGA006888-RA-E1	chrA10	45	86	8	46
BGIBMGA006802-RA-E3	chrA10	167	233	45	144
BGIBMGA006889-RA-E1	chrA10	121	272	17	116
BGIBMGA006801-RA-E15	chrA10	34	101	12	58
BGIBMGA006800-RA-E5	chrA10	92	197	17	90
BGIBMGA006891-RA-E1	chrA10	301	789	76	394
BGIBMGA006927-RA-E6	chrA10	14	24	5	12
BGIBMGA006929-RA-E1	chrA10	82	214	17	120
BGIBMGA006925-RA-E11	chrA10	11	53	3	10
BGIBMGA006931-RA-E1	chrA10	68	143	20	68
BGIBMGA006932-RA-E1	chrA10	50	90	7	33
BGIBMGA006921-RA-E5	chrA10	28	79	1	19
BGIBMGA006933-RA-E1	chrA10	25	56	3	29
BGIBMGA006920-RA-E4	chrA10	114	231	23	99
BGIBMGA006935-RA-E1	chrA10	7	35	2	10
BGIBMGA006919-RA-E3	chrA10	155	247	36	142
BGIBMGA006918-RA-E7	chrA10	6	11	0	2
BGIBMGA006936-RA-E1	chrA10	60	129	11	77
BGIBMGA006915-RA-E4	chrA10	40	108	8	27
BGIBMGA006914-RA-E9	chrA10	0	23	2	6
BGIBMGA006937-RA-E1	chrA10	4	15	0	5
BGIBMGA006939-RA-E1	chrA10	83	197	7	90
BGIBMGA006940-RA-E1	chrA10	8	23	1	8
BGIBMGA006912-RA-E5	chrA10	10	27	1	9
BGIBMGA006941-RA-E1	chrA10	38	89	2	38
BGIBMGA006942-RA-E1	chrA10	204	447	78	368
BGIBMGA006943-RA-E1	chrA10	28	99	3	38
BGIBMGA006944-RA-E1	chrA10	88	109	33	80
BGIBMGA006945-RA-E1	chrA10	281	437	98	341
BGIBMGA006911-RA-E9	chrA10	17	53	1	10
BGIBMGA006946-RA-E1	chrA10	186	401	29	182
BGIBMGA006910-RA-E4	chrA10	62	155	6	46
BGIBMGA006909-RA-E20	chrA10	86	210	12	71
BGIBMGA006907-RA-E1	chrA10	892	1131	322	816
BGIBMGA006906-RA-E19	chrA10	9	10	1	3
BGIBMGA006905-RA-E8	chrA10	132	286	16	107
BGIBMGA006904-RA-E2	chrA10	7	28	0	4
BGIBMGA006902-RA-E4	chrA10	25	48	0	26
EMBMOE00000003392	chrA10	5	17	1	4
BGIBMGA006954-RA-E1	chrA10	38	131	11	62
BGIBMGA006957-RA-E1	chrA10	21	47	1	12
BGIBMGA006959-RA-E1	chrA10	104	283	11	71
BGIBMGA006962-RA-E1	chrA10	25	85	5	54
BGIBMGA006899-RA-E7	chrA10	39	71	6	56
BGIBMGA006963-RA-E1	chrA10	62	171	19	108
BGIBMGA006964-RA-E1	chrA10	47	124	19	86
BGIBMGA006898-RA-E6	chrA10	92	274	23	146
BGIBMGA006897-RA-E4	chrA10	44	114	13	83
BGIBMGA006965-RA-E1	chrA10	14	52	7	24
BGIBMGA006896-RA-E6	chrA10	62	153	25	108
BGIBMGA006966-RA-E1	chrA10	181	238	76	173
BGIBMGA006967-RA-E1	chrA10	78	193	12	92
BGIBMGA006892-RA-E8	chrA10	21	55	7	41
BGIBMGA002851-RA-E1	chrA10	650	1356	138	708
BGIBMGA002852-RA-E1	chrA10	69	204	37	182
BGIBMGA002854-RA-E1	chrA10	0	0	3	30
BGIBMGA002848-RA-E2	chrA10	39	78	12	68
BGIBMGA002847-RA-E5	chrA10	7	28	4	10
BGIBMGA002856-RA-E1	chrA10	98	286	25	133
BGIBMGA002846-RA-E8	chrA10	402	721	91	415
BGIBMGA002845-RA-E18	chrA10	118	359	15	107
BGIBMGA002844-RA-E12	chrA10	25	72	2	10
BGIBMGA002843-RA-E22	chrA10	33	99	3	24
BGIBMGA002857-RA-E1	chrA10	3	7	1	5
BGIBMGA002842-RA-E4	chrA10	4	15	1	7
BGIBMGA002858-RA-E1	chrA10	137	291	25	168
BGIBMGA002841-RA-E7	chrA10	27	81	5	47
BGIBMGA002840-RA-E39	chrA10	1005	2402	227	1286
BGIBMGA002859-RA-E1	chrA10	8	20	2	10
BGIBMGA002861-RA-E1	chrA10	4	13	0	7
BGIBMGA002839-RA-E5	chrA10	131	330	20	205
BGIBMGA002838-RA-E2	chrA10	56	129	15	89
BGIBMGA002862-RA-E1	chrA10	31	73	10	59
BGIBMGA002837-RA-E7	chrA10	747	1118	482	1156
BGIBMGA002836-RA-E10	chrA10	9	42	4	17
BGIBMGA002863-RA-E1	chrA10	8	42	1	8
BGIBMGA002835-RA-E1	chrA10	81	180	29	110
BGIBMGA002864-RA-E1	chrA10	56	152	13	80
BGIBMGA002868-RA-E1	chrA10	45	101	5	19
BGIBMGA002869-RA-E1	chrA10	16	29	2	14
BGIBMGA002831-RA-E4	chrA10	76	194	14	119
BGIBMGA002830-RA-E2	chrA10	49	95	12	79
BGIBMGA002870-RA-E1	chrA10	13	44	5	20
BGIBMGA002829-RA-E2	chrA10	152	268	60	187
BGIBMGA002827-RA-E1	chrA10	5	20	0	0
BGIBMGA002878-RA-E1	chrA10	48	134	6	88
BGIBMGA002823-RA-E11	chrA10	19	80	7	66
BGIBMGA002822-RA-E3	chrA10	20	44	4	22
BGIBMGA002880-RA-E1	chrA10	122	182	37	132
BGIBMGA002821-RA-E12	chrA10	23	76	14	85
BGIBMGA002881-RA-E1	chrA10	78	167	16	90
BGIBMGA002820-RA-E13	chrA10	6	24	2	15
BGIBMGA002885-RA-E1	chrA10	5	9	1	5
BGIBMGA002818-RA-E7	chrA10	127	291	20	147
BGIBMGA002886-RA-E1	chrA10	55	141	16	75
BGIBMGA002817-RA-E2	chrA10	57	155	16	76
BGIBMGA002887-RA-E1	chrA10	5	28	2	18
BGIBMGA002814-RA-E7	chrA10	378	621	154	521
BGIBMGA002813-RA-E1	chrA10	7	18	1	5
BGIBMGA002889-RA-E1	chrA10	12	37	3	21
BGIBMGA002890-RA-E1	chrA10	0	4	2	5
BGIBMGA002891-RA-E1	chrA10	35	87	7	50
BGIBMGA002892-RA-E1	chrA10	13	56	4	32
BGIBMGA002811-RA-E4	chrA10	3818	4564	2096	4097
BGIBMGA002893-RA-E1	chrA10	6	19	1	7
BGIBMGA002810-RA-E1	chrA10	95	192	17	129
BGIBMGA002894-RA-E1	chrA10	125	282	33	184
BGIBMGA002809-RA-E3	chrA10	151	225	42	158
BGIBMGA002895-RA-E1	chrA10	248	594	66	385
BGIBMGA002896-RA-E1	chrA10	30	103	12	64
BGIBMGA002808-RA-E3	chrA10	21	72	7	51
BGIBMGA002807-RA-E1	chrA10	5	14	1	3
BGIBMGA002806-RA-E5	chrA10	12	30	2	16
BGIBMGA002898-RA-E1	chrA10	91	193	17	63
BGIBMGA002906-RA-E1	chrA10	258	354	114	257
BGIBMGA002798-RA-E5	chrA10	10	39	9	68
BGIBMGA002907-RA-E1	chrA10	192	328	198	503
BGIBMGA002912-RA-E1	chrA10	5	7	0	0
BGIBMGA002792-RA-E4	chrA10	43	103	4	36
BGIBMGA002913-RA-E1	chrA10	163	235	52	196
BGIBMGA002914-RA-E1	chrA10	10	30	1	7
BGIBMGA002790-RA-E6	chrA10	370	573	161	485
BGIBMGA002915-RA-E1	chrA10	286	472	101	336
BGIBMGA002916-RA-E1	chrA10	379	533	219	494
BGIBMGA002789-RA-E2	chrA10	7	24	5	21
BGIBMGA002788-RA-E5	chrA10	25	78	6	42
BGIBMGA002787-RA-E2	chrA10	6	17	2	11
BGIBMGA002917-RA-E1	chrA10	137	272	48	182
BGIBMGA002786-RA-E9	chrA10	43	114	11	66
BGIBMGA002918-RA-E1	chrA10	58	114	12	71
BGIBMGA002919-RA-E1	chrA10	37	110	17	80
BGIBMGA002920-RA-E1	chrA10	87	226	26	148
BGIBMGA002783-RA-E6	chrA10	68	144	29	107
BGIBMGA002921-RA-E1	chrA10	5	19	0	0
BGIBMGA002922-RA-E1	chrA10	61	136	16	96
BGIBMGA002924-RA-E1	chrA10	9	34	10	40
BGIBMGA002780-RA-E8	chrA10	10	37	2	9
BGIBMGA002929-RA-E1	chrA10	28	67	6	47
BGIBMGA002779-RA-E17	chrA10	92	224	25	152
BGIBMGA002778-RA-E4	chrA10	21	50	3	24
BGIBMGA002930-RA-E1	chrA10	33	100	5	47
BGIBMGA002777-RA-E1	chrA10	9	19	3	12
BGIBMGA002931-RA-E1	chrA10	510	1231	111	732
BGIBMGA002776-RA-E10	chrA10	80	217	39	200
BGIBMGA002933-RA-E1	chrA10	71	136	16	79
BGIBMGA002773-RA-E9	chrA10	38	82	3	26
BGIBMGA002939-RA-E1	chrA10	115	214	43	152
BGIBMGA002940-RA-E1	chrA10	878	1020	317	667
BGIBMGA002941-RA-E1	chrA10	426	528	153	355
BGIBMGA002942-RA-E1	chrA10	6	13	1	7
BGIBMGA002943-RA-E1	chrA10	7	16	2	14
BGIBMGA002944-RA-E1	chrA10	248	415	78	284
BGIBMGA002945-RA-E1	chrA10	445	652	182	530
BGIBMGA006672-RA-E2	chrA10	170	340	47	246
BGIBMGA006673-RA-E1	chrA10	88	134	31	95
BGIBMGA006671-RA-E2	chrA10	13	32	1	7
BGIBMGA006669-RA-E33	chrA10	4	39	0	6
BGIBMGA006675-RA-E1	chrA10	7	25	0	14
BGIBMGA006676-RA-E1	chrA10	15	46	0	11
BGIBMGA006677-RA-E1	chrA10	54	123	13	70
BGIBMGA006678-RA-E1	chrA10	31	101	1	35
BGIBMGA006662-RA-E2	chrA10	6	22	0	7
BGIBMGA006679-RA-E1	chrA10	7	8	0	3
BGIBMGA006680-RA-E1	chrA10	82	163	15	88
BGIBMGA006661-RA-E2	chrA10	5	14	0	2
BGIBMGA006658-RA-E4	chrA10	23	56	2	21
BGIBMGA006681-RA-E1	chrA10	113	277	22	141
BGIBMGA006656-RA-E10	chrA10	55	130	4	52
BGIBMGA006682-RA-E1	chrA10	3	8	1	5
BGIBMGA006684-RA-E1	chrA10	7	12	0	0
BGIBMGA006655-RA-E15	chrA10	41	118	3	30
BGIBMGA006654-RA-E33	chrA10	7	30	0	6
BGIBMGA006653-RA-E5	chrA10	95	150	20	93
BGIBMGA006685-RA-E1	chrA10	30	117	1	20
BGIBMGA006686-RA-E1	chrA10	8	33	0	2
BGIBMGA006687-RA-E1	chrA10	8	34	1	18
BGIBMGA006651-RA-E10	chrA10	7	22	0	0
BGIBMGA006689-RA-E1	chrA10	5	24	1	8
BGIBMGA006647-RA-E4	chrA10	7	27	4	15
BGIBMGA006646-RA-E1	chrA10	20	42	5	13
BGIBMGA006690-RA-E1	chrA10	2	11	0	7
BGIBMGA006692-RA-E1	chrA10	7	20	0	3
BGIBMGA006694-RA-E1	chrA10	10	28	0	8
BGIBMGA006645-RA-E8	chrA10	81	183	18	113
BGIBMGA006696-RA-E1	chrA10	4	23	0	6
BGIBMGA006697-RA-E1	chrA10	4	27	2	8
BGIBMGA006700-RA-E1	chrA10	25	62	6	21
BGIBMGA006641-RA-E4	chrA10	23	56	2	22
BGIBMGA006701-RA-E1	chrA10	12	40	2	23
BGIBMGA006640-RA-E7	chrA10	106	280	25	131
BGIBMGA006704-RA-E1	chrA10	2914	3929	1342	3026
BGIBMGA006637-RA-E6	chrA10	92	246	8	64
BGIBMGA006636-RA-E6	chrA10	1	19	0	5
BGIBMGA006634-RA-E3	chrA10	113	285	18	132
BGIBMGA006705-RA-E1	chrA10	49	137	12	62
BGIBMGA006706-RA-E1	chrA10	30	87	8	31
BGIBMGA006707-RA-E1	chrA10	2	12	2	4
BGIBMGA006632-RA-E4	chrA10	203	329	49	215
BGIBMGA006708-RA-E1	chrA10	114	325	22	194
BGIBMGA006631-RA-E4	chrA10	212	307	49	178
BGIBMGA006630-RA-E3	chrA10	12	19	1	16
BGIBMGA006709-RA-E1	chrA10	173	246	51	170
BGIBMGA006629-RA-E6	chrA10	15	37	0	9
BGIBMGA006628-RA-E1	chrA10	49	88	9	45
BGIBMGA006711-RA-E1	chrA10	16	38	1	18
BGIBMGA006627-RA-E7	chrA10	30	86	12	27
BGIBMGA006623-RA-E8	chrA10	791	1062	232	644
BGIBMGA006719-RA-E1	chrA10	134	278	33	176
BGIBMGA006620-RA-E2	chrA10	141	313	31	165
BGIBMGA006619-RA-E11	chrA10	15	37	1	12
BGIBMGA006721-RA-E1	chrA10	63	108	7	55
BGIBMGA006617-RA-E7	chrA10	60	132	12	69
BGIBMGA006722-RA-E1	chrA10	136	274	37	149
BGIBMGA006616-RA-E3	chrA10	110	218	13	109
BGIBMGA006725-RA-E1	chrA10	8	33	1	3
BGIBMGA006615-RA-E2	chrA10	134	239	26	127
BGIBMGA006726-RA-E1	chrA10	15	35	2	10
BGIBMGA006727-RA-E1	chrA10	17	72	3	20
BGIBMGA006728-RA-E1	chrA10	22	89	3	20
BGIBMGA006614-RA-E12	chrA10	19	59	2	14
BGIBMGA006730-RA-E1	chrA10	74	153	16	78
BGIBMGA006731-RA-E1	chrA10	248	396	66	261
BGIBMGA006732-RA-E1	chrA10	321	493	69	279
BGIBMGA006613-RA-E8	chrA10	394	980	72	469
BGIBMGA006733-RA-E1	chrA10	134	192	25	105
BGIBMGA006610-RA-E2	chrA10	33	86	7	30
BGIBMGA006609-RA-E26	chrA10	42	107	5	32
BGIBMGA006608-RA-E1	chrA10	131	278	18	101
BGIBMGA006734-RA-E1	chrA10	65	181	15	80
BGIBMGA006607-RA-E8	chrA10	37	124	9	40
BGIBMGA006735-RA-E1	chrA10	127	214	21	89
BGIBMGA006736-RA-E1	chrA10	6	14	2	4
BGIBMGA006738-RA-E1	chrA10	23	69	4	33
BGIBMGA006606-RA-E8	chrA10	1682	2259	566	1348
BGIBMGA006605-RA-E2	chrA10	7	14	1	5
BGIBMGA006739-RA-E1	chrA10	92	212	15	102
BGIBMGA006604-RA-E3	chrA10	33	69	2	24
BGIBMGA006603-RA-E9	chrA10	175	497	31	247
BGIBMGA006602-RA-E10	chrA10	15	45	2	16
BGIBMGA006740-RA-E1	chrA10	20	56	7	41
BGIBMGA006747-RA-E1	chrA10	6	11	0	6
BGIBMGA006599-RA-E6	chrA10	29	78	3	15
BGIBMGA006595-RA-E2	chrA10	8	20	0	15
BGIBMGA006592-RA-E3	chrA10	39	97	9	37
BGIBMGA006591-RA-E11	chrA10	209	488	25	137
BGIBMGA006749-RA-E1	chrA10	259	495	73	316
BGIBMGA006590-RA-E6	chrA10	8	13	1	7
BGIBMGA006751-RA-E1	chrA10	748	863	321	651
BGIBMGA006752-RA-E1	chrA10	106	149	15	94
BGIBMGA006589-RA-E16	chrA10	39	96	6	35
BGIBMGA006754-RA-E1	chrA10	155	288	24	131
BGIBMGA006588-RA-E5	chrA10	94	191	20	100
BGIBMGA006758-RA-E1	chrA10	50	109	19	74
BGIBMGA006583-RA-E5	chrA10	34	99	4	29
BGIBMGA006581-RA-E10	chrA10	10	37	2	10
BGIBMGA006580-RA-E11	chrA10	17	39	3	16
BGIBMGA006760-RA-E1	chrA10	45	74	6	36
BGIBMGA006761-RA-E1	chrA10	85	176	15	75
BGIBMGA006575-RA-E6	chrA10	7	17	1	3
BGIBMGA006574-RA-E1	chrA10	278	515	54	306
BGIBMGA006573-RA-E3	chrA10	61	160	10	90
BGIBMGA006763-RA-E1	chrA10	33	83	5	22
BGIBMGA006572-RA-E8	chrA10	43	109	9	37
BGIBMGA006768-RA-E1	chrA10	6	13	0	5
BGIBMGA006770-RA-E1	chrA10	14	45	3	17
BGIBMGA006771-RA-E1	chrA10	99	176	25	104
BGIBMGA006568-RA-E1	chrA10	15	56	1	16
BGIBMGA006772-RA-E1	chrA10	59	146	12	93
BGIBMGA006774-RA-E1	chrA10	13	51	1	12
BGIBMGA006567-RA-E8	chrA10	5	25	0	4
BGIBMGA006777-RA-E1	chrA10	308	530	92	381
BGIBMGA006778-RA-E1	chrA10	63	155	13	76
BGIBMGA006562-RA-E3	chrA10	46	132	10	40
BGIBMGA006779-RA-E1	chrA10	56	129	13	66
BGIBMGA006780-RA-E1	chrA10	58	212	9	69
BGIBMGA006559-RA-E10	chrA10	4	18	2	2
BGIBMGA006557-RA-E13	chrA10	6	33	0	7
BGIBMGA006555-RA-E14	chrA10	28	100	1	15
BGIBMGA006554-RA-E2	chrA10	5	15	0	4
BGIBMGA006552-RA-E12	chrA10	176	409	55	328
BGIBMGA006782-RA-E1	chrA10	29	77	3	22
BGIBMGA006551-RA-E24	chrA10	200	576	26	213
BGIBMGA006783-RA-E1	chrA10	55	101	5	45
BGIBMGA006548-RA-E1	chrA10	70	162	8	53
BGIBMGA006784-RA-E1	chrA10	5	28	3	7
BGIBMGA006785-RA-E1	chrA10	5	10	0	0
BGIBMGA006786-RA-E1	chrA10	31	99	2	24
BGIBMGA006787-RA-E1	chrA10	27	68	5	30
BGIBMGA006545-RA-E1	chrA10	103	229	16	96
BGIBMGA006788-RA-E1	chrA10	141	367	28	223
BGIBMGA006789-RA-E1	chrA10	139	270	24	128
BGIBMGA006790-RA-E1	chrA10	54	142	6	44
BGIBMGA006791-RA-E1	chrA10	63	153	15	80
BGIBMGA006541-RA-E6	chrA10	55	133	6	54
BGIBMGA014094-RA-E1	chrA11	3225	3944	1371	2590
BGIBMGA012009-RA-E6	chrA11	162	306	51	187
BGIBMGA012010-RA-E1	chrA11	40	88	6	45
BGIBMGA012008-RA-E6	chrA11	122	266	27	126
BGIBMGA012007-RA-E8	chrA11	405	754	99	488
BGIBMGA012012-RA-E1	chrA11	294	540	77	321
BGIBMGA012005-RA-E2	chrA11	15	18	1	11
BGIBMGA012004-RA-E2	chrA11	52	146	11	57
BGIBMGA014360-RA-E1	chrA11	14	44	3	19
BGIBMGA014357-RA-E3	chrA11	29	75	5	30
BGIBMGA004660-RA-E1	chrA11	65	106	27	85
BGIBMGA004661-RA-E1	chrA11	475	537	197	372
BGIBMGA004663-RA-E1	chrA11	176	359	38	207
BGIBMGA004665-RA-E1	chrA11	3	7	1	5
BGIBMGA004658-RA-E19	chrA11	270	636	43	292
BGIBMGA004666-RA-E1	chrA11	64	120	13	55
BGIBMGA004667-RA-E1	chrA11	337	654	106	515
BGIBMGA004657-RA-E5	chrA11	691	889	353	699
BGIBMGA004656-RA-E9	chrA11	78	275	15	90
BGIBMGA004671-RA-E1	chrA11	13	35	2	11
BGIBMGA011948-RA-E1	chrA11	1303	1434	479	861
BGIBMGA011947-RA-E1	chrA11	11	21	0	4
BGIBMGA011963-RA-E1	chrA11	8	17	0	9
BGIBMGA011940-RA-E2	chrA11	8	19	1	7
BGIBMGA011939-RA-E3	chrA11	4	17	0	7
BGIBMGA011938-RA-E3	chrA11	14	35	2	11
BGIBMGA011964-RA-E1	chrA11	57	122	6	53
BGIBMGA011965-RA-E1	chrA11	111	265	19	123
BGIBMGA011936-RA-E3	chrA11	809	935	395	719
BGIBMGA011935-RA-E3	chrA11	5	16	0	13
BGIBMGA011966-RA-E1	chrA11	420	740	157	604
BGIBMGA011925-RA-E1	chrA11	25	106	1	39
BGIBMGA011924-RA-E9	chrA11	100	293	19	117
BGIBMGA011973-RA-E1	chrA11	278	454	104	350
BGIBMGA011923-RA-E11	chrA11	9	31	9	33
BGIBMGA011974-RA-E1	chrA11	130	304	36	195
BGIBMGA011922-RA-E2	chrA11	1022	1394	530	1151
BGIBMGA011975-RA-E1	chrA11	118	234	10	111
BGIBMGA011921-RA-E1	chrA11	23	70	4	27
BGIBMGA011976-RA-E1	chrA11	205	490	48	296
BGIBMGA011920-RA-E5	chrA11	805	1072	367	776
BGIBMGA011977-RA-E1	chrA11	26	93	8	69
BGIBMGA011919-RA-E1	chrA11	54	117	11	59
BGIBMGA011978-RA-E1	chrA11	15	46	2	15
BGIBMGA011979-RA-E1	chrA11	41	113	3	21
BGIBMGA011917-RA-E10	chrA11	30	113	4	22
BGIBMGA011916-RA-E5	chrA11	126	219	33	156
BGIBMGA011980-RA-E1	chrA11	131	272	38	169
BGIBMGA011914-RA-E6	chrA11	490	1229	116	739
BGIBMGA011982-RA-E1	chrA11	6	35	0	2
BGIBMGA011983-RA-E1	chrA11	19	65	2	16
BGIBMGA011911-RA-E7	chrA11	109	373	10	84
BGIBMGA011986-RA-E1	chrA11	76	191	10	79
BGIBMGA011908-RA-E5	chrA11	19	26	3	20
BGIBMGA011987-RA-E1	chrA11	117	244	30	168
BGIBMGA011988-RA-E1	chrA11	391	683	143	432
BGIBMGA011989-RA-E1	chrA11	218	462	59	279
BGIBMGA011907-RA-E6	chrA11	275	508	81	342
BGIBMGA011906-RA-E6	chrA11	35	95	5	32
BGIBMGA011905-RA-E7	chrA11	55	141	9	65
BGIBMGA011903-RA-E1	chrA11	18	43	1	21
BGIBMGA011902-RA-E6	chrA11	40	118	6	46
BGIBMGA011899-RA-E2	chrA11	78	154	17	78
BGIBMGA011992-RA-E1	chrA11	270	394	123	311
BGIBMGA011898-RA-E1	chrA11	5	16	0	2
BGIBMGA011993-RA-E1	chrA11	8	28	1	9
BGIBMGA011897-RA-E3	chrA11	23	48	2	28
BGIBMGA011994-RA-E1	chrA11	97	152	15	92
BGIBMGA011891-RA-E11	chrA11	48	164	13	59
BGIBMGA011997-RA-E1	chrA11	10	57	3	16
BGIBMGA011890-RA-E6	chrA11	56	173	19	87
BGIBMGA011889-RA-E2	chrA11	6	19	0	5
BGIBMGA011998-RA-E1	chrA11	7	40	1	7
BGIBMGA011888-RA-E15	chrA11	77	221	4	58
BGIBMGA011999-RA-E1	chrA11	36	89	5	39
BGIBMGA012000-RA-E1	chrA11	26	66	4	25
BGIBMGA011887-RA-E3	chrA11	136	319	38	221
BGIBMGA001713-RA-E6	chrA11	318	670	47	340
BGIBMGA001712-RA-E6	chrA11	60	162	9	57
BGIBMGA001711-RA-E5	chrA11	269	380	143	360
BGIBMGA001710-RA-E1	chrA11	253	639	88	514
BGIBMGA001715-RA-E1	chrA11	50	153	0	18
BGIBMGA001716-RA-E1	chrA11	10	34	0	2
BGIBMGA001709-RA-E12	chrA11	276	567	65	300
BGIBMGA001708-RA-E6	chrA11	34	103	7	74
BGIBMGA001717-RA-E1	chrA11	233	511	79	349
BGIBMGA001718-RA-E1	chrA11	5	8	0	4
BGIBMGA001719-RA-E1	chrA11	32	115	4	43
BGIBMGA001707-RA-E10	chrA11	21	62	6	34
BGIBMGA001720-RA-E1	chrA11	31	58	4	42
BGIBMGA001706-RA-E11	chrA11	155	342	61	280
BGIBMGA001722-RA-E1	chrA11	7	25	2	13
BGIBMGA001705-RA-E2	chrA11	21	55	6	36
BGIBMGA001704-RA-E11	chrA11	92	234	18	164
BGIBMGA001723-RA-E1	chrA11	11	42	7	32
BGIBMGA001700-RA-E2	chrA11	95	147	31	98
BGIBMGA001699-RA-E11	chrA11	540	834	273	784
BGIBMGA001725-RA-E1	chrA11	40	114	2	44
BGIBMGA001726-RA-E1	chrA11	36	98	2	35
BGIBMGA001698-RA-E4	chrA11	78	196	20	147
BGIBMGA001697-RA-E3	chrA11	26	64	10	57
BGIBMGA001696-RA-E14	chrA11	15	64	4	33
BGIBMGA001730-RA-E1	chrA11	7	19	4	13
BGIBMGA001695-RA-E4	chrA11	523	976	236	976
BGIBMGA001694-RA-E1	chrA11	7	28	2	10
BGIBMGA001731-RA-E1	chrA11	83	153	34	140
BGIBMGA001693-RA-E10	chrA11	243	474	70	354
BGIBMGA001732-RA-E1	chrA11	23	61	4	23
BGIBMGA001733-RA-E1	chrA11	233	353	93	327
BGIBMGA001692-RA-E24	chrA11	29	75	1	30
BGIBMGA001734-RA-E1	chrA11	58	139	30	156
BGIBMGA001690-RA-E3	chrA11	35	82	8	48
BGIBMGA001735-RA-E1	chrA11	14	53	4	20
BGIBMGA001689-RA-E2	chrA11	39	99	11	87
BGIBMGA001736-RA-E1	chrA11	14	39	4	19
BGIBMGA001737-RA-E1	chrA11	5	6	0	5
BGIBMGA001738-RA-E1	chrA11	11	31	4	11
BGIBMGA001739-RA-E1	chrA11	34	114	2	23
BGIBMGA001686-RA-E1	chrA11	53	124	17	122
BGIBMGA001740-RA-E1	chrA11	2	5	2	7
BGIBMGA001741-RA-E1	chrA11	8	28	2	12
BGIBMGA001685-RA-E1	chrA11	5	7	1	5
BGIBMGA001743-RA-E1	chrA11	2	20	1	7
BGIBMGA001744-RA-E1	chrA11	233	592	55	371
BGIBMGA001683-RA-E12	chrA11	70	182	35	221
BGIBMGA001748-RA-E1	chrA11	158	371	50	253
BGIBMGA001682-RA-E1	chrA11	8	24	2	12
BGIBMGA001681-RA-E1	chrA11	4	12	0	5
BGIBMGA001680-RA-E1	chrA11	19	46	0	18
BGIBMGA001679-RA-E2	chrA11	17	41	2	30
BGIBMGA001750-RA-E1	chrA11	36	116	9	55
BGIBMGA001751-RA-E1	chrA11	17	42	4	14
BGIBMGA001754-RA-E1	chrA11	71	143	18	104
BGIBMGA001755-RA-E1	chrA11	404	621	168	472
BGIBMGA001677-RA-E1	chrA11	4	28	3	15
BGIBMGA001756-RA-E1	chrA11	173	261	54	226
BGIBMGA001676-RA-E2	chrA11	11	28	0	21
BGIBMGA001675-RA-E22	chrA11	15	38	0	13
BGIBMGA001670-RA-E26	chrA11	79	240	13	115
BGIBMGA001766-RA-E1	chrA11	49	120	21	111
BGIBMGA001669-RA-E7	chrA11	94	228	39	207
BGIBMGA001767-RA-E1	chrA11	50	108	23	105
BGIBMGA001668-RA-E2	chrA11	12	24	3	24
BGIBMGA001768-RA-E1	chrA11	18	53	1	22
BGIBMGA001769-RA-E1	chrA11	22	62	4	32
BGIBMGA001770-RA-E1	chrA11	352	921	97	701
BGIBMGA001771-RA-E1	chrA11	29	81	4	31
BGIBMGA001772-RA-E1	chrA11	316	842	100	632
BGIBMGA001666-RA-E17	chrA11	88	223	16	115
BGIBMGA001773-RA-E1	chrA11	60	121	23	109
BGIBMGA001664-RA-E11	chrA11	46	129	12	84
BGIBMGA001775-RA-E1	chrA11	8	19	0	17
BGIBMGA001776-RA-E1	chrA11	9	37	4	20
BGIBMGA001777-RA-E1	chrA11	3	15	2	8
BGIBMGA001662-RA-E1	chrA11	49	137	9	91
BGIBMGA001661-RA-E4	chrA11	9	46	2	35
BGIBMGA001778-RA-E1	chrA11	6	18	3	9
BGIBMGA001659-RA-E3	chrA11	3	12	2	10
BGIBMGA001658-RA-E6	chrA11	5	10	1	9
BGIBMGA001657-RA-E14	chrA11	6	18	0	8
BGIBMGA001779-RA-E1	chrA11	3	17	1	15
BGIBMGA001780-RA-E1	chrA11	33	66	9	53
BGIBMGA001656-RA-E7	chrA11	116	303	31	203
BGIBMGA001781-RA-E1	chrA11	7	13	3	7
BGIBMGA001783-RA-E1	chrA11	7	19	0	20
BGIBMGA001655-RA-E1	chrA11	5	20	2	9
BGIBMGA001786-RA-E1	chrA11	42	108	14	62
BGIBMGA001787-RA-E1	chrA11	87	220	28	146
BGIBMGA001788-RA-E1	chrA11	205	377	82	345
EMBMOE00000002710	chrA11	22	52	15	58
BGIBMGA001789-RA-E1	chrA11	17	36	2	30
BGIBMGA001790-RA-E1	chrA11	40	123	3	15
BGIBMGA001792-RA-E1	chrA11	12	24	1	12
BGIBMGA001794-RA-E1	chrA11	49	140	11	56
BGIBMGA001650-RA-E14	chrA11	3	9	0	7
BGIBMGA001795-RA-E1	chrA11	8	25	3	13
BGIBMGA001648-RA-E7	chrA11	92	216	34	187
BGIBMGA001796-RA-E1	chrA11	136	265	45	181
BGIBMGA001797-RA-E1	chrA11	22	35	3	27
BGIBMGA001646-RA-E19	chrA11	22	78	2	21
BGIBMGA001799-RA-E1	chrA11	533	974	218	740
BGIBMGA001645-RA-E3	chrA11	23	52	8	29
BGIBMGA001644-RA-E22	chrA11	28	93	6	27
BGIBMGA001643-RA-E3	chrA11	10	19	0	7
BGIBMGA001800-RA-E1	chrA11	6512	8333	3739	7623
BGIBMGA001801-RA-E1	chrA11	338	575	141	517
BGIBMGA001640-RA-E6	chrA11	6	20	0	9
BGIBMGA001639-RA-E14	chrA11	7	21	0	11
BGIBMGA001638-RA-E15	chrA11	496	859	365	1061
BGIBMGA001637-RA-E1	chrA11	16	33	2	13
BGIBMGA001802-RA-E1	chrA11	5	24	2	10
BGIBMGA001636-RA-E5	chrA11	8	20	4	21
BGIBMGA001635-RA-E1	chrA11	5	18	0	5
BGIBMGA001803-RA-E1	chrA11	123	354	63	388
BGIBMGA001804-RA-E1	chrA11	8	17	2	13
BGIBMGA001805-RA-E1	chrA11	247	471	74	361
BGIBMGA001806-RA-E1	chrA11	171	281	41	212
BGIBMGA001808-RA-E1	chrA11	41	113	3	62
BGIBMGA001809-RA-E1	chrA11	4	16	0	8
BGIBMGA001632-RA-E6	chrA11	7	32	5	13
BGIBMGA001811-RA-E1	chrA11	5	14	1	6
BGIBMGA001631-RA-E1	chrA11	3	9	0	5
BGIBMGA001630-RA-E3	chrA11	8	24	4	8
BGIBMGA001813-RA-E1	chrA11	3	8	0	5
BGIBMGA001628-RA-E2	chrA11	33	75	4	41
BGIBMGA001627-RA-E1	chrA11	242	354	81	275
BGIBMGA001814-RA-E1	chrA11	14	51	2	29
BGIBMGA001815-RA-E1	chrA11	5	14	3	12
BGIBMGA001816-RA-E1	chrA11	48	108	10	47
BGIBMGA001817-RA-E1	chrA11	13	20	2	14
BGIBMGA001818-RA-E1	chrA11	74	275	3	87
BGIBMGA001624-RA-E1	chrA11	13	29	2	15
BGIBMGA001623-RA-E4	chrA11	82	182	13	91
BGIBMGA001621-RA-E14	chrA11	68	208	13	122
BGIBMGA001823-RA-E1	chrA11	8	23	2	10
BGIBMGA001616-RA-E11	chrA11	259	509	121	532
BGIBMGA001825-RA-E1	chrA11	296	431	150	365
BGIBMGA001613-RA-E8	chrA11	20	59	4	35
BGIBMGA001612-RA-E1	chrA11	37	88	10	57
BGIBMGA001828-RA-E1	chrA11	385	804	132	687
BGIBMGA001609-RA-E1	chrA11	26	76	5	30
BGIBMGA001829-RA-E1	chrA11	109	202	27	149
BGIBMGA001830-RA-E1	chrA11	16	41	1	14
BGIBMGA001832-RA-E1	chrA11	7	33	0	19
BGIBMGA001833-RA-E1	chrA11	37	118	6	35
BGIBMGA001834-RA-E1	chrA11	12	31	1	21
BGIBMGA001835-RA-E1	chrA11	8	22	0	6
BGIBMGA012076-RA-E1	chrA11	14	45	1	12
BGIBMGA012077-RA-E1	chrA11	152	391	17	90
BGIBMGA012075-RA-E1	chrA11	30	68	7	33
BGIBMGA012078-RA-E1	chrA11	164	425	22	142
BGIBMGA012074-RA-E2	chrA11	35	82	5	44
BGIBMGA012081-RA-E1	chrA11	6	22	0	0
BGIBMGA012082-RA-E1	chrA11	43	122	3	35
BGIBMGA012072-RA-E1	chrA11	76	170	13	69
BGIBMGA012083-RA-E1	chrA11	17	46	2	6
BGIBMGA012071-RA-E5	chrA11	54	136	15	106
BGIBMGA012070-RA-E2	chrA11	12	43	3	13
BGIBMGA012069-RA-E4	chrA11	38	89	13	43
BGIBMGA012093-RA-E1	chrA11	400	633	122	473
BGIBMGA012059-RA-E7	chrA11	39	98	12	36
BGIBMGA012058-RA-E14	chrA11	4	13	1	7
BGIBMGA012094-RA-E1	chrA11	11	41	1	11
BGIBMGA012057-RA-E5	chrA11	94	200	27	106
BGIBMGA012095-RA-E1	chrA11	81	232	15	105
BGIBMGA012096-RA-E1	chrA11	22	58	2	22
BGIBMGA012055-RA-E2	chrA11	40	107	5	46
BGIBMGA012054-RA-E5	chrA11	33	110	10	54
BGIBMGA012100-RA-E1	chrA11	93	277	17	148
BGIBMGA012053-RA-E8	chrA11	10	34	0	14
BGIBMGA012052-RA-E2	chrA11	8	24	2	3
BGIBMGA012051-RA-E1	chrA11	48	99	5	35
BGIBMGA012102-RA-E1	chrA11	27	46	5	29
BGIBMGA012103-RA-E1	chrA11	20	47	2	10
BGIBMGA012106-RA-E1	chrA11	3	7	2	5
BGIBMGA012047-RA-E2	chrA11	68	108	14	68
BGIBMGA012107-RA-E1	chrA11	167	370	44	238
BGIBMGA012046-RA-E10	chrA11	58	177	11	64
BGIBMGA012108-RA-E1	chrA11	41	114	4	55
BGIBMGA012045-RA-E2	chrA11	199	220	74	156
BGIBMGA012042-RA-E6	chrA11	45	139	10	81
BGIBMGA012116-RA-E1	chrA11	208	457	43	279
BGIBMGA012039-RA-E1	chrA11	43	103	10	39
BGIBMGA012117-RA-E1	chrA11	6	13	0	7
BGIBMGA012038-RA-E6	chrA11	93	195	17	86
BGIBMGA012037-RA-E12	chrA11	38	80	7	53
BGIBMGA012036-RA-E9	chrA11	145	317	26	151
BGIBMGA012118-RA-E1	chrA11	230	343	54	214
BGIBMGA012119-RA-E1	chrA11	26	69	1	22
BGIBMGA012034-RA-E9	chrA11	46	112	10	62
BGIBMGA012033-RA-E4	chrA11	24	58	3	37
BGIBMGA012121-RA-E1	chrA11	50	106	1	50
BGIBMGA012032-RA-E1	chrA11	358	418	156	312
BGIBMGA012031-RA-E3	chrA11	35	79	5	24
BGIBMGA012122-RA-E1	chrA11	60	150	10	70
BGIBMGA012124-RA-E1	chrA11	136	246	18	92
BGIBMGA012030-RA-E5	chrA11	9	32	3	13
BGIBMGA012125-RA-E1	chrA11	122	242	23	135
BGIBMGA012029-RA-E2	chrA11	183	287	50	170
BGIBMGA012126-RA-E1	chrA11	814	1129	347	942
BGIBMGA012028-RA-E4	chrA11	8	27	2	11
BGIBMGA012127-RA-E1	chrA11	171	364	49	220
BGIBMGA012027-RA-E8	chrA11	69	154	13	87
BGIBMGA012128-RA-E1	chrA11	66	156	15	76
BGIBMGA012129-RA-E1	chrA11	33	106	1	9
BGIBMGA012025-RA-E3	chrA11	83	176	20	82
BGIBMGA012021-RA-E3	chrA11	25	73	1	13
BGIBMGA012133-RA-E1	chrA11	44	93	2	28
BGIBMGA012019-RA-E9	chrA11	122	255	13	111
BGIBMGA012136-RA-E1	chrA11	15	31	1	12
BGIBMGA012013-RA-E5	chrA11	90	243	17	112
BGIBMGA011746-RA-E4	chrA11	746	1205	266	949
BGIBMGA011747-RA-E1	chrA11	26	73	1	19
BGIBMGA011744-RA-E17	chrA11	18	41	1	10
BGIBMGA011743-RA-E5	chrA11	100	196	17	88
BGIBMGA011742-RA-E2	chrA11	88	164	21	116
BGIBMGA011741-RA-E1	chrA11	148	340	28	161
BGIBMGA011737-RA-E1	chrA11	95	195	13	95
BGIBMGA011736-RA-E7	chrA11	43	110	9	40
BGIBMGA011735-RA-E8	chrA11	22	76	6	27
BGIBMGA011753-RA-E1	chrA11	77	141	12	73
BGIBMGA011754-RA-E1	chrA11	159	415	22	109
BGIBMGA011755-RA-E1	chrA11	35	98	2	20
BGIBMGA011756-RA-E1	chrA11	58	150	12	82
BGIBMGA011770-RA-E1	chrA11	172	367	32	203
BGIBMGA011711-RA-E7	chrA11	33	85	5	33
BGIBMGA011771-RA-E1	chrA11	86	164	19	74
BGIBMGA011710-RA-E10	chrA11	296	523	114	390
BGIBMGA011774-RA-E1	chrA11	16	35	2	13
BGIBMGA011707-RA-E4	chrA11	59	151	8	53
BGIBMGA011775-RA-E1	chrA11	60	106	5	53
BGIBMGA011776-RA-E1	chrA11	155	226	37	129
BGIBMGA011703-RA-E5	chrA11	20	50	9	29
BGIBMGA011702-RA-E5	chrA11	24	39	2	37
BGIBMGA011701-RA-E3	chrA11	5	9	2	10
BGIBMGA011779-RA-E1	chrA11	79	130	14	56
BGIBMGA011780-RA-E1	chrA11	106	179	21	102
BGIBMGA011782-RA-E1	chrA11	69	155	13	71
BGIBMGA011698-RA-E3	chrA11	10	43	7	25
BGIBMGA011697-RA-E4	chrA11	70	151	14	63
BGIBMGA011696-RA-E4	chrA11	452	563	172	425
BGIBMGA011783-RA-E1	chrA11	562	638	229	435
BGIBMGA011695-RA-E13	chrA11	85	220	13	77
BGIBMGA011694-RA-E7	chrA11	171	336	39	202
BGIBMGA011784-RA-E1	chrA11	15	49	4	24
BGIBMGA011693-RA-E3	chrA11	28	63	8	33
BGIBMGA011785-RA-E1	chrA11	46	91	9	34
BGIBMGA011692-RA-E9	chrA11	52	131	6	45
BGIBMGA011691-RA-E12	chrA11	39	126	11	78
BGIBMGA011690-RA-E2	chrA11	92	197	17	111
BGIBMGA011786-RA-E1	chrA11	50	114	13	62
BGIBMGA011689-RA-E1	chrA11	131	278	17	88
BGIBMGA011788-RA-E1	chrA11	63	129	10	69
BGIBMGA011688-RA-E10	chrA11	53	173	6	73
BGIBMGA011687-RA-E5	chrA11	38	96	6	39
BGIBMGA011686-RA-E3	chrA11	129	241	35	159
BGIBMGA011682-RA-E2	chrA11	15	27	1	8
BGIBMGA011792-RA-E1	chrA11	9	24	0	6
BGIBMGA011681-RA-E4	chrA11	5	19	0	8
BGIBMGA011793-RA-E1	chrA11	6	15	1	5
BGIBMGA011794-RA-E1	chrA11	18	45	8	19
BGIBMGA011797-RA-E1	chrA11	209	496	61	325
BGIBMGA011677-RA-E5	chrA11	18	48	2	17
BGIBMGA011798-RA-E1	chrA11	30	64	8	39
BGIBMGA011676-RA-E11	chrA11	24	68	3	36
BGIBMGA011799-RA-E1	chrA11	13	14	1	4
BGIBMGA011675-RA-E24	chrA11	217	523	58	295
BGIBMGA011674-RA-E11	chrA11	130	293	22	111
BGIBMGA011803-RA-E1	chrA11	199	265	58	183
BGIBMGA011673-RA-E9	chrA11	6	16	0	2
BGIBMGA011804-RA-E1	chrA11	44	111	10	44
BGIBMGA011672-RA-E6	chrA11	28	87	3	36
BGIBMGA011805-RA-E1	chrA11	6	13	2	5
BGIBMGA011671-RA-E12	chrA11	16	38	2	15
BGIBMGA011808-RA-E1	chrA11	78	161	10	66
BGIBMGA011667-RA-E2	chrA11	37	78	9	39
BGIBMGA011809-RA-E1	chrA11	32	83	11	65
BGIBMGA011664-RA-E1	chrA11	6	18	0	4
BGIBMGA011810-RA-E1	chrA11	26	54	4	21
BGIBMGA011663-RA-E5	chrA11	22	51	4	18
BGIBMGA011662-RA-E8	chrA11	45	141	7	59
BGIBMGA011811-RA-E1	chrA11	5	13	0	0
BGIBMGA011814-RA-E1	chrA11	5	11	0	3
BGIBMGA011815-RA-E1	chrA11	35	82	7	31
BGIBMGA011660-RA-E1	chrA11	113	263	9	99
BGIBMGA011659-RA-E1	chrA11	97	223	11	92
BGIBMGA011818-RA-E1	chrA11	56	142	13	70
BGIBMGA011658-RA-E5	chrA11	112	216	31	126
BGIBMGA011819-RA-E1	chrA11	565	700	240	515
BGIBMGA011821-RA-E1	chrA11	10	31	5	21
BGIBMGA011656-RA-E1	chrA11	18	48	2	19
BGIBMGA011822-RA-E1	chrA11	100	215	26	127
BGIBMGA011823-RA-E1	chrA11	78	212	7	67
BGIBMGA011655-RA-E9	chrA11	4	13	1	6
BGIBMGA011824-RA-E1	chrA11	256	339	61	213
BGIBMGA011654-RA-E1	chrA11	60	120	11	46
BGIBMGA011651-RA-E5	chrA11	220	345	63	240
BGIBMGA011827-RA-E1	chrA11	47	114	4	49
BGIBMGA011650-RA-E8	chrA11	152	350	42	185
BGIBMGA011829-RA-E1	chrA11	9	25	1	8
BGIBMGA011834-RA-E1	chrA11	209	355	54	225
BGIBMGA011835-RA-E1	chrA11	238	384	55	232
BGIBMGA011646-RA-E9	chrA11	11	54	4	12
BGIBMGA011841-RA-E1	chrA11	69	148	8	64
BGIBMGA011842-RA-E1	chrA11	15	52	1	14
BGIBMGA011643-RA-E5	chrA11	28	86	9	36
BGIBMGA011844-RA-E1	chrA11	684	962	192	627
BGIBMGA011845-RA-E1	chrA11	2	10	2	7
BGIBMGA011640-RA-E1	chrA11	25	54	5	20
BGIBMGA011639-RA-E4	chrA11	38	84	5	39
BGIBMGA011846-RA-E1	chrA11	78	146	19	85
BGIBMGA011848-RA-E1	chrA11	9	27	0	12
BGIBMGA011631-RA-E9	chrA11	16	41	0	11
BGIBMGA011630-RA-E13	chrA11	142	432	14	126
BGIBMGA011628-RA-E9	chrA11	9	41	1	9
BGIBMGA011626-RA-E3	chrA11	18	47	1	19
BGIBMGA011625-RA-E17	chrA11	197	462	18	166
BGIBMGA011854-RA-E1	chrA11	20	55	2	17
BGIBMGA011856-RA-E1	chrA11	146	298	33	141
BGIBMGA011857-RA-E1	chrA11	100	245	15	94
BGIBMGA011621-RA-E4	chrA11	95	140	15	73
BGIBMGA011858-RA-E1	chrA11	56	112	10	56
BGIBMGA011620-RA-E4	chrA11	3000	3615	1333	2498
BGIBMGA011619-RA-E8	chrA11	172	397	29	204
BGIBMGA011861-RA-E1	chrA11	26	90	4	38
BGIBMGA011618-RA-E7	chrA11	850	1206	409	955
BGIBMGA011862-RA-E1	chrA11	335	651	84	463
BGIBMGA011615-RA-E17	chrA11	33	73	6	29
BGIBMGA011867-RA-E1	chrA11	77	162	13	71
BGIBMGA011611-RA-E5	chrA11	44	122	8	43
BGIBMGA011869-RA-E1	chrA11	39	85	6	33
BGIBMGA011870-RA-E1	chrA11	350	475	170	376
BGIBMGA011872-RA-E1	chrA11	8	16	2	5
BGIBMGA011609-RA-E8	chrA11	27	62	11	55
BGIBMGA011608-RA-E10	chrA11	40	119	8	50
BGIBMGA011607-RA-E9	chrA11	37	91	10	38
BGIBMGA011606-RA-E1	chrA11	62	91	14	58
BGIBMGA011877-RA-E1	chrA11	207	403	67	300
BGIBMGA011878-RA-E1	chrA11	2	16	0	7
BGIBMGA011879-RA-E1	chrA11	62	167	7	86
BGIBMGA011880-RA-E1	chrA11	145	295	23	151
EMBMOE00000001289	chrA11	6	16	4	8
BGIBMGA011604-RA-E7	chrA11	40	94	3	43
BGIBMGA011883-RA-E1	chrA11	8	26	0	7
BGIBMGA011603-RA-E20	chrA11	10	41	1	8
EMBMOE00000001117	chrA11	14	33	0	1
EMBMOE00000005805	chrA11	14	33	0	1
BGIBMGA011884-RA-E1	chrA11	51	105	5	39
BGIBMGA011601-RA-E16	chrA11	38	93	5	32
BGIBMGA011600-RA-E9	chrA11	58	173	11	94
BGIBMGA011599-RA-E5	chrA11	271	445	81	308
BGIBMGA010595-RA-E1	chrA12	621	840	194	578
BGIBMGA010593-RA-E5	chrA12	167	298	43	189
BGIBMGA010596-RA-E1	chrA12	18	60	1	16
BGIBMGA010591-RA-E3	chrA12	5	24	1	10
BGIBMGA010306-RA-E1	chrA12	7	25	0	17
BGIBMGA010300-RA-E5	chrA12	103	204	14	95
BGIBMGA010309-RA-E1	chrA12	330	430	113	331
BGIBMGA010298-RA-E3	chrA12	50	122	12	74
BGIBMGA010314-RA-E1	chrA12	4	16	0	6
BGIBMGA010297-RA-E1	chrA12	315	666	75	456
BGIBMGA005854-RA-E9	chrA12	38	108	2	16
BGIBMGA005853-RA-E4	chrA12	370	428	161	318
BGIBMGA005855-RA-E1	chrA12	108	175	42	125
BGIBMGA005856-RA-E1	chrA12	268	580	3	54
BGIBMGA005852-RA-E3	chrA12	94	187	10	70
BGIBMGA005857-RA-E1	chrA12	48	93	8	39
BGIBMGA005858-RA-E1	chrA12	10	22	0	7
BGIBMGA005851-RA-E5	chrA12	24	67	6	37
BGIBMGA005859-RA-E1	chrA12	7	13	0	4
BGIBMGA005850-RA-E1	chrA12	15	38	0	13
BGIBMGA005849-RA-E2	chrA12	12	46	3	11
BGIBMGA005848-RA-E4	chrA12	8	20	0	5
BGIBMGA005847-RA-E11	chrA12	9	40	0	13
BGIBMGA005846-RA-E3	chrA12	28	66	1	1
BGIBMGA005845-RA-E6	chrA12	232	427	46	170
BGIBMGA005860-RA-E1	chrA12	230	528	33	286
BGIBMGA005861-RA-E1	chrA12	208	345	10	59
BGIBMGA005862-RA-E1	chrA12	337	688	49	308
BGIBMGA005864-RA-E1	chrA12	67	138	9	59
BGIBMGA005843-RA-E6	chrA12	273	498	23	153
BGIBMGA005842-RA-E4	chrA12	163	331	22	146
BGIBMGA005865-RA-E1	chrA12	75	180	16	94
BGIBMGA005841-RA-E2	chrA12	30	65	9	29
BGIBMGA005838-RA-E14	chrA12	635	1114	132	684
BGIBMGA005837-RA-E29	chrA12	349	891	22	158
BGIBMGA005836-RA-E5	chrA12	15	51	0	11
BGIBMGA005835-RA-E7	chrA12	147	429	17	104
BGIBMGA005834-RA-E4	chrA12	185	342	44	185
BGIBMGA005869-RA-E1	chrA12	25	62	3	30
BGIBMGA005871-RA-E1	chrA12	1	8	0	6
BGIBMGA005202-RA-E11	chrA12	30	105	1	16
BGIBMGA005201-RA-E4	chrA12	5	13	0	5
BGIBMGA005204-RA-E1	chrA12	10	27	0	5
BGIBMGA005200-RA-E7	chrA12	0	9	0	5
BGIBMGA005199-RA-E14	chrA12	12	44	0	0
BGIBMGA005205-RA-E1	chrA12	2551	3486	1046	2549
BGIBMGA005197-RA-E12	chrA12	176	409	35	214
BGIBMGA005207-RA-E1	chrA12	20	55	1	30
BGIBMGA005208-RA-E1	chrA12	39	119	6	31
BGIBMGA005210-RA-E1	chrA12	69	167	14	101
BGIBMGA005188-RA-E2	chrA12	18	85	2	25
BGIBMGA005213-RA-E1	chrA12	70	125	30	105
BGIBMGA005214-RA-E1	chrA12	14	45	4	24
BGIBMGA005186-RA-E2	chrA12	50	87	8	38
BGIBMGA005184-RA-E2	chrA12	24	63	7	44
BGIBMGA005183-RA-E2	chrA12	51	108	12	82
BGIBMGA005216-RA-E1	chrA12	111	203	18	112
BGIBMGA005182-RA-E10	chrA12	66	177	9	78
BGIBMGA005181-RA-E3	chrA12	5	14	0	6
BGIBMGA005217-RA-E1	chrA12	26	64	5	31
BGIBMGA010332-RA-E18	chrA12	10	55	1	14
BGIBMGA010331-RA-E6	chrA12	8	34	0	4
BGIBMGA010330-RA-E19	chrA12	25	91	3	24
BGIBMGA010333-RA-E1	chrA12	15	39	0	11
BGIBMGA010335-RA-E1	chrA12	18	59	1	21
BGIBMGA010336-RA-E1	chrA12	18	41	4	19
BGIBMGA010337-RA-E1	chrA12	180	221	61	144
BGIBMGA010338-RA-E1	chrA12	100	240	18	118
BGIBMGA010326-RA-E2	chrA12	74	193	13	90
BGIBMGA010340-RA-E1	chrA12	19	46	1	15
BGIBMGA010325-RA-E5	chrA12	149	249	42	154
BGIBMGA010343-RA-E1	chrA12	10	28	0	10
BGIBMGA010321-RA-E3	chrA12	6	23	0	10
BGIBMGA010350-RA-E1	chrA12	21	59	2	27
BGIBMGA010318-RA-E1	chrA12	68	148	18	65
BGIBMGA010351-RA-E1	chrA12	95	121	24	81
BGIBMGA010317-RA-E7	chrA12	13	34	2	11
BGIBMGA010352-RA-E1	chrA12	139	262	9	81
BGIBMGA010316-RA-E2	chrA12	71	173	11	89
BGIBMGA005226-RA-E10	chrA12	12	42	1	16
BGIBMGA005224-RA-E3	chrA12	6	16	0	5
BGIBMGA005222-RA-E5	chrA12	157	288	48	182
BGIBMGA005232-RA-E1	chrA12	90	256	29	152
BGIBMGA005233-RA-E1	chrA12	4	39	1	7
BGIBMGA010644-RA-E1	chrA12	181	427	24	163
BGIBMGA010641-RA-E4	chrA12	8	21	0	8
BGIBMGA010640-RA-E5	chrA12	35	85	9	53
BGIBMGA010638-RA-E4	chrA12	62	160	13	53
BGIBMGA010650-RA-E1	chrA12	94	229	11	83
BGIBMGA010637-RA-E11	chrA12	8	36	2	16
BGIBMGA010636-RA-E22	chrA12	9	24	1	6
BGIBMGA010651-RA-E1	chrA12	54	131	7	57
BGIBMGA010635-RA-E2	chrA12	78	223	17	76
BGIBMGA010653-RA-E1	chrA12	90	147	25	75
BGIBMGA010634-RA-E2	chrA12	16	36	0	21
BGIBMGA010655-RA-E1	chrA12	117	304	20	115
BGIBMGA010656-RA-E1	chrA12	24	62	5	32
BGIBMGA010657-RA-E1	chrA12	186	435	24	165
BGIBMGA010658-RA-E1	chrA12	65	153	14	59
BGIBMGA010632-RA-E10	chrA12	10	29	3	15
BGIBMGA010659-RA-E1	chrA12	81	216	20	106
BGIBMGA010628-RA-E43	chrA12	37	109	7	30
BGIBMGA010663-RA-E1	chrA12	22	36	2	23
BGIBMGA010626-RA-E10	chrA12	140	350	24	185
BGIBMGA010664-RA-E1	chrA12	89	165	16	75
BGIBMGA010625-RA-E2	chrA12	6	9	1	4
BGIBMGA010623-RA-E1	chrA12	8	21	2	12
BGIBMGA010665-RA-E1	chrA12	25	62	3	24
BGIBMGA010666-RA-E1	chrA12	449	787	140	451
BGIBMGA010622-RA-E4	chrA12	156	278	40	185
BGIBMGA010667-RA-E1	chrA12	25	52	2	13
BGIBMGA010621-RA-E5	chrA12	119	268	21	135
BGIBMGA010668-RA-E1	chrA12	191	284	57	173
BGIBMGA010620-RA-E4	chrA12	140	292	32	152
BGIBMGA010670-RA-E1	chrA12	42	116	5	41
BGIBMGA010619-RA-E4	chrA12	165	324	35	157
BGIBMGA010671-RA-E1	chrA12	394	477	152	340
BGIBMGA010616-RA-E6	chrA12	46	95	6	52
BGIBMGA010673-RA-E1	chrA12	181	350	19	149
BGIBMGA010615-RA-E9	chrA12	20	53	1	23
BGIBMGA010611-RA-E6	chrA12	13	35	1	14
BGIBMGA010679-RA-E1	chrA12	14	37	1	19
BGIBMGA010681-RA-E1	chrA12	255	471	95	384
BGIBMGA010683-RA-E1	chrA12	49	136	11	55
BGIBMGA010604-RA-E2	chrA12	2169	2315	735	1309
BGIBMGA010684-RA-E1	chrA12	567	646	280	498
BGIBMGA010603-RA-E2	chrA12	5	30	2	6
BGIBMGA010602-RA-E10	chrA12	11	36	0	8
BGIBMGA005889-RA-E1	chrA12	42	88	4	31
BGIBMGA005891-RA-E1	chrA12	19	47	4	23
BGIBMGA005885-RA-E10	chrA12	95	269	18	85
BGIBMGA005894-RA-E1	chrA12	261	527	104	426
BGIBMGA005884-RA-E5	chrA12	157	455	23	157
BGIBMGA005883-RA-E15	chrA12	27	68	1	14
BGIBMGA005895-RA-E1	chrA12	46	103	7	55
BGIBMGA005882-RA-E4	chrA12	48	96	9	43
BGIBMGA005896-RA-E1	chrA12	138	279	29	133
BGIBMGA005897-RA-E1	chrA12	455	705	59	279
BGIBMGA005879-RA-E5	chrA12	28	75	4	28
BGIBMGA005898-RA-E1	chrA12	193	312	59	208
BGIBMGA005878-RA-E6	chrA12	77	164	15	80
BGIBMGA005900-RA-E1	chrA12	164	252	43	154
BGIBMGA005876-RA-E7	chrA12	44	151	1	37
BGIBMGA010490-RA-E1	chrA12	189	412	37	203
BGIBMGA010493-RA-E1	chrA12	124	269	28	130
BGIBMGA010489-RA-E5	chrA12	365	488	141	386
BGIBMGA010488-RA-E5	chrA12	87	179	19	120
BGIBMGA010494-RA-E1	chrA12	26	63	2	21
BGIBMGA010487-RA-E3	chrA12	759	845	268	460
BGIBMGA010495-RA-E1	chrA12	78	216	28	142
BGIBMGA010496-RA-E1	chrA12	6	15	0	5
BGIBMGA010498-RA-E1	chrA12	18	42	2	21
BGIBMGA010485-RA-E3	chrA12	45	97	5	31
BGIBMGA010499-RA-E1	chrA12	8	32	1	13
BGIBMGA010484-RA-E6	chrA12	31	77	3	30
BGIBMGA010500-RA-E1	chrA12	5	27	1	9
BGIBMGA010481-RA-E3	chrA12	28	86	2	38
BGIBMGA010479-RA-E2	chrA12	10	24	0	9
BGIBMGA010478-RA-E4	chrA12	78	180	27	150
EMBMOE00000001372	chrA12	3	13	0	6
BGIBMGA010477-RA-E9	chrA12	19	59	5	25
BGIBMGA010476-RA-E10	chrA12	13	46	0	12
BGIBMGA010475-RA-E58	chrA12	61	180	7	81
BGIBMGA010474-RA-E4	chrA12	1	13	0	7
BGIBMGA010503-RA-E1	chrA12	9	39	2	13
BGIBMGA010472-RA-E9	chrA12	206	593	22	138
BGIBMGA010471-RA-E46	chrA12	11	68	0	0
BGIBMGA010505-RA-E1	chrA12	185	414	49	250
BGIBMGA010468-RA-E4	chrA12	1	14	0	7
BGIBMGA010467-RA-E5	chrA12	14	40	4	38
BGIBMGA010465-RA-E13	chrA12	29	98	7	43
BGIBMGA010464-RA-E3	chrA12	444	592	133	356
BGIBMGA010463-RA-E11	chrA12	38	101	5	31
BGIBMGA010508-RA-E1	chrA12	7	30	2	9
BGIBMGA010462-RA-E4	chrA12	132	314	26	169
BGIBMGA010461-RA-E3	chrA12	2	13	0	8
BGIBMGA010510-RA-E1	chrA12	19	49	1	18
BGIBMGA010456-RA-E1	chrA12	2	10	1	6
BGIBMGA010455-RA-E3	chrA12	10	25	0	12
BGIBMGA010453-RA-E12	chrA12	19	56	4	28
BGIBMGA010450-RA-E2	chrA12	55	132	12	52
BGIBMGA010449-RA-E9	chrA12	123	341	23	155
BGIBMGA010520-RA-E1	chrA12	15	32	2	11
BGIBMGA010446-RA-E5	chrA12	162	316	28	164
BGIBMGA010445-RA-E9	chrA12	79	231	17	137
BGIBMGA010444-RA-E3	chrA12	70	147	8	62
BGIBMGA010443-RA-E1	chrA12	46	154	2	27
BGIBMGA010439-RA-E3	chrA12	456	671	105	316
BGIBMGA010438-RA-E7	chrA12	83	179	13	92
BGIBMGA010523-RA-E1	chrA12	18	50	1	9
BGIBMGA010437-RA-E2	chrA12	111	242	13	112
BGIBMGA010524-RA-E1	chrA12	48	142	5	26
BGIBMGA010435-RA-E8	chrA12	420	706	109	427
BGIBMGA010525-RA-E1	chrA12	90	249	11	94
BGIBMGA010526-RA-E1	chrA12	96	234	17	102
BGIBMGA010434-RA-E2	chrA12	44	98	9	52
BGIBMGA010433-RA-E1	chrA12	102	233	20	120
BGIBMGA010527-RA-E1	chrA12	160	351	44	220
BGIBMGA010431-RA-E6	chrA12	5	17	0	2
BGIBMGA010528-RA-E1	chrA12	17	36	0	13
BGIBMGA010427-RA-E2	chrA12	6	8	0	2
BGIBMGA010423-RA-E2	chrA12	1445	1662	588	1106
BGIBMGA010538-RA-E1	chrA12	55	142	12	71
BGIBMGA010539-RA-E1	chrA12	49	116	7	59
BGIBMGA010419-RA-E10	chrA12	342	564	91	341
BGIBMGA010416-RA-E7	chrA12	7	11	0	2
BGIBMGA010541-RA-E1	chrA12	196	248	67	171
BGIBMGA010415-RA-E26	chrA12	23	79	7	32
BGIBMGA010542-RA-E1	chrA12	10	48	1	10
BGIBMGA010544-RA-E1	chrA12	7	22	1	4
BGIBMGA010407-RA-E5	chrA12	6	9	0	7
BGIBMGA010546-RA-E1	chrA12	4	14	0	6
BGIBMGA010547-RA-E1	chrA12	6	28	1	0
BGIBMGA010406-RA-E20	chrA12	53	149	10	60
BGIBMGA010551-RA-E1	chrA12	24	68	6	21
BGIBMGA010405-RA-E5	chrA12	8	22	0	10
BGIBMGA010403-RA-E11	chrA12	508	753	101	427
BGIBMGA010556-RA-E1	chrA12	7	18	0	3
BGIBMGA010557-RA-E1	chrA12	3	9	1	7
BGIBMGA010558-RA-E1	chrA12	117	292	22	125
BGIBMGA010398-RA-E4	chrA12	43	97	3	37
BGIBMGA010559-RA-E1	chrA12	4	20	0	8
BGIBMGA010561-RA-E1	chrA12	5	31	0	6
BGIBMGA010396-RA-E2	chrA12	663	956	275	705
BGIBMGA010562-RA-E1	chrA12	479	1000	91	556
BGIBMGA010565-RA-E1	chrA12	74	162	9	61
BGIBMGA010388-RA-E5	chrA12	148	314	33	178
BGIBMGA010566-RA-E1	chrA12	23	71	3	13
BGIBMGA010387-RA-E3	chrA12	83	159	7	63
BGIBMGA010568-RA-E1	chrA12	26	78	5	25
BGIBMGA010386-RA-E11	chrA12	28	90	4	14
BGIBMGA010569-RA-E1	chrA12	16	59	3	20
BGIBMGA010384-RA-E2	chrA12	577	1034	166	709
BGIBMGA010570-RA-E1	chrA12	13	18	0	9
BGIBMGA010383-RA-E3	chrA12	9	20	4	9
BGIBMGA010571-RA-E1	chrA12	1395	1564	516	907
BGIBMGA010382-RA-E18	chrA12	7	36	0	3
BGIBMGA010572-RA-E1	chrA12	5	24	0	12
BGIBMGA010381-RA-E11	chrA12	73	180	11	62
BGIBMGA010574-RA-E1	chrA12	16	48	3	19
BGIBMGA010377-RA-E13	chrA12	228	537	31	229
BGIBMGA010376-RA-E2	chrA12	54	104	11	54
BGIBMGA010576-RA-E1	chrA12	8	20	1	5
BGIBMGA010373-RA-E10	chrA12	26	70	5	17
BGIBMGA010372-RA-E38	chrA12	13	39	0	3
BGIBMGA010577-RA-E1	chrA12	242	412	56	249
BGIBMGA010368-RA-E4	chrA12	30	71	4	34
BGIBMGA010578-RA-E1	chrA12	17	44	5	13
BGIBMGA010581-RA-E1	chrA12	13	50	4	9
BGIBMGA010366-RA-E5	chrA12	34	78	7	31
BGIBMGA010585-RA-E1	chrA12	10	39	2	11
BGIBMGA010586-RA-E1	chrA12	7	15	0	6
BGIBMGA010365-RA-E4	chrA12	68	156	12	75
BGIBMGA010364-RA-E5	chrA12	14	42	1	18
BGIBMGA010588-RA-E1	chrA12	361	414	178	315
BGIBMGA010363-RA-E55	chrA12	38	120	6	34
BGIBMGA010361-RA-E9	chrA12	93	300	15	103
BGIBMGA010360-RA-E14	chrA12	58	148	15	66
BGIBMGA010358-RA-E9	chrA12	6	10	0	0
BGIBMGA013712-RA-E1	chrA13	165	417	31	185
BGIBMGA013707-RA-E13	chrA13	70	183	12	70
BGIBMGA013713-RA-E1	chrA13	128	155	52	111
BGIBMGA013706-RA-E5	chrA13	90	148	31	103
BGIBMGA013705-RA-E5	chrA13	511	723	195	485
BGIBMGA013704-RA-E14	chrA13	379	831	84	515
BGIBMGA013703-RA-E4	chrA13	137	263	34	140
BGIBMGA013702-RA-E6	chrA13	5	7	2	4
BGIBMGA013701-RA-E4	chrA13	7	18	0	13
BGIBMGA013717-RA-E1	chrA13	913	1489	226	725
BGIBMGA013700-RA-E9	chrA13	7	20	1	11
BGIBMGA013718-RA-E1	chrA13	15	33	3	10
BGIBMGA013699-RA-E5	chrA13	15	53	3	38
BGIBMGA013725-RA-E1	chrA13	160	383	20	120
BGIBMGA013728-RA-E1	chrA13	21	63	1	19
BGIBMGA013730-RA-E1	chrA13	49	162	0	24
BGIBMGA001083-RA-E5	chrA13	44	155	3	33
BGIBMGA001082-RA-E3	chrA13	155	333	9	117
BGIBMGA001081-RA-E2	chrA13	150	218	47	153
BGIBMGA001080-RA-E1	chrA13	22	52	0	1
BGIBMGA001079-RA-E10	chrA13	238	647	11	159
BGIBMGA001078-RA-E2	chrA13	33	105	1	23
BGIBMGA001084-RA-E1	chrA13	431	898	120	577
BGIBMGA001077-RA-E5	chrA13	306	639	50	259
BGIBMGA001076-RA-E6	chrA13	171	428	16	124
BGIBMGA001086-RA-E1	chrA13	15	29	1	16
BGIBMGA001087-RA-E1	chrA13	25	50	6	27
BGIBMGA001075-RA-E1	chrA13	172	526	45	286
BGIBMGA001088-RA-E1	chrA13	8	16	0	6
BGIBMGA001089-RA-E1	chrA13	10	20	0	4
BGIBMGA001090-RA-E1	chrA13	27	78	1	28
BGIBMGA001091-RA-E1	chrA13	72	239	22	127
BGIBMGA001074-RA-E20	chrA13	29	85	3	22
BGIBMGA001073-RA-E8	chrA13	189	374	56	253
BGIBMGA001072-RA-E22	chrA13	52	148	8	49
BGIBMGA001070-RA-E3	chrA13	44	93	5	38
BGIBMGA001069-RA-E14	chrA13	14	70	2	25
BGIBMGA001093-RA-E1	chrA13	11	37	1	10
BGIBMGA001096-RA-E1	chrA13	15	56	2	7
BGIBMGA001097-RA-E1	chrA13	84	246	5	58
BGIBMGA001098-RA-E1	chrA13	16	52	0	19
BGIBMGA001062-RA-E3	chrA13	130	185	30	113
BGIBMGA001061-RA-E8	chrA13	55	142	5	54
BGIBMGA001102-RA-E1	chrA13	12	20	1	6
BGIBMGA001060-RA-E5	chrA13	399	503	165	403
BGIBMGA001103-RA-E1	chrA13	62	139	13	68
BGIBMGA001059-RA-E9	chrA13	30	87	4	40
BGIBMGA001056-RA-E5	chrA13	10	28	1	15
BGIBMGA001105-RA-E1	chrA13	18	61	4	22
BGIBMGA001055-RA-E6	chrA13	20	45	0	11
BGIBMGA001106-RA-E1	chrA13	1937	2295	888	1613
BGIBMGA001054-RA-E8	chrA13	118	261	22	137
BGIBMGA001107-RA-E1	chrA13	22	69	1	20
BGIBMGA001051-RA-E2	chrA13	14	34	6	28
BGIBMGA001048-RA-E19	chrA13	7	22	0	3
BGIBMGA001115-RA-E1	chrA13	38	84	5	36
BGIBMGA001044-RA-E4	chrA13	35	71	4	37
BGIBMGA001116-RA-E1	chrA13	26	80	6	37
BGIBMGA001043-RA-E4	chrA13	1360	1447	493	862
BGIBMGA001117-RA-E1	chrA13	8	31	2	11
BGIBMGA001118-RA-E1	chrA13	23	77	3	29
BGIBMGA001042-RA-E16	chrA13	5	12	1	6
BGIBMGA001119-RA-E1	chrA13	983	1259	342	953
BGIBMGA001041-RA-E5	chrA13	121	246	27	130
BGIBMGA001121-RA-E1	chrA13	26	96	1	16
BGIBMGA001039-RA-E5	chrA13	48	138	14	82
BGIBMGA001038-RA-E12	chrA13	67	138	9	51
BGIBMGA001123-RA-E1	chrA13	401	855	96	454
BGIBMGA001037-RA-E13	chrA13	272	581	60	322
BGIBMGA001124-RA-E1	chrA13	339	715	90	459
BGIBMGA001036-RA-E4	chrA13	135	272	23	115
BGIBMGA001125-RA-E1	chrA13	41	88	4	38
BGIBMGA001126-RA-E1	chrA13	330	655	80	448
BGIBMGA001035-RA-E1	chrA13	325	641	73	348
BGIBMGA001034-RA-E1	chrA13	9	34	0	1
BGIBMGA001032-RA-E1	chrA13	47	131	8	47
BGIBMGA001031-RA-E9	chrA13	8	11	0	5
BGIBMGA001027-RA-E2	chrA13	58	117	10	46
BGIBMGA001130-RA-E1	chrA13	22	62	7	40
BGIBMGA001026-RA-E8	chrA13	6	15	0	1
BGIBMGA001131-RA-E1	chrA13	107	210	16	102
BGIBMGA001025-RA-E3	chrA13	23	56	7	19
BGIBMGA001132-RA-E1	chrA13	44	138	7	54
BGIBMGA001024-RA-E10	chrA13	8	38	2	6
BGIBMGA001022-RA-E4	chrA13	98	196	24	111
BGIBMGA001136-RA-E1	chrA13	153	195	43	124
BGIBMGA001019-RA-E4	chrA13	15	49	1	14
BGIBMGA001018-RA-E5	chrA13	18	61	5	28
BGIBMGA001137-RA-E1	chrA13	116	216	17	105
BGIBMGA001015-RA-E4	chrA13	79	127	9	58
BGIBMGA001138-RA-E1	chrA13	19	41	2	21
BGIBMGA001014-RA-E6	chrA13	9	30	1	11
BGIBMGA001011-RA-E7	chrA13	23	68	6	19
BGIBMGA001142-RA-E1	chrA13	30	103	5	30
BGIBMGA001143-RA-E1	chrA13	4	17	0	7
BGIBMGA001009-RA-E16	chrA13	61	156	13	82
BGIBMGA001144-RA-E1	chrA13	22	62	3	26
BGIBMGA001008-RA-E6	chrA13	204	424	54	197
BGIBMGA001007-RA-E6	chrA13	28	93	4	20
BGIBMGA001146-RA-E1	chrA13	2	16	0	6
BGIBMGA001002-RA-E1	chrA13	23	69	2	23
BGIBMGA001001-RA-E1	chrA13	70	173	30	116
BGIBMGA001148-RA-E1	chrA13	22	64	7	36
BGIBMGA001000-RA-E1	chrA13	49	120	7	53
BGIBMGA000999-RA-E10	chrA13	5	14	1	3
BGIBMGA001152-RA-E1	chrA13	83	187	14	96
BGIBMGA001154-RA-E1	chrA13	49	125	6	40
BGIBMGA000995-RA-E2	chrA13	57	114	9	52
BGIBMGA001157-RA-E1	chrA13	32	83	1	32
BGIBMGA000991-RA-E7	chrA13	56	132	6	55
BGIBMGA001159-RA-E1	chrA13	112	220	23	127
BGIBMGA000990-RA-E3	chrA13	93	177	11	64
BGIBMGA001160-RA-E1	chrA13	10	34	2	12
BGIBMGA001161-RA-E1	chrA13	67	183	9	119
BGIBMGA000988-RA-E3	chrA13	15	47	3	15
BGIBMGA000980-RA-E2	chrA13	102	155	17	90
BGIBMGA001165-RA-E1	chrA13	49	108	6	44
EMBMOE00000000893	chrA13	2	10	0	5
BGIBMGA001166-RA-E1	chrA13	16	44	0	11
BGIBMGA000979-RA-E13	chrA13	10	13	1	1
BGIBMGA001167-RA-E1	chrA13	153	343	25	146
BGIBMGA000977-RA-E1	chrA13	80	143	16	67
BGIBMGA001168-RA-E1	chrA13	474	976	99	508
BGIBMGA000976-RA-E7	chrA13	41	139	7	37
BGIBMGA000975-RA-E22	chrA13	17	51	1	12
BGIBMGA001169-RA-E1	chrA13	6	21	0	3
BGIBMGA001171-RA-E1	chrA13	5	16	0	7
BGIBMGA001174-RA-E1	chrA13	30	57	2	22
BGIBMGA001175-RA-E1	chrA13	61	144	7	47
BGIBMGA001176-RA-E1	chrA13	50	109	6	53
BGIBMGA000971-RA-E4	chrA13	241	285	117	236
BGIBMGA001177-RA-E1	chrA13	54	136	14	106
BGIBMGA001178-RA-E1	chrA13	9	27	3	30
BGIBMGA000970-RA-E3	chrA13	149	239	35	154
BGIBMGA001179-RA-E1	chrA13	5	22	0	6
BGIBMGA001180-RA-E1	chrA13	3	17	0	6
BGIBMGA001182-RA-E1	chrA13	72	183	18	125
BGIBMGA001183-RA-E1	chrA13	14	45	1	10
BGIBMGA001185-RA-E1	chrA13	22	55	4	24
BGIBMGA001186-RA-E1	chrA13	83	113	23	67
BGIBMGA000964-RA-E13	chrA13	95	246	18	87
BGIBMGA000959-RA-E2	chrA13	1133	1191	401	684
BGIBMGA001188-RA-E1	chrA13	125	304	23	127
BGIBMGA000958-RA-E11	chrA13	23	48	3	25
BGIBMGA001189-RA-E1	chrA13	89	161	11	83
BGIBMGA000957-RA-E26	chrA13	26	99	2	35
BGIBMGA001190-RA-E1	chrA13	11	33	2	14
BGIBMGA000956-RA-E3	chrA13	35	92	5	35
BGIBMGA000955-RA-E3	chrA13	8	16	1	6
BGIBMGA001191-RA-E1	chrA13	35	81	3	23
BGIBMGA001192-RA-E1	chrA13	11	28	2	7
BGIBMGA001194-RA-E1	chrA13	62	159	9	79
BGIBMGA000950-RA-E26	chrA13	48	156	11	69
BGIBMGA001195-RA-E1	chrA13	139	240	26	119
BGIBMGA001197-RA-E1	chrA13	85	209	12	75
BGIBMGA000948-RA-E3	chrA13	70	132	9	55
BGIBMGA001198-RA-E1	chrA13	5	29	2	9
BGIBMGA001202-RA-E1	chrA13	137	344	17	127
BGIBMGA000947-RA-E1	chrA13	212	331	42	186
BGIBMGA001204-RA-E1	chrA13	10	29	0	7
BGIBMGA001205-RA-E1	chrA13	24	57	6	22
BGIBMGA000944-RA-E3	chrA13	67	151	17	92
BGIBMGA000943-RA-E1	chrA13	59	127	10	48
BGIBMGA001206-RA-E1	chrA13	331	616	68	327
BGIBMGA000938-RA-E7	chrA13	65	160	4	66
BGIBMGA001208-RA-E1	chrA13	59	132	7	55
BGIBMGA001209-RA-E1	chrA13	198	379	49	203
BGIBMGA000937-RA-E6	chrA13	151	306	31	157
BGIBMGA001210-RA-E1	chrA13	202	450	18	113
BGIBMGA001211-RA-E1	chrA13	77	199	12	79
BGIBMGA001212-RA-E1	chrA13	35	94	6	44
BGIBMGA000936-RA-E1	chrA13	273	435	48	234
BGIBMGA000931-RA-E8	chrA13	71	152	14	60
BGIBMGA001217-RA-E1	chrA13	24	50	5	22
BGIBMGA000930-RA-E17	chrA13	53	131	16	77
BGIBMGA000929-RA-E2	chrA13	3	7	0	6
BGIBMGA000928-RA-E8	chrA13	1	16	0	5
BGIBMGA000926-RA-E7	chrA13	336	499	72	282
BGIBMGA001218-RA-E1	chrA13	87	209	7	100
BGIBMGA001219-RA-E1	chrA13	36	86	5	28
BGIBMGA000925-RA-E1	chrA13	119	215	15	96
BGIBMGA001220-RA-E1	chrA13	3	15	1	5
BGIBMGA000924-RA-E3	chrA13	150	245	27	128
BGIBMGA000923-RA-E2	chrA13	228	269	115	194
BGIBMGA001221-RA-E1	chrA13	6	20	0	6
BGIBMGA001222-RA-E1	chrA13	25	58	1	30
BGIBMGA000922-RA-E2	chrA13	27	69	6	29
BGIBMGA001223-RA-E1	chrA13	513	822	130	488
BGIBMGA000921-RA-E4	chrA13	81	146	11	56
BGIBMGA001232-RA-E1	chrA13	288	336	114	224
BGIBMGA000919-RA-E2	chrA13	55	120	8	50
BGIBMGA001233-RA-E1	chrA13	53	119	4	54
BGIBMGA000918-RA-E1	chrA13	364	460	97	302
BGIBMGA000916-RA-E1	chrA13	5	17	0	8
BGIBMGA001234-RA-E1	chrA13	8	29	0	6
BGIBMGA000915-RA-E3	chrA13	23	35	2	21
BGIBMGA000914-RA-E6	chrA13	33	82	5	27
BGIBMGA000913-RA-E25	chrA13	42	128	7	42
BGIBMGA001235-RA-E1	chrA13	54	133	6	37
BGIBMGA000910-RA-E1	chrA13	123	288	20	126
BGIBMGA001236-RA-E1	chrA13	71	131	18	70
BGIBMGA001237-RA-E1	chrA13	47	124	6	29
BGIBMGA001238-RA-E1	chrA13	88	228	12	100
BGIBMGA000905-RA-E1	chrA13	17	83	4	23
BGIBMGA000903-RA-E7	chrA13	568	795	174	496
BGIBMGA001239-RA-E1	chrA13	89	198	18	89
BGIBMGA000902-RA-E2	chrA13	7	15	0	3
BGIBMGA000900-RA-E4	chrA13	6	23	0	4
BGIBMGA001241-RA-E1	chrA13	81	181	12	76
BGIBMGA001242-RA-E1	chrA13	74	221	7	96
BGIBMGA000899-RA-E6	chrA13	32	88	6	38
BGIBMGA000898-RA-E2	chrA13	246	390	117	352
BGIBMGA001243-RA-E1	chrA13	2195	2641	1005	1919
BGIBMGA000897-RA-E7	chrA13	623	900	228	695
BGIBMGA000896-RA-E6	chrA13	39	82	3	26
BGIBMGA001247-RA-E1	chrA13	8	34	0	5
BGIBMGA001249-RA-E1	chrA13	53	152	11	73
BGIBMGA001250-RA-E1	chrA13	40	114	11	68
BGIBMGA001251-RA-E1	chrA13	26	60	5	29
BGIBMGA000894-RA-E9	chrA13	11	20	1	5
BGIBMGA001252-RA-E1	chrA13	210	368	57	232
BGIBMGA000893-RA-E12	chrA13	8	23	0	4
BGIBMGA000892-RA-E3	chrA13	26	67	3	32
BGIBMGA001253-RA-E1	chrA13	8	15	3	4
BGIBMGA001257-RA-E1	chrA13	10	30	2	10
BGIBMGA001258-RA-E1	chrA13	56	117	5	42
BGIBMGA001261-RA-E1	chrA13	5	25	0	6
BGIBMGA000888-RA-E9	chrA13	10	37	2	21
BGIBMGA000886-RA-E3	chrA13	23	62	5	31
BGIBMGA000885-RA-E3	chrA13	15	35	2	15
BGIBMGA000884-RA-E3	chrA13	15	47	4	20
BGIBMGA000882-RA-E2	chrA13	77	144	16	86
BGIBMGA001264-RA-E1	chrA13	38	95	8	49
BGIBMGA000881-RA-E5	chrA13	45	105	3	37
BGIBMGA000880-RA-E12	chrA13	19	76	4	28
BGIBMGA001265-RA-E1	chrA13	54	143	6	81
EMBMOE00000003202	chrA13	5	15	2	8
BGIBMGA001266-RA-E1	chrA13	253	558	4	65
BGIBMGA000879-RA-E4	chrA13	19	36	2	19
BGIBMGA001267-RA-E1	chrA13	191	460	36	244
BGIBMGA001268-RA-E1	chrA13	9	28	0	2
BGIBMGA000872-RA-E12	chrA13	16	51	3	25
BGIBMGA001271-RA-E1	chrA13	5	22	1	3
BGIBMGA001272-RA-E1	chrA13	6	20	0	6
BGIBMGA001273-RA-E1	chrA13	7	17	1	5
BGIBMGA001276-RA-E1	chrA13	123	269	18	91
BGIBMGA000868-RA-E3	chrA13	8	19	0	12
BGIBMGA000867-RA-E2	chrA13	5900	7283	2168	4489
BGIBMGA000866-RA-E4	chrA13	112	211	21	131
BGIBMGA001278-RA-E1	chrA13	114	219	12	93
BGIBMGA001279-RA-E1	chrA13	11	43	2	12
BGIBMGA001280-RA-E1	chrA13	22	55	1	21
BGIBMGA000865-RA-E6	chrA13	28	85	4	34
BGIBMGA001281-RA-E1	chrA13	5	21	0	9
BGIBMGA001282-RA-E1	chrA13	15	41	1	16
BGIBMGA000864-RA-E10	chrA13	12	37	3	14
BGIBMGA001283-RA-E1	chrA13	66	130	11	56
BGIBMGA001287-RA-E1	chrA13	5	11	0	4
BGIBMGA001288-RA-E1	chrA13	10	39	0	14
BGIBMGA001289-RA-E1	chrA13	10	26	0	10
BGIBMGA000856-RA-E7	chrA13	4	15	0	9
BGIBMGA001290-RA-E1	chrA13	10	14	2	6
BGIBMGA000855-RA-E12	chrA13	8	40	1	7
BGIBMGA001291-RA-E1	chrA13	14	25	2	8
BGIBMGA000854-RA-E4	chrA13	8	14	0	2
BGIBMGA001292-RA-E1	chrA13	30	78	3	24
BGIBMGA000853-RA-E18	chrA13	265	741	61	433
BGIBMGA000852-RA-E5	chrA13	33	76	9	30
BGIBMGA000851-RA-E2	chrA13	34	79	5	29
BGIBMGA001293-RA-E1	chrA13	19	42	2	25
BGIBMGA001294-RA-E1	chrA13	21	82	6	51
BGIBMGA000849-RA-E10	chrA13	14	46	1	3
BGIBMGA000848-RA-E5	chrA13	11	48	1	9
BGIBMGA000847-RA-E1	chrA13	3	10	0	6
BGIBMGA001296-RA-E1	chrA13	21	100	2	27
BGIBMGA000845-RA-E5	chrA13	7	7	1	2
BGIBMGA000839-RA-E13	chrA13	785	1500	203	1020
BGIBMGA001302-RA-E1	chrA13	836	1157	327	763
BGIBMGA001303-RA-E1	chrA13	265	418	80	303
BGIBMGA014370-RA-E8	chrA14	298	822	48	294
BGIBMGA014373-RA-E1	chrA14	22	78	4	23
BGIBMGA014363-RA-E21	chrA14	136	395	29	207
BGIBMGA014379-RA-E1	chrA14	45	92	4	43
BGIBMGA014381-RA-E1	chrA14	8	22	0	5
BGIBMGA009409-RA-E12	chrA14	138	404	17	171
BGIBMGA009408-RA-E11	chrA14	33	72	4	33
BGIBMGA009410-RA-E1	chrA14	8	10	0	7
BGIBMGA009407-RA-E8	chrA14	8	24	0	6
BGIBMGA009411-RA-E1	chrA14	2044	2379	847	1587
BGIBMGA009405-RA-E2	chrA14	22	47	1	25
BGIBMGA009404-RA-E3	chrA14	8	13	0	6
BGIBMGA009412-RA-E1	chrA14	24	42	1	16
BGIBMGA009402-RA-E22	chrA14	94	269	12	124
BGIBMGA009414-RA-E1	chrA14	24	32	0	0
BGIBMGA009401-RA-E11	chrA14	6	12	0	0
BGIBMGA009397-RA-E4	chrA14	126	244	25	139
BGIBMGA009417-RA-E1	chrA14	12	36	2	11
BGIBMGA009396-RA-E12	chrA14	18	75	5	14
BGIBMGA009395-RA-E1	chrA14	415	687	117	485
BGIBMGA009418-RA-E1	chrA14	148	323	29	153
BGIBMGA009419-RA-E1	chrA14	304	411	147	332
BGIBMGA009420-RA-E1	chrA14	39	116	3	32
BGIBMGA009393-RA-E7	chrA14	33	103	0	1
BGIBMGA009392-RA-E2	chrA14	96	222	13	79
BGIBMGA009425-RA-E1	chrA14	20	87	4	21
BGIBMGA009353-RA-E1	chrA14	21	56	1	29
BGIBMGA009354-RA-E1	chrA14	8	22	0	6
BGIBMGA009355-RA-E1	chrA14	123	178	20	98
BGIBMGA009344-RA-E5	chrA14	95	207	19	89
BGIBMGA009343-RA-E43	chrA14	62	200	9	87
BGIBMGA009342-RA-E9	chrA14	13	40	0	5
BGIBMGA009359-RA-E1	chrA14	396	736	90	441
BGIBMGA009360-RA-E1	chrA14	32	64	8	31
BGIBMGA009340-RA-E1	chrA14	30	70	5	24
BGIBMGA009362-RA-E1	chrA14	15	53	4	15
BGIBMGA009338-RA-E6	chrA14	7	7	1	7
BGIBMGA009365-RA-E1	chrA14	94	199	25	130
BGIBMGA009336-RA-E1	chrA14	19	57	0	9
BGIBMGA009367-RA-E1	chrA14	8	37	1	5
BGIBMGA009333-RA-E9	chrA14	5	17	2	5
BGIBMGA009332-RA-E3	chrA14	140	426	28	155
BGIBMGA009329-RA-E1	chrA14	8	25	1	11
BGIBMGA009328-RA-E2	chrA14	6	18	0	2
BGIBMGA009327-RA-E5	chrA14	9	28	0	6
BGIBMGA009370-RA-E1	chrA14	228	582	46	316
BGIBMGA009323-RA-E4	chrA14	58	140	7	67
BGIBMGA009371-RA-E1	chrA14	19	58	3	15
BGIBMGA009322-RA-E4	chrA14	267	429	61	279
BGIBMGA009372-RA-E1	chrA14	183	538	33	186
BGIBMGA009373-RA-E1	chrA14	12	23	1	10
BGIBMGA009321-RA-E3	chrA14	12	26	0	9
BGIBMGA009374-RA-E1	chrA14	112	185	21	85
BGIBMGA009375-RA-E1	chrA14	77	169	6	45
BGIBMGA009319-RA-E4	chrA14	3471	4508	1465	3086
BGIBMGA009376-RA-E1	chrA14	162	376	40	198
BGIBMGA009377-RA-E1	chrA14	664	1156	215	813
BGIBMGA009313-RA-E2	chrA14	50	80	13	44
BGIBMGA009380-RA-E1	chrA14	408	765	51	334
BGIBMGA009312-RA-E9	chrA14	90	267	8	66
BGIBMGA009381-RA-E1	chrA14	26	79	3	39
BGIBMGA009382-RA-E1	chrA14	182	391	66	307
BGIBMGA009310-RA-E1	chrA14	59	154	5	55
BGIBMGA009383-RA-E1	chrA14	293	481	118	356
BGIBMGA009308-RA-E10	chrA14	114	288	5	57
BGIBMGA009384-RA-E1	chrA14	207	616	9	85
BGIBMGA009385-RA-E1	chrA14	69	178	9	54
BGIBMGA009307-RA-E3	chrA14	136	205	36	112
BGIBMGA009481-RA-E3	chrA14	8	22	0	8
BGIBMGA009479-RA-E1	chrA14	5	8	0	2
BGIBMGA009489-RA-E1	chrA14	6	25	1	2
BGIBMGA009491-RA-E1	chrA14	8	32	0	10
BGIBMGA009473-RA-E11	chrA14	202	445	48	278
BGIBMGA009493-RA-E1	chrA14	118	328	5	77
BGIBMGA009472-RA-E5	chrA14	18	52	0	6
BGIBMGA009471-RA-E8	chrA14	13	41	0	3
BGIBMGA009469-RA-E7	chrA14	230	424	93	296
BGIBMGA009494-RA-E1	chrA14	9	28	0	5
BGIBMGA009495-RA-E1	chrA14	246	462	79	345
BGIBMGA009467-RA-E5	chrA14	44	83	11	63
BGIBMGA009466-RA-E17	chrA14	15	59	0	10
BGIBMGA009496-RA-E1	chrA14	272	559	82	402
BGIBMGA009465-RA-E7	chrA14	119	319	29	188
BGIBMGA009497-RA-E1	chrA14	7	21	2	11
BGIBMGA009463-RA-E1	chrA14	336	811	108	538
BGIBMGA009500-RA-E1	chrA14	12	33	0	2
BGIBMGA009460-RA-E5	chrA14	12	25	3	14
BGIBMGA009459-RA-E5	chrA14	9	38	1	21
BGIBMGA009504-RA-E1	chrA14	199	260	69	176
BGIBMGA009454-RA-E2	chrA14	38	83	6	36
BGIBMGA009514-RA-E1	chrA14	21	45	0	13
BGIBMGA009515-RA-E1	chrA14	560	901	188	659
BGIBMGA009451-RA-E4	chrA14	6	30	1	12
BGIBMGA009517-RA-E1	chrA14	18	57	3	25
BGIBMGA009448-RA-E3	chrA14	161	271	35	144
BGIBMGA009446-RA-E2	chrA14	4	13	0	7
BGIBMGA009520-RA-E1	chrA14	12	50	1	5
BGIBMGA009445-RA-E3	chrA14	39	101	4	32
BGIBMGA009522-RA-E1	chrA14	5	24	2	13
BGIBMGA009523-RA-E1	chrA14	29	85	5	51
BGIBMGA009443-RA-E7	chrA14	9	26	0	9
BGIBMGA009524-RA-E1	chrA14	6	21	0	3
BGIBMGA009437-RA-E6	chrA14	6	27	1	6
BGIBMGA009529-RA-E1	chrA14	5	8	0	5
BGIBMGA009432-RA-E3	chrA14	9	18	0	14
BGIBMGA009252-RA-E1	chrA14	10	25	0	11
BGIBMGA009251-RA-E18	chrA14	56	133	4	43
BGIBMGA009250-RA-E3	chrA14	6	19	1	3
BGIBMGA009254-RA-E1	chrA14	9	22	0	10
BGIBMGA009255-RA-E1	chrA14	15	47	3	22
BGIBMGA009256-RA-E1	chrA14	6	18	0	12
BGIBMGA009249-RA-E7	chrA14	545	767	225	578
BGIBMGA009257-RA-E1	chrA14	167	377	51	282
BGIBMGA009248-RA-E9	chrA14	7	16	0	2
BGIBMGA009262-RA-E1	chrA14	16	44	3	14
BGIBMGA009241-RA-E7	chrA14	2	14	2	6
BGIBMGA009240-RA-E11	chrA14	11	28	0	11
BGIBMGA009264-RA-E1	chrA14	19	64	4	24
BGIBMGA009239-RA-E2	chrA14	48	117	10	66
BGIBMGA009265-RA-E1	chrA14	15	26	1	10
BGIBMGA009267-RA-E1	chrA14	34	92	3	21
BGIBMGA009237-RA-E2	chrA14	10	27	0	7
BGIBMGA009236-RA-E10	chrA14	16	49	4	10
BGIBMGA009269-RA-E1	chrA14	19	48	1	20
BGIBMGA009235-RA-E1	chrA14	78	219	16	78
BGIBMGA009234-RA-E5	chrA14	65	156	16	86
BGIBMGA009233-RA-E7	chrA14	29	88	8	65
BGIBMGA009276-RA-E1	chrA14	266	480	59	298
BGIBMGA009232-RA-E5	chrA14	26	76	10	68
BGIBMGA009230-RA-E4	chrA14	10	41	1	21
BGIBMGA009229-RA-E2	chrA14	13	33	0	9
BGIBMGA009277-RA-E1	chrA14	38	71	5	37
BGIBMGA009228-RA-E9	chrA14	53	129	4	56
BGIBMGA009278-RA-E1	chrA14	41	83	6	29
BGIBMGA009227-RA-E1	chrA14	110	195	22	93
BGIBMGA009226-RA-E3	chrA14	7	13	0	2
BGIBMGA009279-RA-E1	chrA14	5	23	0	10
BGIBMGA009280-RA-E1	chrA14	16	39	3	12
BGIBMGA009282-RA-E1	chrA14	20	78	2	22
BGIBMGA009225-RA-E30	chrA14	12	48	0	8
BGIBMGA009223-RA-E18	chrA14	121	336	24	145
BGIBMGA009222-RA-E6	chrA14	15	35	0	13
BGIBMGA009221-RA-E6	chrA14	50	131	5	65
BGIBMGA009285-RA-E1	chrA14	35	100	11	55
BGIBMGA009218-RA-E4	chrA14	5	12	0	5
BGIBMGA009286-RA-E1	chrA14	104	210	18	133
BGIBMGA009216-RA-E6	chrA14	11	35	1	4
BGIBMGA009288-RA-E1	chrA14	81	240	11	106
BGIBMGA009210-RA-E2	chrA14	11	26	1	14
BGIBMGA009209-RA-E9	chrA14	19	28	2	11
BGIBMGA009208-RA-E1	chrA14	1880	2307	849	1578
BGIBMGA009295-RA-E1	chrA14	24	67	4	13
BGIBMGA009207-RA-E18	chrA14	436	920	133	702
BGIBMGA009297-RA-E1	chrA14	15	48	1	10
BGIBMGA009298-RA-E1	chrA14	271	496	64	308
BGIBMGA007550-RA-E1	chrA15	39	100	5	36
BGIBMGA007549-RA-E1	chrA15	83	159	12	90
BGIBMGA007551-RA-E1	chrA15	250	631	62	356
BGIBMGA007547-RA-E3	chrA15	30	83	8	35
BGIBMGA007544-RA-E4	chrA15	27	66	2	22
BGIBMGA007553-RA-E1	chrA15	593	861	199	574
BGIBMGA007543-RA-E2	chrA15	148	236	36	136
BGIBMGA007554-RA-E1	chrA15	17	55	1	14
BGIBMGA007555-RA-E1	chrA15	44	97	5	44
BGIBMGA007542-RA-E1	chrA15	27	74	2	27
BGIBMGA007556-RA-E1	chrA15	73	146	16	70
BGIBMGA007541-RA-E3	chrA15	83	220	16	85
BGIBMGA007540-RA-E15	chrA15	31	108	0	31
BGIBMGA007557-RA-E1	chrA15	41	84	5	28
BGIBMGA007558-RA-E1	chrA15	500	900	188	705
BGIBMGA007559-RA-E1	chrA15	145	235	47	168
BGIBMGA007539-RA-E32	chrA15	624	1435	124	640
BGIBMGA007560-RA-E1	chrA15	8	18	0	7
BGIBMGA007536-RA-E1	chrA15	25	90	6	34
BGIBMGA007563-RA-E1	chrA15	5	26	1	8
BGIBMGA007564-RA-E1	chrA15	53	156	2	41
BGIBMGA007565-RA-E1	chrA15	49	149	3	58
BGIBMGA007535-RA-E1	chrA15	187	275	56	192
BGIBMGA007566-RA-E1	chrA15	30	78	4	37
BGIBMGA007534-RA-E3	chrA15	26	63	2	19
BGIBMGA007567-RA-E1	chrA15	38	101	8	55
BGIBMGA007570-RA-E1	chrA15	14	49	4	19
BGIBMGA007532-RA-E4	chrA15	16	26	0	7
BGIBMGA007528-RA-E1	chrA15	18	28	1	10
BGIBMGA007571-RA-E1	chrA15	10	45	1	15
BGIBMGA007572-RA-E1	chrA15	13	41	3	12
BGIBMGA007523-RA-E1	chrA15	15	43	1	13
BGIBMGA007522-RA-E6	chrA15	107	245	19	116
BGIBMGA007574-RA-E1	chrA15	58	150	18	78
BGIBMGA007520-RA-E2	chrA15	3	11	0	5
BGIBMGA007575-RA-E1	chrA15	14	38	5	12
BGIBMGA007519-RA-E41	chrA15	289	702	63	341
BGIBMGA007518-RA-E1	chrA15	235	531	42	228
BGIBMGA007516-RA-E10	chrA15	13	39	1	16
BGIBMGA007515-RA-E14	chrA15	18	48	5	20
BGIBMGA007577-RA-E1	chrA15	15	49	5	39
BGIBMGA007514-RA-E4	chrA15	24	49	2	13
BGIBMGA007513-RA-E13	chrA15	74	199	9	93
BGIBMGA007579-RA-E1	chrA15	76	189	12	96
BGIBMGA007512-RA-E22	chrA15	28	74	3	21
BGIBMGA007581-RA-E1	chrA15	31	93	7	21
BGIBMGA007511-RA-E17	chrA15	38	91	4	24
BGIBMGA007510-RA-E7	chrA15	33	89	8	32
BGIBMGA007509-RA-E13	chrA15	69	135	10	86
BGIBMGA007508-RA-E8	chrA15	164	321	34	160
BGIBMGA007583-RA-E1	chrA15	55	120	7	43
BGIBMGA007506-RA-E2	chrA15	174	338	39	201
BGIBMGA007584-RA-E1	chrA15	139	329	23	140
BGIBMGA007504-RA-E4	chrA15	33	92	8	29
BGIBMGA007585-RA-E1	chrA15	101	178	22	103
BGIBMGA007503-RA-E16	chrA15	46	132	7	38
BGIBMGA007502-RA-E23	chrA15	42	132	3	29
BGIBMGA007586-RA-E1	chrA15	172	371	50	233
BGIBMGA007501-RA-E5	chrA15	72	140	8	59
BGIBMGA007500-RA-E8	chrA15	399	626	108	416
BGIBMGA007497-RA-E13	chrA15	20	60	3	34
BGIBMGA007587-RA-E1	chrA15	16	57	7	26
BGIBMGA007594-RA-E1	chrA15	256	559	65	317
BGIBMGA007494-RA-E23	chrA15	25	64	4	26
BGIBMGA007595-RA-E1	chrA15	11	24	1	5
BGIBMGA002178-RA-E2	chrA15	86	190	21	108
BGIBMGA002175-RA-E3	chrA15	15	53	0	12
BGIBMGA002186-RA-E1	chrA15	2053	2876	680	1869
BGIBMGA002187-RA-E1	chrA15	8	45	1	21
BGIBMGA002167-RA-E2	chrA15	2	18	3	8
BGIBMGA002164-RA-E2	chrA15	1151	1465	574	1043
BGIBMGA002188-RA-E1	chrA15	164	385	28	144
BGIBMGA002163-RA-E5	chrA15	3	23	0	18
BGIBMGA002161-RA-E15	chrA15	54	180	5	53
BGIBMGA002189-RA-E1	chrA15	7	13	0	3
BGIBMGA002190-RA-E1	chrA15	18	38	3	25
BGIBMGA002191-RA-E1	chrA15	18	32	3	18
BGIBMGA002156-RA-E6	chrA15	245	459	18	123
BGIBMGA002154-RA-E4	chrA15	117	272	0	15
BGIBMGA002153-RA-E3	chrA15	69	183	1	5
BGIBMGA002195-RA-E1	chrA15	15	42	0	13
BGIBMGA002197-RA-E1	chrA15	17	47	4	18
BGIBMGA003377-RA-E1	chrA15	163	338	39	219
BGIBMGA003378-RA-E1	chrA15	15	45	0	13
BGIBMGA003375-RA-E2	chrA15	76	156	12	73
BGIBMGA003374-RA-E10	chrA15	20	74	7	45
BGIBMGA003381-RA-E1	chrA15	13	28	1	6
BGIBMGA003373-RA-E3	chrA15	5	22	0	5
BGIBMGA003370-RA-E3	chrA15	0	11	0	12
BGIBMGA003385-RA-E1	chrA15	142	325	28	173
BGIBMGA003367-RA-E4	chrA15	171	302	37	178
BGIBMGA003386-RA-E1	chrA15	78	146	12	84
BGIBMGA003366-RA-E7	chrA15	142	308	29	168
BGIBMGA003365-RA-E9	chrA15	243	499	66	317
BGIBMGA003364-RA-E4	chrA15	186	279	46	180
BGIBMGA003388-RA-E1	chrA15	6	24	1	9
BGIBMGA003363-RA-E3	chrA15	26	87	4	41
BGIBMGA003389-RA-E1	chrA15	3	9	0	7
BGIBMGA003390-RA-E1	chrA15	125	256	14	95
BGIBMGA003362-RA-E7	chrA15	203	431	29	176
BGIBMGA003361-RA-E16	chrA15	352	764	81	427
BGIBMGA003391-RA-E1	chrA15	108	170	31	109
BGIBMGA003360-RA-E4	chrA15	13	28	0	11
BGIBMGA003392-RA-E1	chrA15	46	118	13	63
BGIBMGA003393-RA-E1	chrA15	22	62	1	15
BGIBMGA003358-RA-E2	chrA15	31	65	8	38
BGIBMGA003357-RA-E3	chrA15	9	25	0	14
BGIBMGA003394-RA-E1	chrA15	75	179	13	62
BGIBMGA003356-RA-E2	chrA15	31	44	2	18
BGIBMGA003355-RA-E7	chrA15	5	19	0	5
BGIBMGA003395-RA-E1	chrA15	76	188	16	67
BGIBMGA003351-RA-E16	chrA15	481	926	142	640
BGIBMGA003396-RA-E1	chrA15	30	86	8	55
BGIBMGA003350-RA-E19	chrA15	184	454	56	318
BGIBMGA003397-RA-E1	chrA15	2363	2747	1064	1981
BGIBMGA003398-RA-E1	chrA15	579	656	262	478
BGIBMGA003399-RA-E1	chrA15	199	464	44	207
BGIBMGA003401-RA-E1	chrA15	337	688	74	343
BGIBMGA003348-RA-E7	chrA15	234	416	96	353
BGIBMGA003347-RA-E4	chrA15	298	411	100	272
BGIBMGA003402-RA-E1	chrA15	177	273	47	175
BGIBMGA003403-RA-E1	chrA15	13	20	0	3
BGIBMGA003344-RA-E3	chrA15	294	650	71	331
BGIBMGA003343-RA-E2	chrA15	3	11	1	6
BGIBMGA003409-RA-E1	chrA15	158	322	64	279
BGIBMGA003411-RA-E1	chrA15	32	77	8	38
BGIBMGA003341-RA-E6	chrA15	15	67	1	22
BGIBMGA003340-RA-E4	chrA15	20	60	4	24
BGIBMGA003339-RA-E1	chrA15	19	50	4	19
BGIBMGA003412-RA-E1	chrA15	4018	4743	657	1645
BGIBMGA003338-RA-E2	chrA15	110	167	41	112
BGIBMGA003337-RA-E5	chrA15	1871	2063	814	1425
BGIBMGA003336-RA-E2	chrA15	154	320	21	134
BGIBMGA003413-RA-E1	chrA15	64	197	15	79
BGIBMGA003335-RA-E3	chrA15	931	1113	516	894
BGIBMGA003334-RA-E1	chrA15	43	96	4	30
BGIBMGA003333-RA-E7	chrA15	9	33	0	2
BGIBMGA003414-RA-E1	chrA15	59	129	15	68
BGIBMGA003415-RA-E1	chrA15	30	67	14	43
BGIBMGA003332-RA-E8	chrA15	160	275	35	181
BGIBMGA003331-RA-E5	chrA15	201	326	62	218
BGIBMGA003328-RA-E1	chrA15	8	25	1	4
BGIBMGA003420-RA-E1	chrA15	113	231	30	158
BGIBMGA003320-RA-E10	chrA15	10	13	0	2
BGIBMGA003421-RA-E1	chrA15	209	367	53	234
BGIBMGA003319-RA-E9	chrA15	167	351	50	245
BGIBMGA003422-RA-E1	chrA15	327	382	172	291
BGIBMGA003318-RA-E18	chrA15	17	41	2	20
BGIBMGA003425-RA-E1	chrA15	31	104	4	21
BGIBMGA003314-RA-E17	chrA15	5	23	0	3
BGIBMGA003428-RA-E1	chrA15	67	203	10	71
BGIBMGA003313-RA-E5	chrA15	66	148	13	67
BGIBMGA003312-RA-E9	chrA15	13	42	4	16
BGIBMGA003429-RA-E1	chrA15	67	164	9	57
BGIBMGA003311-RA-E5	chrA15	252	369	82	279
BGIBMGA003431-RA-E1	chrA15	5	15	1	7
BGIBMGA003310-RA-E6	chrA15	15	39	1	5
BGIBMGA003433-RA-E1	chrA15	79	195	18	83
BGIBMGA003309-RA-E6	chrA15	4501	5321	2314	4379
BGIBMGA003435-RA-E1	chrA15	10	31	0	8
BGIBMGA003436-RA-E1	chrA15	4	17	0	6
BGIBMGA003308-RA-E6	chrA15	28	80	0	15
BGIBMGA003307-RA-E5	chrA15	44	115	11	77
BGIBMGA003305-RA-E12	chrA15	124	301	44	230
BGIBMGA003438-RA-E1	chrA15	340	691	110	520
BGIBMGA003304-RA-E9	chrA15	18	38	1	5
BGIBMGA003439-RA-E1	chrA15	12	32	3	15
BGIBMGA003301-RA-E3	chrA15	88	129	27	83
BGIBMGA003300-RA-E3	chrA15	47	124	3	40
BGIBMGA003440-RA-E1	chrA15	113	264	23	155
BGIBMGA003295-RA-E10	chrA15	11	37	4	25
BGIBMGA003294-RA-E4	chrA15	20	52	3	23
BGIBMGA003443-RA-E1	chrA15	193	526	37	268
BGIBMGA003293-RA-E2	chrA15	71	179	16	76
BGIBMGA007766-RA-E1	chrA15	8	22	0	9
BGIBMGA007768-RA-E1	chrA15	5	15	0	6
BGIBMGA007765-RA-E3	chrA15	7	19	0	7
BGIBMGA007769-RA-E1	chrA15	11	41	1	18
BGIBMGA007764-RA-E9	chrA15	32	104	2	27
BGIBMGA007763-RA-E1	chrA15	3	23	0	13
BGIBMGA007771-RA-E1	chrA15	154	301	32	172
BGIBMGA007772-RA-E1	chrA15	6	18	2	6
BGIBMGA007773-RA-E1	chrA15	55	114	5	38
BGIBMGA007760-RA-E7	chrA15	5	16	1	1
BGIBMGA007774-RA-E1	chrA15	19	44	0	17
BGIBMGA007776-RA-E1	chrA15	20	88	4	36
BGIBMGA007757-RA-E4	chrA15	26	64	2	13
BGIBMGA007756-RA-E23	chrA15	21	59	4	27
BGIBMGA007777-RA-E1	chrA15	83	163	8	50
BGIBMGA007755-RA-E1	chrA15	76	172	12	80
BGIBMGA007778-RA-E1	chrA15	20	42	2	9
BGIBMGA007779-RA-E1	chrA15	99	201	13	84
BGIBMGA007780-RA-E1	chrA15	11	49	1	21
BGIBMGA007750-RA-E5	chrA15	135	261	30	134
BGIBMGA007749-RA-E5	chrA15	9	23	0	7
BGIBMGA007748-RA-E3	chrA15	46	106	4	31
BGIBMGA007782-RA-E1	chrA15	16	46	3	18
BGIBMGA007783-RA-E1	chrA15	85	202	17	90
BGIBMGA007747-RA-E3	chrA15	41	97	7	44
BGIBMGA007746-RA-E4	chrA15	16	52	0	9
BGIBMGA007745-RA-E9	chrA15	37	94	2	19
BGIBMGA007744-RA-E2	chrA15	8	9	0	8
BGIBMGA007743-RA-E5	chrA15	3286	3732	1540	2793
BGIBMGA007789-RA-E1	chrA15	6	23	0	7
BGIBMGA007741-RA-E1	chrA15	10	20	1	13
BGIBMGA007740-RA-E10	chrA15	19	42	3	22
BGIBMGA007790-RA-E1	chrA15	317	517	83	324
BGIBMGA007739-RA-E1	chrA15	224	320	44	181
BGIBMGA007735-RA-E22	chrA15	7	18	1	7
BGIBMGA007734-RA-E8	chrA15	134	271	29	114
BGIBMGA007732-RA-E4	chrA15	57	140	15	77
BGIBMGA007795-RA-E1	chrA15	928	1004	358	619
BGIBMGA007731-RA-E8	chrA15	828	1286	257	827
BGIBMGA007796-RA-E1	chrA15	49	101	6	52
BGIBMGA007730-RA-E20	chrA15	67	209	12	72
BGIBMGA007728-RA-E8	chrA15	519	792	124	457
BGIBMGA007727-RA-E11	chrA15	174	399	24	154
BGIBMGA007799-RA-E1	chrA15	11	36	4	18
BGIBMGA007800-RA-E1	chrA15	92	238	19	123
BGIBMGA007726-RA-E7	chrA15	41	91	11	57
BGIBMGA007803-RA-E1	chrA15	33	74	1	23
BGIBMGA007804-RA-E1	chrA15	14	51	1	12
BGIBMGA007805-RA-E1	chrA15	20	52	3	19
BGIBMGA007806-RA-E1	chrA15	185	481	45	294
BGIBMGA007807-RA-E1	chrA15	43	88	8	44
BGIBMGA007723-RA-E4	chrA15	528	649	243	533
BGIBMGA007722-RA-E2	chrA15	106	173	21	93
BGIBMGA007808-RA-E1	chrA15	9	34	0	4
BGIBMGA007720-RA-E7	chrA15	108	254	26	122
BGIBMGA007812-RA-E1	chrA15	7	29	3	14
BGIBMGA007719-RA-E12	chrA15	399	774	63	356
BGIBMGA007813-RA-E1	chrA15	63	91	17	64
BGIBMGA007814-RA-E1	chrA15	4	14	0	8
BGIBMGA007816-RA-E1	chrA15	64	162	1	20
BGIBMGA007717-RA-E9	chrA15	8	28	1	17
BGIBMGA007817-RA-E1	chrA15	65	121	13	64
BGIBMGA007716-RA-E6	chrA15	15	34	2	21
BGIBMGA007821-RA-E1	chrA15	63	154	9	61
BGIBMGA007822-RA-E1	chrA15	80	160	12	81
BGIBMGA007712-RA-E1	chrA15	331	492	67	277
BGIBMGA007823-RA-E1	chrA15	9	19	0	5
BGIBMGA007711-RA-E2	chrA15	37	72	7	37
BGIBMGA007710-RA-E1	chrA15	3280	3886	1362	2479
BGIBMGA007824-RA-E1	chrA15	79	195	20	126
BGIBMGA007709-RA-E1	chrA15	6	14	1	13
BGIBMGA007825-RA-E1	chrA15	7	15	0	5
BGIBMGA007829-RA-E1	chrA15	6	29	3	19
BGIBMGA007835-RA-E1	chrA15	19	73	1	19
BGIBMGA007707-RA-E1	chrA15	10	14	1	8
BGIBMGA007837-RA-E1	chrA15	8	22	0	9
BGIBMGA007838-RA-E1	chrA15	179	299	36	131
BGIBMGA007706-RA-E1	chrA15	54	135	8	43
BGIBMGA007840-RA-E1	chrA15	52	146	9	69
BGIBMGA007841-RA-E1	chrA15	126	192	27	122
BGIBMGA007842-RA-E1	chrA15	161	351	43	199
BGIBMGA007843-RA-E1	chrA15	11	33	0	8
BGIBMGA007844-RA-E1	chrA15	44	98	12	63
BGIBMGA007845-RA-E1	chrA15	153	234	37	133
BGIBMGA007847-RA-E1	chrA15	7	23	0	3
BGIBMGA007848-RA-E1	chrA15	197	514	41	253
BGIBMGA007849-RA-E1	chrA15	156	217	42	146
BGIBMGA007704-RA-E1	chrA15	3	13	0	12
BGIBMGA007854-RA-E1	chrA15	37	98	2	25
BGIBMGA007855-RA-E1	chrA15	19	45	5	16
BGIBMGA007856-RA-E1	chrA15	20	66	0	16
BGIBMGA007858-RA-E1	chrA15	10	20	0	8
BGIBMGA007860-RA-E1	chrA15	30	72	5	30
BGIBMGA007861-RA-E1	chrA15	5	23	1	2
BGIBMGA007862-RA-E1	chrA15	143	209	39	138
BGIBMGA007863-RA-E1	chrA15	31	95	5	26
BGIBMGA007864-RA-E1	chrA15	64	179	11	73
BGIBMGA007702-RA-E1	chrA15	335	422	97	271
BGIBMGA007866-RA-E1	chrA15	128	184	28	118
BGIBMGA007867-RA-E1	chrA15	12	43	0	7
BGIBMGA007701-RA-E1	chrA15	2515	2955	1196	2283
BGIBMGA007868-RA-E1	chrA15	95	158	25	106
BGIBMGA007869-RA-E1	chrA15	29	94	4	33
BGIBMGA007870-RA-E1	chrA15	16	29	1	15
BGIBMGA007871-RA-E1	chrA15	10	34	2	9
BGIBMGA007875-RA-E1	chrA15	625	1447	78	551
BGIBMGA007876-RA-E1	chrA15	5	10	0	2
BGIBMGA007698-RA-E1	chrA15	13	26	1	6
BGIBMGA007877-RA-E1	chrA15	118	216	27	136
BGIBMGA007697-RA-E1	chrA15	376	653	108	407
BGIBMGA007878-RA-E1	chrA15	37	80	3	31
BGIBMGA007879-RA-E1	chrA15	2634	2818	990	1749
BGIBMGA007880-RA-E1	chrA15	26	50	3	17
BGIBMGA007881-RA-E1	chrA15	473	563	209	435
BGIBMGA007694-RA-E1	chrA15	20	45	5	20
BGIBMGA007885-RA-E1	chrA15	53	132	3	28
BGIBMGA007889-RA-E1	chrA15	1063	1217	541	986
BGIBMGA007690-RA-E6	chrA15	222	363	64	217
BGIBMGA007689-RA-E11	chrA15	24	71	2	15
BGIBMGA007688-RA-E1	chrA15	129	294	29	127
BGIBMGA007687-RA-E5	chrA15	63	143	8	55
BGIBMGA007892-RA-E1	chrA15	189	286	27	136
BGIBMGA007686-RA-E1	chrA15	39	82	2	35
BGIBMGA007685-RA-E6	chrA15	12	30	5	13
BGIBMGA007684-RA-E2	chrA15	165	192	66	117
BGIBMGA007683-RA-E4	chrA15	18	42	4	18
BGIBMGA007681-RA-E10	chrA15	125	255	27	126
BGIBMGA007895-RA-E1	chrA15	154	283	42	187
BGIBMGA007679-RA-E6	chrA15	25	54	5	25
BGIBMGA007898-RA-E1	chrA15	44	102	2	36
BGIBMGA007899-RA-E1	chrA15	6	17	0	7
BGIBMGA007678-RA-E6	chrA15	40	114	7	45
BGIBMGA007903-RA-E1	chrA15	5	28	3	6
BGIBMGA007904-RA-E1	chrA15	253	401	72	283
BGIBMGA007676-RA-E10	chrA15	52	139	9	59
BGIBMGA007905-RA-E1	chrA15	41	134	6	28
BGIBMGA007906-RA-E1	chrA15	346	908	51	363
BGIBMGA007675-RA-E2	chrA15	15	44	2	17
BGIBMGA007674-RA-E2	chrA15	17	34	2	12
BGIBMGA007908-RA-E1	chrA15	31	70	2	32
BGIBMGA007910-RA-E1	chrA15	24	99	3	13
BGIBMGA007911-RA-E1	chrA15	29	110	2	16
BGIBMGA007912-RA-E1	chrA15	32	78	2	22
BGIBMGA007918-RA-E1	chrA15	33	84	6	43
BGIBMGA007919-RA-E1	chrA15	12	28	2	19
BGIBMGA007669-RA-E4	chrA15	35	93	9	53
BGIBMGA007921-RA-E1	chrA15	496	828	146	552
BGIBMGA007665-RA-E9	chrA15	13	35	3	18
BGIBMGA007922-RA-E1	chrA15	47	122	5	59
BGIBMGA007663-RA-E3	chrA15	64	129	11	60
BGIBMGA007923-RA-E1	chrA15	9	15	1	2
BGIBMGA007924-RA-E1	chrA15	2	18	0	5
BGIBMGA007661-RA-E7	chrA15	5287	6463	2213	4424
BGIBMGA007659-RA-E1	chrA15	7	23	0	3
BGIBMGA007926-RA-E1	chrA15	131	233	28	127
BGIBMGA007656-RA-E2	chrA15	121	180	44	123
BGIBMGA007655-RA-E1	chrA15	100	226	12	61
BGIBMGA007928-RA-E1	chrA15	6	17	1	6
BGIBMGA007929-RA-E1	chrA15	23	84	2	18
BGIBMGA007930-RA-E1	chrA15	20	49	0	5
BGIBMGA007651-RA-E5	chrA15	6	26	2	14
BGIBMGA007931-RA-E1	chrA15	5	21	0	5
BGIBMGA007932-RA-E1	chrA15	6	24	0	3
BGIBMGA007934-RA-E1	chrA15	12	34	1	8
BGIBMGA007647-RA-E11	chrA15	9	39	0	12
BGIBMGA007935-RA-E1	chrA15	393	679	183	564
BGIBMGA007938-RA-E1	chrA15	6	18	1	7
BGIBMGA007645-RA-E4	chrA15	3073	3638	1430	2793
BGIBMGA007940-RA-E1	chrA15	223	314	69	215
BGIBMGA007941-RA-E1	chrA15	32	87	10	34
BGIBMGA007942-RA-E1	chrA15	169	307	42	180
BGIBMGA007642-RA-E2	chrA15	151	286	9	106
BGIBMGA007943-RA-E1	chrA15	11	35	2	8
BGIBMGA007640-RA-E7	chrA15	41	105	7	70
BGIBMGA007944-RA-E1	chrA15	43	128	12	54
BGIBMGA007639-RA-E6	chrA15	60	149	8	66
BGIBMGA007638-RA-E1	chrA15	6	26	4	8
BGIBMGA007945-RA-E1	chrA15	203	352	68	287
BGIBMGA007637-RA-E1	chrA15	265	568	48	280
BGIBMGA007946-RA-E1	chrA15	90	245	10	63
BGIBMGA007947-RA-E1	chrA15	41	97	9	41
BGIBMGA007636-RA-E11	chrA15	0	7	2	5
BGIBMGA007948-RA-E1	chrA15	1183	2558	289	1547
BGIBMGA007634-RA-E6	chrA15	36	109	8	35
BGIBMGA007949-RA-E1	chrA15	197	544	44	260
BGIBMGA007950-RA-E1	chrA15	649	1102	223	865
BGIBMGA007633-RA-E7	chrA15	58	144	16	111
BGIBMGA007951-RA-E1	chrA15	49	118	9	88
BGIBMGA007632-RA-E1	chrA15	31	92	5	46
BGIBMGA007952-RA-E1	chrA15	31	84	4	18
BGIBMGA007631-RA-E10	chrA15	33	79	5	31
BGIBMGA007954-RA-E1	chrA15	648	1324	268	1123
BGIBMGA007955-RA-E1	chrA15	113	241	30	140
BGIBMGA007630-RA-E1	chrA15	11	42	1	15
BGIBMGA007629-RA-E1	chrA15	2149	2673	942	1990
BGIBMGA007622-RA-E27	chrA15	1044	1985	311	1178
BGIBMGA007621-RA-E4	chrA15	72	154	14	66
BGIBMGA007961-RA-E1	chrA15	42	118	10	51
BGIBMGA007620-RA-E2	chrA15	9	25	0	6
BGIBMGA007962-RA-E1	chrA15	172	260	27	128
BGIBMGA007963-RA-E1	chrA15	3	7	2	5
BGIBMGA007964-RA-E1	chrA15	85	171	15	90
BGIBMGA007965-RA-E1	chrA15	62	159	1	29
BGIBMGA007617-RA-E14	chrA15	18	66	2	21
BGIBMGA007967-RA-E1	chrA15	5	19	0	10
BGIBMGA007616-RA-E8	chrA15	8	26	2	8
BGIBMGA007971-RA-E1	chrA15	41	104	8	55
BGIBMGA007972-RA-E1	chrA15	85	220	23	95
BGIBMGA007613-RA-E4	chrA15	32	80	6	30
BGIBMGA007973-RA-E1	chrA15	130	251	30	155
BGIBMGA007612-RA-E3	chrA15	52	111	11	47
BGIBMGA007974-RA-E1	chrA15	26	58	4	27
BGIBMGA007975-RA-E1	chrA15	147	397	20	147
BGIBMGA007609-RA-E25	chrA15	25	91	1	10
BGIBMGA007976-RA-E1	chrA15	24	71	6	31
BGIBMGA007607-RA-E13	chrA15	13	46	3	17
BGIBMGA007977-RA-E1	chrA15	157	315	21	152
BGIBMGA007978-RA-E1	chrA15	30	80	6	34
BGIBMGA007606-RA-E6	chrA15	7	18	0	5
BGIBMGA007605-RA-E11	chrA15	10	23	1	7
BGIBMGA007604-RA-E5	chrA15	67	258	11	87
BGIBMGA007603-RA-E4	chrA15	33	76	2	21
BGIBMGA007979-RA-E1	chrA15	61	142	11	61
BGIBMGA007602-RA-E4	chrA15	165	281	36	149
BGIBMGA007601-RA-E1	chrA15	80	223	15	81
BGIBMGA007600-RA-E3	chrA15	22	64	2	16
BGIBMGA007599-RA-E3	chrA15	116	334	14	125
BGIBMGA007980-RA-E1	chrA15	10	35	0	8
BGIBMGA013288-RA-E1	chrA16	7	17	0	6
BGIBMGA013132-RA-E6	chrA16	33	119	2	41
BGIBMGA013133-RA-E1	chrA16	781	1253	315	1039
BGIBMGA013131-RA-E6	chrA16	134	264	32	159
BGIBMGA013129-RA-E17	chrA16	37	78	4	39
BGIBMGA013134-RA-E1	chrA16	38	92	4	33
BGIBMGA013126-RA-E8	chrA16	39	136	11	68
BGIBMGA013125-RA-E6	chrA16	37	129	17	59
BGIBMGA013136-RA-E1	chrA16	22	65	1	31
BGIBMGA013124-RA-E1	chrA16	5	10	0	1
BGIBMGA013138-RA-E1	chrA16	16	40	1	9
BGIBMGA013139-RA-E1	chrA16	11	15	0	4
BGIBMGA013121-RA-E6	chrA16	83	207	13	93
BGIBMGA013140-RA-E1	chrA16	43	144	8	38
BGIBMGA013120-RA-E3	chrA16	72	108	21	72
BGIBMGA013141-RA-E1	chrA16	79	152	15	89
BGIBMGA013119-RA-E8	chrA16	19	56	1	22
BGIBMGA013118-RA-E2	chrA16	17	46	3	18
BGIBMGA013142-RA-E1	chrA16	279	539	78	371
BGIBMGA013143-RA-E1	chrA16	45	98	8	63
BGIBMGA013144-RA-E1	chrA16	148	364	22	133
BGIBMGA013117-RA-E10	chrA16	10	31	0	4
BGIBMGA013145-RA-E1	chrA16	7	17	0	5
BGIBMGA013116-RA-E6	chrA16	525	861	177	573
BGIBMGA013146-RA-E1	chrA16	41	132	8	47
BGIBMGA013147-RA-E1	chrA16	34	102	12	50
BGIBMGA013115-RA-E11	chrA16	33	68	8	40
BGIBMGA013148-RA-E1	chrA16	80	164	10	64
BGIBMGA013114-RA-E5	chrA16	53	159	9	78
BGIBMGA013149-RA-E1	chrA16	54	142	15	98
BGIBMGA013150-RA-E1	chrA16	35	62	12	45
BGIBMGA013112-RA-E10	chrA16	127	286	23	135
BGIBMGA013216-RA-E1	chrA16	15	39	4	29
BGIBMGA013204-RA-E6	chrA16	75	261	9	84
BGIBMGA013203-RA-E8	chrA16	104	250	20	153
BGIBMGA013202-RA-E5	chrA16	150	305	49	200
BGIBMGA013217-RA-E1	chrA16	82	212	13	58
BGIBMGA013218-RA-E1	chrA16	308	822	33	227
BGIBMGA013201-RA-E4	chrA16	2380	3446	672	1880
BGIBMGA013200-RA-E4	chrA16	50	115	11	62
BGIBMGA013199-RA-E5	chrA16	18	64	9	24
BGIBMGA013220-RA-E1	chrA16	5	9	1	4
BGIBMGA013222-RA-E1	chrA16	51	93	12	60
BGIBMGA013223-RA-E1	chrA16	83	196	20	115
BGIBMGA013224-RA-E1	chrA16	15	38	1	10
BGIBMGA013225-RA-E1	chrA16	12	34	1	18
BGIBMGA013191-RA-E7	chrA16	53	170	11	63
BGIBMGA013190-RA-E4	chrA16	13	46	1	20
BGIBMGA013226-RA-E1	chrA16	20	75	5	17
BGIBMGA013227-RA-E1	chrA16	8	21	0	8
BGIBMGA013230-RA-E1	chrA16	20	58	2	20
BGIBMGA013231-RA-E1	chrA16	22	55	0	15
BGIBMGA013232-RA-E1	chrA16	68	131	5	67
BGIBMGA013233-RA-E1	chrA16	12	24	2	12
BGIBMGA013236-RA-E1	chrA16	349	572	103	348
BGIBMGA013237-RA-E1	chrA16	331	556	88	317
BGIBMGA013182-RA-E2	chrA16	34	75	3	21
BGIBMGA013243-RA-E1	chrA16	121	218	28	124
BGIBMGA013180-RA-E4	chrA16	12	33	0	14
BGIBMGA013244-RA-E1	chrA16	204	349	61	245
BGIBMGA013179-RA-E3	chrA16	35	74	2	33
BGIBMGA013245-RA-E1	chrA16	5	16	0	4
BGIBMGA013173-RA-E10	chrA16	22	74	3	23
BGIBMGA013249-RA-E1	chrA16	18	43	2	18
BGIBMGA013250-RA-E1	chrA16	272	603	25	175
BGIBMGA013251-RA-E1	chrA16	143	307	14	92
BGIBMGA013170-RA-E5	chrA16	3	11	0	5
BGIBMGA013252-RA-E1	chrA16	59	139	8	47
BGIBMGA013169-RA-E1	chrA16	72	179	11	82
BGIBMGA013253-RA-E1	chrA16	4	13	0	6
BGIBMGA013254-RA-E1	chrA16	16	64	3	25
BGIBMGA013168-RA-E5	chrA16	13	43	0	4
BGIBMGA013255-RA-E1	chrA16	73	188	16	91
BGIBMGA013259-RA-E1	chrA16	43	122	9	59
BGIBMGA013166-RA-E7	chrA16	39	93	7	51
BGIBMGA013260-RA-E1	chrA16	849	1137	390	826
BGIBMGA013261-RA-E1	chrA16	13	18	5	11
BGIBMGA013165-RA-E3	chrA16	59	119	18	100
BGIBMGA013164-RA-E4	chrA16	41	98	12	70
BGIBMGA013263-RA-E1	chrA16	9	35	1	12
BGIBMGA013264-RA-E1	chrA16	64	135	11	72
BGIBMGA013267-RA-E1	chrA16	2	11	0	9
BGIBMGA013269-RA-E1	chrA16	7	21	0	0
BGIBMGA013161-RA-E2	chrA16	226	389	65	266
BGIBMGA013160-RA-E1	chrA16	335	556	115	418
BGIBMGA013270-RA-E1	chrA16	157	295	49	196
BGIBMGA013271-RA-E1	chrA16	219	430	60	256
BGIBMGA013159-RA-E6	chrA16	85	181	18	73
BGIBMGA013158-RA-E3	chrA16	19	37	5	23
BGIBMGA013157-RA-E3	chrA16	2370	2773	1000	1869
BGIBMGA013276-RA-E1	chrA16	23	61	5	33
BGIBMGA013155-RA-E8	chrA16	5	8	2	3
BGIBMGA012918-RA-E1	chrA16	12	36	0	6
BGIBMGA012916-RA-E4	chrA16	78	191	16	73
BGIBMGA012921-RA-E1	chrA16	13	43	0	4
BGIBMGA012922-RA-E1	chrA16	188	428	35	251
BGIBMGA012915-RA-E13	chrA16	41	111	10	46
BGIBMGA012923-RA-E1	chrA16	2	11	2	4
BGIBMGA012924-RA-E1	chrA16	23	54	4	25
BGIBMGA012914-RA-E8	chrA16	7	15	0	5
BGIBMGA012931-RA-E1	chrA16	75	187	10	65
BGIBMGA012905-RA-E4	chrA16	42	83	9	38
BGIBMGA012904-RA-E6	chrA16	203	271	86	165
BGIBMGA012934-RA-E1	chrA16	113	197	30	99
BGIBMGA012903-RA-E5	chrA16	194	344	62	237
BGIBMGA012935-RA-E1	chrA16	64	179	9	57
BGIBMGA012936-RA-E1	chrA16	20	57	4	26
BGIBMGA012902-RA-E5	chrA16	22	57	5	27
BGIBMGA012937-RA-E1	chrA16	6	15	1	6
BGIBMGA012901-RA-E7	chrA16	9	19	0	5
BGIBMGA012939-RA-E1	chrA16	4	12	2	4
BGIBMGA012893-RA-E3	chrA16	74	145	17	84
BGIBMGA012940-RA-E1	chrA16	13	53	1	15
BGIBMGA012892-RA-E9	chrA16	26	75	6	19
[truncated: 4,880 more rows]
