# Supplementary material for: RNA sequencing reveals a complete but an unconventional type of dosage compensation in the domestic silkworm Bombyx mori
Source: R Soc Open Sci. 2017 Jul 12;4(7):170261. doi: 10.1098/rsos.170261 (PMC5541547; doi:10.1098/rsos.170261)
Supplement: Supp File 3 [file rsos170261supp4.xlsx]

## Sheet: 96h_raw_reads
GeneID	Chromosome	96Male1	96Male2	96Female1	96Female2
BGIBMGA006795-RA-E2	chrA10	17	29	10	8
BGIBMGA006796-RA-E1	chrA10	453	614	299	352
BGIBMGA006797-RA-E1	chrA10	89	136	29	44
BGIBMGA006794-RA-E5	chrA10	638	659	623	533
BGIBMGA006839-RA-E4	chrA10	406	669	615	737
BGIBMGA006840-RA-E1	chrA10	373	420	299	304
BGIBMGA006841-RA-E1	chrA10	293	497	90	124
BGIBMGA006837-RA-E12	chrA10	86	152	13	14
BGIBMGA006836-RA-E1	chrA10	7	13	2	2
BGIBMGA006835-RA-E5	chrA10	4223	4779	7246	6503
BGIBMGA006834-RA-E1	chrA10	221	373	80	117
BGIBMGA006843-RA-E1	chrA10	329	569	345	430
BGIBMGA006832-RA-E1	chrA10	10	11	2	1
BGIBMGA006844-RA-E1	chrA10	49	102	10	7
BGIBMGA006845-RA-E1	chrA10	21	48	9	16
BGIBMGA006846-RA-E1	chrA10	35	71	2	10
BGIBMGA006848-RA-E1	chrA10	158	282	25	43
BGIBMGA006849-RA-E1	chrA10	133	173	104	113
BGIBMGA006850-RA-E1	chrA10	682	894	408	473
BGIBMGA006851-RA-E1	chrA10	524	857	265	309
BGIBMGA006831-RA-E6	chrA10	31	69	2	8
BGIBMGA006852-RA-E1	chrA10	197	304	66	76
BGIBMGA006854-RA-E1	chrA10	1	4	10	10
BGIBMGA006830-RA-E24	chrA10	464	821	201	254
BGIBMGA006855-RA-E1	chrA10	252	352	221	232
BGIBMGA006829-RA-E2	chrA10	93	118	65	71
BGIBMGA006856-RA-E1	chrA10	602	1099	226	324
BGIBMGA006857-RA-E1	chrA10	90	181	47	60
BGIBMGA006858-RA-E1	chrA10	38	70	30	31
BGIBMGA006828-RA-E5	chrA10	489	654	297	337
BGIBMGA006859-RA-E1	chrA10	357	405	324	317
BGIBMGA006825-RA-E5	chrA10	521	692	397	422
BGIBMGA006861-RA-E1	chrA10	71	110	26	36
BGIBMGA006863-RA-E1	chrA10	409	614	252	267
BGIBMGA006824-RA-E5	chrA10	107	185	36	41
BGIBMGA006823-RA-E9	chrA10	227	340	119	149
BGIBMGA006822-RA-E6	chrA10	226	298	180	201
BGIBMGA006864-RA-E1	chrA10	49	87	22	39
BGIBMGA006820-RA-E6	chrA10	187	269	126	135
BGIBMGA006865-RA-E1	chrA10	128	186	54	72
BGIBMGA006819-RA-E1	chrA10	565	716	460	468
BGIBMGA006818-RA-E17	chrA10	217	403	49	57
BGIBMGA006866-RA-E1	chrA10	209	283	138	137
BGIBMGA006817-RA-E26	chrA10	163	325	47	42
BGIBMGA006867-RA-E1	chrA10	1104	1012	1174	758
BGIBMGA006868-RA-E1	chrA10	8	13	7	7
BGIBMGA006869-RA-E1	chrA10	19	24	8	10
BGIBMGA006816-RA-E11	chrA10	1358	2062	435	527
BGIBMGA006815-RA-E11	chrA10	235	452	276	330
BGIBMGA006872-RA-E1	chrA10	195	268	141	163
BGIBMGA006873-RA-E1	chrA10	32	61	10	18
BGIBMGA006814-RA-E4	chrA10	14	28	17	18
BGIBMGA006813-RA-E17	chrA10	368	616	223	272
BGIBMGA006812-RA-E10	chrA10	7	17	3	4
BGIBMGA006875-RA-E1	chrA10	10	17	0	2
BGIBMGA006811-RA-E3	chrA10	127	191	59	72
BGIBMGA006876-RA-E1	chrA10	21	50	19	24
BGIBMGA006810-RA-E12	chrA10	131	220	37	48
BGIBMGA006877-RA-E1	chrA10	24	43	4	5
BGIBMGA006809-RA-E19	chrA10	394	649	112	157
BGIBMGA006878-RA-E1	chrA10	484	722	356	449
BGIBMGA006880-RA-E1	chrA10	39	55	8	15
BGIBMGA006882-RA-E1	chrA10	8	26	2	4
BGIBMGA006808-RA-E15	chrA10	79	140	28	36
BGIBMGA006883-RA-E1	chrA10	141	208	75	90
BGIBMGA006807-RA-E6	chrA10	82	118	31	30
BGIBMGA006884-RA-E1	chrA10	54	108	19	25
BGIBMGA006885-RA-E1	chrA10	20	45	5	9
BGIBMGA006886-RA-E1	chrA10	23	42	0	3
BGIBMGA006806-RA-E5	chrA10	156	224	149	158
BGIBMGA006805-RA-E3	chrA10	66	129	33	47
BGIBMGA006887-RA-E1	chrA10	70	110	35	49
BGIBMGA006888-RA-E1	chrA10	62	85	32	43
BGIBMGA006802-RA-E3	chrA10	211	239	159	153
BGIBMGA006889-RA-E1	chrA10	252	377	131	147
BGIBMGA006801-RA-E15	chrA10	60	101	51	63
BGIBMGA006890-RA-E1	chrA10	12	16	3	3
BGIBMGA006800-RA-E5	chrA10	174	227	95	102
BGIBMGA006891-RA-E1	chrA10	542	903	600	707
BGIBMGA006799-RA-E23	chrA10	9	23	5	8
BGIBMGA006927-RA-E6	chrA10	49	106	12	17
BGIBMGA006929-RA-E1	chrA10	58	138	108	118
BGIBMGA006925-RA-E11	chrA10	68	157	59	73
BGIBMGA006924-RA-E3	chrA10	6	13	3	6
BGIBMGA006931-RA-E1	chrA10	120	178	76	89
BGIBMGA006932-RA-E1	chrA10	120	168	71	77
BGIBMGA006921-RA-E5	chrA10	147	216	46	57
BGIBMGA006933-RA-E1	chrA10	47	90	28	28
BGIBMGA006920-RA-E4	chrA10	202	303	104	117
BGIBMGA006935-RA-E1	chrA10	169	347	50	72
BGIBMGA006919-RA-E3	chrA10	153	226	117	135
BGIBMGA006918-RA-E7	chrA10	7	14	0	4
BGIBMGA006936-RA-E1	chrA10	228	376	172	196
BGIBMGA006915-RA-E4	chrA10	240	352	84	85
BGIBMGA006914-RA-E9	chrA10	49	84	3	10
BGIBMGA006937-RA-E1	chrA10	8	18	6	9
BGIBMGA006913-RA-E4	chrA10	42	80	10	14
BGIBMGA006939-RA-E1	chrA10	166	295	88	95
BGIBMGA006940-RA-E1	chrA10	32	45	16	22
BGIBMGA006912-RA-E5	chrA10	59	83	26	24
BGIBMGA006941-RA-E1	chrA10	165	257	58	68
BGIBMGA006942-RA-E1	chrA10	151	270	181	250
BGIBMGA006943-RA-E1	chrA10	113	214	115	144
BGIBMGA006944-RA-E1	chrA10	77	86	79	81
BGIBMGA006945-RA-E1	chrA10	419	479	438	427
BGIBMGA006911-RA-E9	chrA10	8	12	3	4
BGIBMGA006946-RA-E1	chrA10	339	465	200	221
BGIBMGA006910-RA-E4	chrA10	133	206	131	164
BGIBMGA006909-RA-E20	chrA10	545	883	366	442
BGIBMGA006908-RA-E10	chrA10	28	41	6	9
BGIBMGA006907-RA-E1	chrA10	890	983	703	701
BGIBMGA006906-RA-E19	chrA10	30	55	6	6
BGIBMGA006951-RA-E1	chrA10	6	18	0	0
BGIBMGA006952-RA-E1	chrA10	27	56	3	3
BGIBMGA006905-RA-E8	chrA10	300	478	197	265
BGIBMGA006904-RA-E2	chrA10	24	33	36	41
BGIBMGA006902-RA-E4	chrA10	56	108	29	44
BGIBMGA006954-RA-E1	chrA10	56	130	53	77
BGIBMGA006957-RA-E1	chrA10	261	445	30	49
BGIBMGA006959-RA-E1	chrA10	753	1006	319	395
BGIBMGA006962-RA-E1	chrA10	105	188	54	80
BGIBMGA006899-RA-E7	chrA10	70	112	48	60
BGIBMGA006963-RA-E1	chrA10	176	276	118	153
BGIBMGA006964-RA-E1	chrA10	196	325	133	178
BGIBMGA006898-RA-E6	chrA10	603	941	298	426
BGIBMGA006897-RA-E4	chrA10	77	126	72	85
BGIBMGA006965-RA-E1	chrA10	26	45	27	34
BGIBMGA006896-RA-E6	chrA10	162	229	141	145
BGIBMGA006966-RA-E1	chrA10	221	242	225	184
BGIBMGA006895-RA-E7	chrA10	30	64	9	17
BGIBMGA006967-RA-E1	chrA10	458	750	370	451
BGIBMGA006892-RA-E8	chrA10	87	158	80	93
BGIBMGA002851-RA-E1	chrA10	244	428	846	984
BGIBMGA002852-RA-E1	chrA10	170	280	267	337
BGIBMGA002854-RA-E1	chrA10	1	0	53	62
BGIBMGA002848-RA-E2	chrA10	35	53	30	54
BGIBMGA002847-RA-E5	chrA10	117	223	69	98
BGIBMGA002856-RA-E1	chrA10	85	154	191	251
BGIBMGA002846-RA-E8	chrA10	95	168	194	272
BGIBMGA002845-RA-E18	chrA10	50	113	190	264
BGIBMGA002844-RA-E12	chrA10	9	20	26	37
BGIBMGA002843-RA-E22	chrA10	31	88	70	108
BGIBMGA002857-RA-E1	chrA10	31	49	15	18
BGIBMGA002842-RA-E4	chrA10	19	36	23	37
BGIBMGA002858-RA-E1	chrA10	180	291	250	315
BGIBMGA002841-RA-E7	chrA10	85	145	124	172
BGIBMGA002840-RA-E39	chrA10	801	1305	1905	2331
BGIBMGA002859-RA-E1	chrA10	21	56	16	18
BGIBMGA002860-RA-E1	chrA10	9	25	13	12
BGIBMGA002861-RA-E1	chrA10	106	211	73	98
BGIBMGA002839-RA-E5	chrA10	259	415	343	412
BGIBMGA002838-RA-E2	chrA10	158	208	182	185
BGIBMGA002862-RA-E1	chrA10	75	140	104	129
BGIBMGA002837-RA-E7	chrA10	890	1036	1498	1289
BGIBMGA002836-RA-E10	chrA10	45	95	18	16
BGIBMGA002863-RA-E1	chrA10	41	56	17	34
BGIBMGA002835-RA-E1	chrA10	172	294	144	172
BGIBMGA002864-RA-E1	chrA10	39	81	76	106
BGIBMGA002868-RA-E1	chrA10	31	69	13	21
BGIBMGA002869-RA-E1	chrA10	113	194	74	85
BGIBMGA002831-RA-E4	chrA10	34	67	136	176
BGIBMGA002830-RA-E2	chrA10	23	39	93	115
BGIBMGA002870-RA-E1	chrA10	50	113	34	46
BGIBMGA002829-RA-E2	chrA10	165	227	164	197
BGIBMGA002827-RA-E1	chrA10	11	16	0	0
BGIBMGA002878-RA-E1	chrA10	176	302	181	208
BGIBMGA002823-RA-E11	chrA10	96	209	147	215
BGIBMGA002822-RA-E3	chrA10	26	31	22	22
BGIBMGA002880-RA-E1	chrA10	97	140	105	108
BGIBMGA002821-RA-E12	chrA10	24	42	61	81
BGIBMGA002881-RA-E1	chrA10	121	184	112	152
BGIBMGA002820-RA-E13	chrA10	33	75	31	53
BGIBMGA002884-RA-E1	chrA10	15	28	1	3
BGIBMGA002885-RA-E1	chrA10	19	49	14	23
BGIBMGA002818-RA-E7	chrA10	272	445	445	522
BGIBMGA002886-RA-E1	chrA10	51	103	82	88
BGIBMGA002817-RA-E2	chrA10	260	464	67	109
BGIBMGA002887-RA-E1	chrA10	98	151	54	46
BGIBMGA002816-RA-E6	chrA10	11	19	7	13
BGIBMGA002814-RA-E7	chrA10	680	801	753	710
BGIBMGA002888-RA-E1	chrA10	19	31	30	44
BGIBMGA002813-RA-E1	chrA10	14	29	10	11
BGIBMGA002889-RA-E1	chrA10	41	92	44	60
BGIBMGA002812-RA-E4	chrA10	10	12	4	4
BGIBMGA002891-RA-E1	chrA10	69	123	59	83
BGIBMGA002892-RA-E1	chrA10	80	168	47	64
BGIBMGA002811-RA-E4	chrA10	2784	2705	4800	3316
BGIBMGA002893-RA-E1	chrA10	55	117	37	64
BGIBMGA002810-RA-E1	chrA10	150	227	106	146
BGIBMGA002894-RA-E1	chrA10	350	539	302	379
BGIBMGA002809-RA-E3	chrA10	152	192	157	159
BGIBMGA002895-RA-E1	chrA10	545	896	526	653
BGIBMGA002896-RA-E1	chrA10	84	149	140	182
BGIBMGA002808-RA-E3	chrA10	54	88	39	43
BGIBMGA002807-RA-E1	chrA10	23	44	7	8
BGIBMGA002806-RA-E5	chrA10	25	59	12	22
BGIBMGA002898-RA-E1	chrA10	128	199	120	131
BGIBMGA002803-RA-E5	chrA10	7	12	6	4
BGIBMGA002800-RA-E2	chrA10	22	56	1	2
BGIBMGA002904-RA-E1	chrA10	8	16	5	2
BGIBMGA002799-RA-E2	chrA10	6	7	2	6
BGIBMGA002906-RA-E1	chrA10	216	257	272	236
BGIBMGA002798-RA-E5	chrA10	3	11	33	39
BGIBMGA002907-RA-E1	chrA10	83	142	330	343
BGIBMGA002912-RA-E1	chrA10	25	42	1	3
BGIBMGA002793-RA-E2	chrA10	7	21	0	1
BGIBMGA002792-RA-E4	chrA10	121	177	90	109
BGIBMGA002913-RA-E1	chrA10	177	218	205	205
BGIBMGA002914-RA-E1	chrA10	61	126	43	56
BGIBMGA002790-RA-E6	chrA10	497	597	600	559
BGIBMGA002915-RA-E1	chrA10	218	285	423	434
BGIBMGA002916-RA-E1	chrA10	407	486	540	495
BGIBMGA002789-RA-E2	chrA10	46	90	53	58
BGIBMGA002788-RA-E5	chrA10	93	178	95	132
BGIBMGA002787-RA-E2	chrA10	27	49	21	29
BGIBMGA002917-RA-E1	chrA10	240	332	227	242
BGIBMGA002786-RA-E9	chrA10	169	270	130	139
BGIBMGA002918-RA-E1	chrA10	247	322	132	132
BGIBMGA002919-RA-E1	chrA10	38	78	40	56
BGIBMGA002920-RA-E1	chrA10	80	159	110	155
BGIBMGA002783-RA-E6	chrA10	110	170	112	110
BGIBMGA002921-RA-E1	chrA10	20	46	3	7
BGIBMGA002922-RA-E1	chrA10	35	70	67	91
BGIBMGA002924-RA-E1	chrA10	9	17	19	25
BGIBMGA002926-RA-E1	chrA10	30	56	30	44
BGIBMGA002927-RA-E1	chrA10	16	33	40	45
BGIBMGA002780-RA-E8	chrA10	39	74	18	20
BGIBMGA002929-RA-E1	chrA10	56	106	65	73
BGIBMGA002779-RA-E17	chrA10	444	727	183	207
BGIBMGA002778-RA-E4	chrA10	33	57	14	24
BGIBMGA002930-RA-E1	chrA10	308	479	207	237
BGIBMGA002777-RA-E1	chrA10	10	21	9	15
BGIBMGA002931-RA-E1	chrA10	2201	2919	2362	2639
BGIBMGA002776-RA-E10	chrA10	263	414	348	393
BGIBMGA002933-RA-E1	chrA10	68	114	62	68
BGIBMGA002937-RA-E1	chrA10	26	54	0	6
BGIBMGA002773-RA-E9	chrA10	329	493	89	108
BGIBMGA002939-RA-E1	chrA10	102	159	84	102
BGIBMGA002940-RA-E1	chrA10	964	953	930	728
BGIBMGA002941-RA-E1	chrA10	428	437	417	345
BGIBMGA002942-RA-E1	chrA10	8	20	6	3
BGIBMGA002943-RA-E1	chrA10	4	5	9	14
BGIBMGA002944-RA-E1	chrA10	313	401	289	295
BGIBMGA002945-RA-E1	chrA10	410	502	565	532
BGIBMGA006672-RA-E2	chrA10	293	420	322	340
BGIBMGA006673-RA-E1	chrA10	72	85	96	102
BGIBMGA006671-RA-E2	chrA10	1	5	11	11
BGIBMGA006669-RA-E33	chrA10	115	216	40	59
BGIBMGA006675-RA-E1	chrA10	9	22	16	16
BGIBMGA006676-RA-E1	chrA10	86	166	58	71
BGIBMGA006677-RA-E1	chrA10	299	374	243	293
BGIBMGA006678-RA-E1	chrA10	627	1010	327	454
BGIBMGA006680-RA-E1	chrA10	121	175	85	103
BGIBMGA006661-RA-E2	chrA10	21	40	9	7
BGIBMGA006658-RA-E4	chrA10	69	122	33	39
BGIBMGA006681-RA-E1	chrA10	243	368	169	187
BGIBMGA006656-RA-E10	chrA10	91	162	79	110
BGIBMGA006682-RA-E1	chrA10	20	42	9	15
BGIBMGA006683-RA-E1	chrA10	7	12	2	8
BGIBMGA006684-RA-E1	chrA10	6	11	13	18
BGIBMGA006655-RA-E15	chrA10	344	658	178	233
BGIBMGA006654-RA-E33	chrA10	43	100	32	43
BGIBMGA006653-RA-E5	chrA10	93	142	63	75
BGIBMGA006685-RA-E1	chrA10	3	12	26	31
BGIBMGA006686-RA-E1	chrA10	5	25	20	32
BGIBMGA006687-RA-E1	chrA10	60	123	59	72
BGIBMGA006651-RA-E10	chrA10	179	338	61	92
BGIBMGA006689-RA-E1	chrA10	39	87	26	39
BGIBMGA006647-RA-E4	chrA10	39	100	12	18
BGIBMGA006646-RA-E1	chrA10	139	228	14	15
BGIBMGA006690-RA-E1	chrA10	27	60	7	18
BGIBMGA006692-RA-E1	chrA10	4	14	8	13
BGIBMGA006694-RA-E1	chrA10	11	24	14	21
BGIBMGA006645-RA-E8	chrA10	131	207	127	152
BGIBMGA006696-RA-E1	chrA10	17	42	14	16
BGIBMGA006697-RA-E1	chrA10	36	54	15	20
BGIBMGA006643-RA-E6	chrA10	9	21	0	0
BGIBMGA006699-RA-E1	chrA10	7	21	5	7
BGIBMGA006700-RA-E1	chrA10	18	33	19	21
BGIBMGA006642-RA-E10	chrA10	7	17	4	4
BGIBMGA006641-RA-E4	chrA10	51	97	24	26
BGIBMGA006701-RA-E1	chrA10	81	140	66	83
BGIBMGA006640-RA-E7	chrA10	125	215	164	223
BGIBMGA006639-RA-E3	chrA10	27	62	11	17
BGIBMGA006638-RA-E3	chrA10	9	13	3	6
BGIBMGA006704-RA-E1	chrA10	2543	2703	3850	3084
BGIBMGA006637-RA-E6	chrA10	110	230	129	151
BGIBMGA006636-RA-E6	chrA10	40	90	9	20
BGIBMGA006634-RA-E3	chrA10	338	558	149	175
BGIBMGA006705-RA-E1	chrA10	170	302	86	110
BGIBMGA006706-RA-E1	chrA10	75	139	47	62
BGIBMGA006707-RA-E1	chrA10	20	37	6	17
BGIBMGA006632-RA-E4	chrA10	219	315	197	214
BGIBMGA006708-RA-E1	chrA10	783	1220	492	617
BGIBMGA006631-RA-E4	chrA10	222	277	174	176
BGIBMGA006630-RA-E3	chrA10	33	85	17	17
BGIBMGA006709-RA-E1	chrA10	210	240	180	185
BGIBMGA006629-RA-E6	chrA10	159	247	76	93
BGIBMGA006628-RA-E1	chrA10	82	157	49	59
BGIBMGA006711-RA-E1	chrA10	48	92	25	33
BGIBMGA006627-RA-E7	chrA10	136	226	54	60
BGIBMGA006712-RA-E1	chrA10	13	23	1	2
BGIBMGA006623-RA-E8	chrA10	800	916	692	675
BGIBMGA006621-RA-E19	chrA10	3	10	0	6
BGIBMGA006719-RA-E1	chrA10	189	297	208	256
BGIBMGA006620-RA-E2	chrA10	312	452	192	200
BGIBMGA006619-RA-E11	chrA10	85	169	37	52
BGIBMGA006721-RA-E1	chrA10	103	130	81	86
BGIBMGA006617-RA-E7	chrA10	315	606	168	193
BGIBMGA006722-RA-E1	chrA10	218	302	166	183
BGIBMGA006616-RA-E3	chrA10	257	384	169	208
BGIBMGA006724-RA-E1	chrA10	12	33	5	7
BGIBMGA006725-RA-E1	chrA10	126	200	45	69
BGIBMGA006615-RA-E2	chrA10	176	218	112	145
BGIBMGA006726-RA-E1	chrA10	56	110	21	26
BGIBMGA006727-RA-E1	chrA10	60	136	23	24
BGIBMGA006728-RA-E1	chrA10	264	433	118	154
BGIBMGA006614-RA-E12	chrA10	122	249	73	90
BGIBMGA006729-RA-E1	chrA10	46	85	24	28
BGIBMGA006730-RA-E1	chrA10	28	84	31	53
BGIBMGA006731-RA-E1	chrA10	185	259	178	201
BGIBMGA006732-RA-E1	chrA10	340	437	246	260
BGIBMGA006613-RA-E8	chrA10	1867	2487	1772	1956
BGIBMGA006612-RA-E6	chrA10	37	59	21	32
BGIBMGA006611-RA-E2	chrA10	13	26	11	8
BGIBMGA006733-RA-E1	chrA10	142	165	91	98
BGIBMGA006610-RA-E2	chrA10	50	86	26	31
BGIBMGA006609-RA-E26	chrA10	231	396	91	143
BGIBMGA006608-RA-E1	chrA10	210	337	103	128
BGIBMGA006734-RA-E1	chrA10	137	202	67	91
BGIBMGA006607-RA-E8	chrA10	142	254	57	85
BGIBMGA006735-RA-E1	chrA10	155	222	79	90
BGIBMGA006736-RA-E1	chrA10	51	86	13	16
BGIBMGA006738-RA-E1	chrA10	147	189	94	97
BGIBMGA006606-RA-E8	chrA10	1318	1422	1491	1326
BGIBMGA006605-RA-E2	chrA10	13	26	7	9
BGIBMGA006739-RA-E1	chrA10	143	197	84	100
BGIBMGA006604-RA-E3	chrA10	74	110	43	35
BGIBMGA006603-RA-E9	chrA10	768	1208	672	827
BGIBMGA006602-RA-E10	chrA10	26	45	13	17
BGIBMGA006740-RA-E1	chrA10	25	63	45	55
BGIBMGA006747-RA-E1	chrA10	11	19	3	5
BGIBMGA006599-RA-E6	chrA10	70	126	29	38
BGIBMGA006595-RA-E2	chrA10	52	94	19	21
BGIBMGA006592-RA-E3	chrA10	48	95	22	37
BGIBMGA006591-RA-E11	chrA10	891	1150	628	679
BGIBMGA006749-RA-E1	chrA10	488	655	357	398
BGIBMGA006590-RA-E6	chrA10	20	45	5	3
BGIBMGA006751-RA-E1	chrA10	946	919	841	662
BGIBMGA006752-RA-E1	chrA10	128	147	109	97
BGIBMGA006589-RA-E16	chrA10	115	217	45	72
BGIBMGA006753-RA-E1	chrA10	8	14	3	1
BGIBMGA006754-RA-E1	chrA10	213	323	126	138
BGIBMGA006588-RA-E5	chrA10	189	268	104	125
BGIBMGA006758-RA-E1	chrA10	21	36	32	43
BGIBMGA006583-RA-E5	chrA10	135	211	49	74
BGIBMGA006582-RA-E22	chrA10	9	33	0	2
BGIBMGA006581-RA-E10	chrA10	100	194	31	38
BGIBMGA006580-RA-E11	chrA10	61	126	29	26
BGIBMGA006760-RA-E1	chrA10	50	96	30	40
BGIBMGA006761-RA-E1	chrA10	100	163	62	58
BGIBMGA006575-RA-E6	chrA10	20	33	9	9
BGIBMGA006574-RA-E1	chrA10	455	643	367	382
BGIBMGA006573-RA-E3	chrA10	119	186	118	144
BGIBMGA006763-RA-E1	chrA10	102	203	33	28
BGIBMGA006572-RA-E8	chrA10	316	574	72	95
BGIBMGA006766-RA-E1	chrA10	29	54	10	14
BGIBMGA006767-RA-E1	chrA10	39	80	20	24
BGIBMGA006768-RA-E1	chrA10	21	45	8	11
BGIBMGA006770-RA-E1	chrA10	154	327	26	45
BGIBMGA006771-RA-E1	chrA10	101	146	71	88
BGIBMGA006568-RA-E1	chrA10	26	36	17	24
BGIBMGA006772-RA-E1	chrA10	172	278	86	97
BGIBMGA006774-RA-E1	chrA10	109	205	25	35
BGIBMGA006567-RA-E8	chrA10	38	78	19	24
BGIBMGA006777-RA-E1	chrA10	530	646	548	543
BGIBMGA006778-RA-E1	chrA10	168	301	65	94
BGIBMGA006562-RA-E3	chrA10	223	328	80	100
BGIBMGA006779-RA-E1	chrA10	307	507	77	91
BGIBMGA006780-RA-E1	chrA10	450	760	137	155
BGIBMGA006781-RA-E1	chrA10	13	29	8	12
BGIBMGA006559-RA-E10	chrA10	41	71	18	26
BGIBMGA006557-RA-E13	chrA10	83	153	13	24
BGIBMGA006555-RA-E14	chrA10	212	452	77	110
BGIBMGA006554-RA-E2	chrA10	21	37	8	9
BGIBMGA006552-RA-E12	chrA10	505	708	572	609
BGIBMGA006782-RA-E1	chrA10	172	268	54	103
BGIBMGA006551-RA-E24	chrA10	222	421	211	340
BGIBMGA006783-RA-E1	chrA10	74	104	36	41
BGIBMGA006548-RA-E1	chrA10	201	337	83	98
BGIBMGA006784-RA-E1	chrA10	112	206	39	64
BGIBMGA006785-RA-E1	chrA10	20	45	1	7
BGIBMGA006786-RA-E1	chrA10	67	137	55	84
BGIBMGA006787-RA-E1	chrA10	28	49	32	35
BGIBMGA006545-RA-E1	chrA10	370	553	144	172
BGIBMGA006788-RA-E1	chrA10	510	774	474	546
BGIBMGA006789-RA-E1	chrA10	241	363	133	149
BGIBMGA006790-RA-E1	chrA10	129	211	58	65
BGIBMGA006791-RA-E1	chrA10	43	110	57	61
BGIBMGA006792-RA-E1	chrA10	9	16	2	0
BGIBMGA006541-RA-E6	chrA10	120	243	59	72
BGIBMGA014094-RA-E1	chrA11	2679	2618	3283	2359
BGIBMGA012009-RA-E6	chrA11	104	171	171	188
BGIBMGA012010-RA-E1	chrA11	124	180	67	73
BGIBMGA012008-RA-E6	chrA11	184	288	177	206
BGIBMGA012007-RA-E8	chrA11	230	386	357	441
BGIBMGA012012-RA-E1	chrA11	582	718	468	501
BGIBMGA012005-RA-E2	chrA11	21	37	8	15
BGIBMGA012004-RA-E2	chrA11	191	345	187	239
BGIBMGA014360-RA-E1	chrA11	3	8	12	17
BGIBMGA014357-RA-E3	chrA11	59	100	42	40
BGIBMGA004660-RA-E1	chrA11	62	85	77	78
BGIBMGA004661-RA-E1	chrA11	466	446	476	366
BGIBMGA004663-RA-E1	chrA11	71	131	210	254
BGIBMGA004658-RA-E19	chrA11	573	843	665	768
BGIBMGA004666-RA-E1	chrA11	121	169	96	118
BGIBMGA004667-RA-E1	chrA11	253	393	403	474
BGIBMGA004657-RA-E5	chrA11	606	665	807	663
BGIBMGA004656-RA-E9	chrA11	581	918	396	541
BGIBMGA004655-RA-E25	chrA11	7	49	6	26
BGIBMGA004671-RA-E1	chrA11	6	10	10	11
BGIBMGA011948-RA-E1	chrA11	900	853	1023	659
BGIBMGA011947-RA-E1	chrA11	89	167	16	23
BGIBMGA011963-RA-E1	chrA11	24	29	13	14
BGIBMGA011940-RA-E2	chrA11	23	37	8	15
BGIBMGA011939-RA-E3	chrA11	48	92	14	25
BGIBMGA011938-RA-E3	chrA11	32	49	12	15
BGIBMGA011964-RA-E1	chrA11	140	234	59	78
BGIBMGA011965-RA-E1	chrA11	592	824	471	521
BGIBMGA011936-RA-E3	chrA11	683	672	862	638
BGIBMGA011935-RA-E3	chrA11	8	25	5	9
BGIBMGA011966-RA-E1	chrA11	435	641	534	574
BGIBMGA011931-RA-E6	chrA11	9	18	2	6
BGIBMGA011925-RA-E1	chrA11	22	57	23	48
BGIBMGA011924-RA-E9	chrA11	700	923	576	655
BGIBMGA011973-RA-E1	chrA11	427	532	489	471
BGIBMGA011923-RA-E11	chrA11	25	29	26	28
BGIBMGA011974-RA-E1	chrA11	151	236	167	196
BGIBMGA011922-RA-E2	chrA11	1244	1375	1477	1264
BGIBMGA011975-RA-E1	chrA11	183	281	95	102
BGIBMGA011921-RA-E1	chrA11	108	154	56	51
BGIBMGA011976-RA-E1	chrA11	416	606	456	505
BGIBMGA011920-RA-E5	chrA11	640	757	717	642
BGIBMGA011977-RA-E1	chrA11	132	219	103	117
BGIBMGA011919-RA-E1	chrA11	76	111	52	55
BGIBMGA011978-RA-E1	chrA11	106	223	11	14
BGIBMGA011918-RA-E4	chrA11	7	16	4	10
BGIBMGA011979-RA-E1	chrA11	108	207	33	63
BGIBMGA011917-RA-E10	chrA11	169	286	53	62
BGIBMGA011916-RA-E5	chrA11	146	200	150	164
BGIBMGA011980-RA-E1	chrA11	97	158	126	169
BGIBMGA011914-RA-E6	chrA11	1063	1745	1270	1558
BGIBMGA011982-RA-E1	chrA11	185	383	54	97
BGIBMGA011983-RA-E1	chrA11	41	80	73	115
BGIBMGA011911-RA-E7	chrA11	20	40	58	108
BGIBMGA011986-RA-E1	chrA11	49	96	75	89
BGIBMGA011908-RA-E5	chrA11	93	199	25	19
BGIBMGA011987-RA-E1	chrA11	106	185	134	161
BGIBMGA011988-RA-E1	chrA11	365	475	461	456
BGIBMGA011989-RA-E1	chrA11	230	355	293	358
BGIBMGA011907-RA-E6	chrA11	216	324	340	364
BGIBMGA011906-RA-E6	chrA11	27	52	35	44
BGIBMGA011905-RA-E7	chrA11	94	163	94	112
BGIBMGA011903-RA-E1	chrA11	35	79	29	44
BGIBMGA011902-RA-E6	chrA11	330	552	254	310
BGIBMGA011899-RA-E2	chrA11	84	120	65	72
BGIBMGA011992-RA-E1	chrA11	248	310	293	280
BGIBMGA011898-RA-E1	chrA11	40	86	7	9
BGIBMGA011993-RA-E1	chrA11	62	117	53	62
BGIBMGA011897-RA-E3	chrA11	44	75	26	26
BGIBMGA011994-RA-E1	chrA11	94	131	62	78
BGIBMGA011995-RA-E1	chrA11	9	17	6	1
BGIBMGA011891-RA-E11	chrA11	84	158	80	117
BGIBMGA011997-RA-E1	chrA11	68	153	77	100
BGIBMGA011890-RA-E6	chrA11	190	320	175	227
BGIBMGA011889-RA-E2	chrA11	15	26	19	25
BGIBMGA011998-RA-E1	chrA11	14	30	14	14
BGIBMGA011888-RA-E15	chrA11	118	182	208	264
BGIBMGA011999-RA-E1	chrA11	39	78	31	34
BGIBMGA012000-RA-E1	chrA11	42	51	24	24
BGIBMGA011887-RA-E3	chrA11	271	457	268	351
BGIBMGA012003-RA-E1	chrA11	11	24	4	10
BGIBMGA001713-RA-E6	chrA11	202	359	432	490
BGIBMGA001712-RA-E6	chrA11	17	40	70	86
BGIBMGA001711-RA-E5	chrA11	315	382	408	364
BGIBMGA001710-RA-E1	chrA11	314	536	495	617
BGIBMGA001715-RA-E1	chrA11	5	15	48	86
BGIBMGA001716-RA-E1	chrA11	1	2	10	13
BGIBMGA001709-RA-E12	chrA11	172	254	271	315
BGIBMGA001708-RA-E6	chrA11	31	66	38	42
BGIBMGA001717-RA-E1	chrA11	155	229	294	330
BGIBMGA001718-RA-E1	chrA11	6	11	4	3
BGIBMGA001719-RA-E1	chrA11	37	74	73	110
BGIBMGA001707-RA-E10	chrA11	6	14	15	26
BGIBMGA001720-RA-E1	chrA11	117	213	94	114
BGIBMGA001706-RA-E11	chrA11	165	270	252	301
BGIBMGA001722-RA-E1	chrA11	135	245	76	111
BGIBMGA001705-RA-E2	chrA11	43	58	28	36
BGIBMGA001704-RA-E11	chrA11	79	163	166	203
BGIBMGA001723-RA-E1	chrA11	81	139	78	91
BGIBMGA001700-RA-E2	chrA11	86	102	91	101
BGIBMGA001699-RA-E11	chrA11	479	633	891	833
BGIBMGA001725-RA-E1	chrA11	45	77	56	90
BGIBMGA001726-RA-E1	chrA11	27	40	44	61
BGIBMGA001698-RA-E4	chrA11	28	62	123	153
BGIBMGA001697-RA-E3	chrA11	31	54	49	57
BGIBMGA001696-RA-E14	chrA11	115	232	95	127
BGIBMGA001730-RA-E1	chrA11	10	27	20	42
BGIBMGA001695-RA-E4	chrA11	671	1005	941	1029
BGIBMGA001694-RA-E1	chrA11	99	215	25	32
BGIBMGA001731-RA-E1	chrA11	145	187	180	163
BGIBMGA001693-RA-E10	chrA11	139	216	293	336
BGIBMGA001732-RA-E1	chrA11	102	164	65	82
BGIBMGA001733-RA-E1	chrA11	268	337	363	352
BGIBMGA001692-RA-E24	chrA11	72	145	82	118
BGIBMGA001734-RA-E1	chrA11	160	213	200	223
BGIBMGA001690-RA-E3	chrA11	141	264	104	140
BGIBMGA001735-RA-E1	chrA11	42	82	28	42
BGIBMGA001689-RA-E2	chrA11	176	313	215	282
BGIBMGA001736-RA-E1	chrA11	56	114	50	62
BGIBMGA001737-RA-E1	chrA11	35	56	21	32
BGIBMGA001738-RA-E1	chrA11	177	289	63	115
BGIBMGA001739-RA-E1	chrA11	88	192	57	73
BGIBMGA001686-RA-E1	chrA11	71	151	86	106
BGIBMGA001740-RA-E1	chrA11	32	40	21	15
BGIBMGA001741-RA-E1	chrA11	27	51	22	33
BGIBMGA001685-RA-E1	chrA11	33	50	25	22
BGIBMGA001743-RA-E1	chrA11	38	84	31	51
BGIBMGA001744-RA-E1	chrA11	165	294	362	498
BGIBMGA001683-RA-E12	chrA11	106	216	254	288
BGIBMGA001748-RA-E1	chrA11	370	531	336	375
EMBMOE00000006294	chrA11	7	13	5	5
BGIBMGA001682-RA-E1	chrA11	77	111	13	19
BGIBMGA001681-RA-E1	chrA11	36	51	10	12
BGIBMGA001749-RA-E1	chrA11	7	10	8	8
BGIBMGA001680-RA-E1	chrA11	38	56	11	17
BGIBMGA001679-RA-E2	chrA11	42	70	39	46
BGIBMGA001750-RA-E1	chrA11	148	278	130	144
BGIBMGA001751-RA-E1	chrA11	106	180	44	60
EMBMOE00000000315	chrA11	14	28	10	12
BGIBMGA001678-RA-E7	chrA11	48	103	47	54
BGIBMGA001753-RA-E1	chrA11	79	200	34	56
BGIBMGA001754-RA-E1	chrA11	213	308	163	189
BGIBMGA001755-RA-E1	chrA11	316	396	381	377
BGIBMGA001677-RA-E1	chrA11	119	221	44	56
BGIBMGA001756-RA-E1	chrA11	191	248	227	214
BGIBMGA001676-RA-E2	chrA11	8	28	7	7
BGIBMGA001675-RA-E22	chrA11	127	203	48	86
BGIBMGA001674-RA-E4	chrA11	6	17	3	4
BGIBMGA001758-RA-E1	chrA11	8	31	11	22
BGIBMGA001763-RA-E1	chrA11	31	64	18	17
BGIBMGA001764-RA-E1	chrA11	11	14	2	2
BGIBMGA001765-RA-E1	chrA11	32	54	16	30
BGIBMGA001670-RA-E26	chrA11	291	478	506	644
BGIBMGA001766-RA-E1	chrA11	151	253	191	228
BGIBMGA001669-RA-E7	chrA11	118	225	194	245
BGIBMGA001767-RA-E1	chrA11	87	127	111	120
BGIBMGA001668-RA-E2	chrA11	52	85	50	62
BGIBMGA001768-RA-E1	chrA11	46	79	81	89
BGIBMGA001769-RA-E1	chrA11	40	78	80	95
BGIBMGA001770-RA-E1	chrA11	702	1199	1184	1472
BGIBMGA001771-RA-E1	chrA11	19	31	75	93
BGIBMGA001772-RA-E1	chrA11	374	607	822	1011
BGIBMGA001666-RA-E17	chrA11	296	530	334	446
BGIBMGA001773-RA-E1	chrA11	90	144	129	141
BGIBMGA001664-RA-E11	chrA11	108	194	166	198
BGIBMGA001775-RA-E1	chrA11	64	108	30	38
BGIBMGA001663-RA-E7	chrA11	5	15	7	9
BGIBMGA001776-RA-E1	chrA11	129	217	52	60
BGIBMGA001777-RA-E1	chrA11	52	110	20	29
BGIBMGA001662-RA-E1	chrA11	313	441	308	399
BGIBMGA001661-RA-E4	chrA11	33	64	22	42
BGIBMGA001660-RA-E4	chrA11	16	30	7	8
BGIBMGA001778-RA-E1	chrA11	16	33	22	35
BGIBMGA001659-RA-E3	chrA11	22	48	29	28
BGIBMGA001658-RA-E6	chrA11	17	31	19	22
BGIBMGA001657-RA-E14	chrA11	44	74	30	46
BGIBMGA001779-RA-E1	chrA11	39	99	31	36
BGIBMGA001780-RA-E1	chrA11	25	33	23	24
BGIBMGA001656-RA-E7	chrA11	215	340	312	335
BGIBMGA001781-RA-E1	chrA11	10	23	3	9
BGIBMGA001783-RA-E1	chrA11	21	40	10	19
BGIBMGA001784-RA-E1	chrA11	31	55	14	12
BGIBMGA001655-RA-E1	chrA11	87	145	43	61
BGIBMGA001786-RA-E1	chrA11	67	105	63	79
BGIBMGA001787-RA-E1	chrA11	384	583	282	307
BGIBMGA001788-RA-E1	chrA11	242	337	332	353
EMBMOE00000002710	chrA11	30	59	50	65
BGIBMGA001789-RA-E1	chrA11	249	347	132	150
BGIBMGA001790-RA-E1	chrA11	100	183	70	86
BGIBMGA001653-RA-E6	chrA11	20	48	2	7
BGIBMGA001792-RA-E1	chrA11	15	42	12	19
BGIBMGA001794-RA-E1	chrA11	353	581	150	183
BGIBMGA001650-RA-E14	chrA11	12	31	8	13
BGIBMGA001795-RA-E1	chrA11	30	62	42	48
BGIBMGA001648-RA-E7	chrA11	116	189	190	229
BGIBMGA001796-RA-E1	chrA11	150	243	165	165
BGIBMGA001797-RA-E1	chrA11	83	132	71	77
BGIBMGA001646-RA-E19	chrA11	179	380	47	51
BGIBMGA001799-RA-E1	chrA11	491	666	770	801
BGIBMGA001645-RA-E3	chrA11	176	282	67	96
BGIBMGA001644-RA-E22	chrA11	72	127	64	86
BGIBMGA001643-RA-E3	chrA11	15	37	14	15
BGIBMGA001800-RA-E1	chrA11	4896	4920	9363	7114
BGIBMGA001642-RA-E12	chrA11	4	13	7	9
BGIBMGA001641-RA-E13	chrA11	7	11	2	6
BGIBMGA001801-RA-E1	chrA11	485	631	728	693
BGIBMGA001640-RA-E6	chrA11	12	32	9	17
BGIBMGA001639-RA-E14	chrA11	57	127	19	26
BGIBMGA001638-RA-E15	chrA11	527	713	1010	934
BGIBMGA001637-RA-E1	chrA11	65	120	21	32
BGIBMGA001802-RA-E1	chrA11	134	245	66	79
BGIBMGA001636-RA-E5	chrA11	4	7	7	13
BGIBMGA001635-RA-E1	chrA11	7	31	1	2
BGIBMGA001803-RA-E1	chrA11	52	99	108	160
BGIBMGA001804-RA-E1	chrA11	30	66	9	11
BGIBMGA001805-RA-E1	chrA11	326	472	347	389
BGIBMGA001806-RA-E1	chrA11	301	387	247	267
BGIBMGA001808-RA-E1	chrA11	119	230	143	218
BGIBMGA001809-RA-E1	chrA11	57	113	56	77
BGIBMGA001632-RA-E6	chrA11	42	69	30	30
BGIBMGA001811-RA-E1	chrA11	29	59	8	11
BGIBMGA001630-RA-E3	chrA11	18	24	15	26
BGIBMGA001812-RA-E1	chrA11	17	41	10	13
BGIBMGA001813-RA-E1	chrA11	24	46	12	23
BGIBMGA001628-RA-E2	chrA11	53	95	34	57
BGIBMGA001627-RA-E1	chrA11	261	322	282	272
BGIBMGA001814-RA-E1	chrA11	96	206	62	118
BGIBMGA001815-RA-E1	chrA11	2	10	6	6
BGIBMGA001816-RA-E1	chrA11	139	212	92	102
BGIBMGA001817-RA-E1	chrA11	91	158	32	46
BGIBMGA001818-RA-E1	chrA11	131	235	386	499
BGIBMGA001624-RA-E1	chrA11	76	166	26	27
BGIBMGA001623-RA-E4	chrA11	134	222	94	112
BGIBMGA001621-RA-E14	chrA11	59	106	83	128
BGIBMGA001823-RA-E1	chrA11	30	43	9	13
BGIBMGA001616-RA-E11	chrA11	259	429	520	545
BGIBMGA001825-RA-E1	chrA11	225	281	323	328
BGIBMGA001615-RA-E4	chrA11	17	33	4	8
BGIBMGA001614-RA-E9	chrA11	37	80	10	13
BGIBMGA001613-RA-E8	chrA11	29	51	35	61
BGIBMGA001612-RA-E1	chrA11	46	103	48	57
BGIBMGA001828-RA-E1	chrA11	1393	1735	1412	1447
BGIBMGA001610-RA-E15	chrA11	22	58	5	11
BGIBMGA001609-RA-E1	chrA11	162	277	59	61
BGIBMGA001829-RA-E1	chrA11	148	228	150	162
BGIBMGA001830-RA-E1	chrA11	105	163	63	83
BGIBMGA001608-RA-E9	chrA11	18	35	5	4
BGIBMGA001832-RA-E1	chrA11	133	226	88	119
BGIBMGA001833-RA-E1	chrA11	94	163	116	158
BGIBMGA001834-RA-E1	chrA11	17	28	26	34
BGIBMGA001835-RA-E1	chrA11	4	7	7	8
BGIBMGA012076-RA-E1	chrA11	112	180	44	64
BGIBMGA012077-RA-E1	chrA11	833	1103	345	415
BGIBMGA012075-RA-E1	chrA11	60	75	27	28
BGIBMGA012078-RA-E1	chrA11	163	271	178	254
BGIBMGA012079-RA-E1	chrA11	24	35	5	6
BGIBMGA012074-RA-E2	chrA11	108	181	83	83
BGIBMGA012080-RA-E1	chrA11	12	25	2	6
BGIBMGA012073-RA-E1	chrA11	7	14	1	0
BGIBMGA012081-RA-E1	chrA11	31	60	9	15
BGIBMGA012082-RA-E1	chrA11	363	564	199	236
BGIBMGA012072-RA-E1	chrA11	155	269	80	96
BGIBMGA012083-RA-E1	chrA11	36	67	33	43
BGIBMGA012071-RA-E5	chrA11	187	312	207	238
BGIBMGA012070-RA-E2	chrA11	40	65	12	22
BGIBMGA012069-RA-E4	chrA11	88	147	57	49
BGIBMGA012067-RA-E9	chrA11	7	10	1	2
BGIBMGA012065-RA-E4	chrA11	8	11	1	1
BGIBMGA012093-RA-E1	chrA11	470	568	512	514
BGIBMGA012059-RA-E7	chrA11	75	102	25	47
BGIBMGA012058-RA-E14	chrA11	50	124	9	10
BGIBMGA012094-RA-E1	chrA11	136	228	25	43
BGIBMGA012057-RA-E5	chrA11	103	173	80	67
BGIBMGA012095-RA-E1	chrA11	388	612	356	402
BGIBMGA012096-RA-E1	chrA11	59	93	58	74
BGIBMGA012055-RA-E2	chrA11	133	192	82	110
BGIBMGA012054-RA-E5	chrA11	22	59	49	62
BGIBMGA012100-RA-E1	chrA11	591	1096	387	564
BGIBMGA012053-RA-E8	chrA11	100	178	18	15
BGIBMGA012052-RA-E2	chrA11	28	46	11	11
BGIBMGA012051-RA-E1	chrA11	58	113	40	37
BGIBMGA012102-RA-E1	chrA11	76	103	36	52
BGIBMGA012103-RA-E1	chrA11	61	106	26	29
BGIBMGA012047-RA-E2	chrA11	82	97	74	78
BGIBMGA012107-RA-E1	chrA11	406	583	377	398
BGIBMGA012046-RA-E10	chrA11	172	274	103	135
BGIBMGA012108-RA-E1	chrA11	202	361	90	93
BGIBMGA012045-RA-E2	chrA11	228	218	175	157
BGIBMGA012110-RA-E1	chrA11	23	43	0	7
BGIBMGA012042-RA-E6	chrA11	188	318	62	70
BGIBMGA012116-RA-E1	chrA11	936	1170	799	809
BGIBMGA012039-RA-E1	chrA11	125	203	68	71
BGIBMGA012117-RA-E1	chrA11	21	34	6	9
BGIBMGA012038-RA-E6	chrA11	121	185	77	85
BGIBMGA012037-RA-E12	chrA11	92	132	44	49
BGIBMGA012036-RA-E9	chrA11	300	414	165	174
BGIBMGA012118-RA-E1	chrA11	260	315	214	206
BGIBMGA012119-RA-E1	chrA11	141	245	99	121
BGIBMGA012035-RA-E9	chrA11	19	24	2	1
BGIBMGA012034-RA-E9	chrA11	188	313	179	202
BGIBMGA012120-RA-E1	chrA11	27	66	7	12
EMBMOE00000005065	chrA11	15	30	5	3
BGIBMGA012033-RA-E4	chrA11	48	80	44	45
BGIBMGA012121-RA-E1	chrA11	104	181	63	75
BGIBMGA012032-RA-E1	chrA11	335	334	318	273
BGIBMGA012031-RA-E3	chrA11	70	100	31	32
BGIBMGA012122-RA-E1	chrA11	199	328	159	169
BGIBMGA012124-RA-E1	chrA11	109	143	214	230
BGIBMGA012030-RA-E5	chrA11	95	156	23	36
BGIBMGA012125-RA-E1	chrA11	202	282	104	130
BGIBMGA012029-RA-E2	chrA11	206	240	163	167
BGIBMGA012126-RA-E1	chrA11	1158	1273	1353	1166
BGIBMGA012028-RA-E4	chrA11	42	64	12	15
BGIBMGA012127-RA-E1	chrA11	253	384	204	209
BGIBMGA012027-RA-E8	chrA11	157	306	67	81
BGIBMGA012128-RA-E1	chrA11	204	317	179	194
BGIBMGA012129-RA-E1	chrA11	201	361	82	124
BGIBMGA012025-RA-E3	chrA11	108	171	56	80
BGIBMGA012130-RA-E1	chrA11	9	22	0	2
BGIBMGA012024-RA-E4	chrA11	6	18	0	4
BGIBMGA012022-RA-E2	chrA11	9	19	4	11
BGIBMGA012021-RA-E3	chrA11	501	917	162	207
BGIBMGA012133-RA-E1	chrA11	96	129	45	57
BGIBMGA012019-RA-E9	chrA11	228	349	157	184
BGIBMGA012135-RA-E1	chrA11	7	13	2	2
BGIBMGA012136-RA-E1	chrA11	86	136	32	24
BGIBMGA012013-RA-E5	chrA11	157	239	80	102
BGIBMGA011746-RA-E4	chrA11	2397	2494	2329	1936
BGIBMGA011747-RA-E1	chrA11	226	329	41	55
BGIBMGA011744-RA-E17	chrA11	29	64	21	35
BGIBMGA011743-RA-E5	chrA11	136	235	63	70
BGIBMGA011748-RA-E1	chrA11	32	60	3	4
BGIBMGA011742-RA-E2	chrA11	133	202	161	172
BGIBMGA011741-RA-E1	chrA11	241	381	169	202
BGIBMGA011737-RA-E1	chrA11	274	408	104	142
BGIBMGA011736-RA-E7	chrA11	77	119	34	42
BGIBMGA011735-RA-E8	chrA11	190	327	147	159
BGIBMGA011753-RA-E1	chrA11	82	115	50	55
BGIBMGA011734-RA-E1	chrA11	8	13	0	2
BGIBMGA011733-RA-E10	chrA11	35	73	12	10
BGIBMGA011754-RA-E1	chrA11	1056	1371	260	326
BGIBMGA011755-RA-E1	chrA11	324	501	120	150
BGIBMGA011756-RA-E1	chrA11	106	141	84	82
BGIBMGA011732-RA-E5	chrA11	8	10	0	0
BGIBMGA011770-RA-E1	chrA11	403	601	272	278
BGIBMGA011711-RA-E7	chrA11	113	165	40	37
BGIBMGA011771-RA-E1	chrA11	106	156	69	79
BGIBMGA011710-RA-E10	chrA11	514	622	563	562
BGIBMGA011772-RA-E1	chrA11	15	24	1	8
BGIBMGA011774-RA-E1	chrA11	32	61	13	19
BGIBMGA011707-RA-E4	chrA11	130	197	83	96
BGIBMGA011775-RA-E1	chrA11	74	109	31	47
BGIBMGA011776-RA-E1	chrA11	201	213	132	136
BGIBMGA011703-RA-E5	chrA11	10	30	23	44
BGIBMGA011702-RA-E5	chrA11	16	51	20	35
BGIBMGA011701-RA-E3	chrA11	11	16	9	10
BGIBMGA011779-RA-E1	chrA11	150	179	73	78
BGIBMGA011780-RA-E1	chrA11	162	208	148	146
BGIBMGA011782-RA-E1	chrA11	131	215	79	81
BGIBMGA011698-RA-E3	chrA11	6	14	14	20
BGIBMGA011697-RA-E4	chrA11	104	157	72	71
BGIBMGA011696-RA-E4	chrA11	612	594	479	429
BGIBMGA011783-RA-E1	chrA11	515	499	508	398
BGIBMGA011695-RA-E13	chrA11	274	436	80	86
BGIBMGA011694-RA-E7	chrA11	225	333	255	296
BGIBMGA011784-RA-E1	chrA11	58	105	23	27
BGIBMGA011693-RA-E3	chrA11	91	175	26	39
BGIBMGA011785-RA-E1	chrA11	62	112	34	31
BGIBMGA011692-RA-E9	chrA11	128	206	47	54
BGIBMGA011691-RA-E12	chrA11	95	181	88	111
BGIBMGA011690-RA-E2	chrA11	308	446	226	259
BGIBMGA011786-RA-E1	chrA11	129	180	48	56
BGIBMGA011689-RA-E1	chrA11	257	356	127	140
BGIBMGA011788-RA-E1	chrA11	189	258	90	119
BGIBMGA011688-RA-E10	chrA11	228	413	205	266
BGIBMGA011687-RA-E5	chrA11	233	393	58	58
BGIBMGA011686-RA-E3	chrA11	167	220	170	169
BGIBMGA011790-RA-E1	chrA11	10	29	4	3
BGIBMGA011682-RA-E2	chrA11	24	46	11	12
BGIBMGA011791-RA-E1	chrA11	15	25	4	4
BGIBMGA011792-RA-E1	chrA11	27	61	13	15
BGIBMGA011681-RA-E4	chrA11	38	62	9	14
BGIBMGA011793-RA-E1	chrA11	15	27	7	12
BGIBMGA011794-RA-E1	chrA11	85	165	47	50
BGIBMGA011797-RA-E1	chrA11	374	585	424	511
BGIBMGA011677-RA-E5	chrA11	84	142	30	22
BGIBMGA011798-RA-E1	chrA11	66	106	34	34
BGIBMGA011676-RA-E11	chrA11	101	192	32	30
BGIBMGA011799-RA-E1	chrA11	21	34	2	8
BGIBMGA011675-RA-E24	chrA11	361	548	438	518
BGIBMGA011801-RA-E1	chrA11	27	52	9	12
BGIBMGA011674-RA-E11	chrA11	578	791	330	378
BGIBMGA011802-RA-E1	chrA11	7	15	6	7
BGIBMGA011803-RA-E1	chrA11	241	290	217	218
BGIBMGA011673-RA-E9	chrA11	17	28	3	13
BGIBMGA011804-RA-E1	chrA11	126	180	63	65
BGIBMGA011672-RA-E6	chrA11	121	185	53	66
BGIBMGA011805-RA-E1	chrA11	67	112	6	14
BGIBMGA011671-RA-E12	chrA11	42	74	11	10
BGIBMGA011806-RA-E1	chrA11	22	49	0	6
BGIBMGA011807-RA-E1	chrA11	2	9	2	8
BGIBMGA011668-RA-E2	chrA11	25	82	39	42
BGIBMGA011808-RA-E1	chrA11	181	276	75	94
BGIBMGA011667-RA-E2	chrA11	114	137	53	61
BGIBMGA011809-RA-E1	chrA11	30	61	28	28
BGIBMGA011664-RA-E1	chrA11	0	4	7	11
BGIBMGA011810-RA-E1	chrA11	70	122	28	37
BGIBMGA011663-RA-E5	chrA11	51	82	42	55
BGIBMGA011662-RA-E8	chrA11	329	507	239	264
BGIBMGA011813-RA-E1	chrA11	18	46	3	7
BGIBMGA011814-RA-E1	chrA11	35	92	22	31
BGIBMGA011815-RA-E1	chrA11	96	140	32	47
BGIBMGA011660-RA-E1	chrA11	541	837	318	366
BGIBMGA011659-RA-E1	chrA11	562	848	227	277
BGIBMGA011818-RA-E1	chrA11	176	262	77	74
BGIBMGA011658-RA-E5	chrA11	159	222	128	154
BGIBMGA011819-RA-E1	chrA11	564	605	597	526
BGIBMGA011821-RA-E1	chrA11	32	62	13	13
BGIBMGA011656-RA-E1	chrA11	39	78	17	22
BGIBMGA011822-RA-E1	chrA11	194	309	103	115
BGIBMGA011823-RA-E1	chrA11	72	143	113	146
BGIBMGA011655-RA-E9	chrA11	38	64	7	7
BGIBMGA011824-RA-E1	chrA11	233	261	174	174
BGIBMGA011654-RA-E1	chrA11	102	165	67	52
BGIBMGA011826-RA-E1	chrA11	8	32	4	5
BGIBMGA011651-RA-E5	chrA11	263	348	221	236
BGIBMGA011827-RA-E1	chrA11	257	411	80	101
BGIBMGA011650-RA-E8	chrA11	381	535	315	340
BGIBMGA011829-RA-E1	chrA11	7	22	8	5
BGIBMGA011834-RA-E1	chrA11	273	362	257	264
BGIBMGA011835-RA-E1	chrA11	260	340	222	251
BGIBMGA011646-RA-E9	chrA11	91	195	43	70
BGIBMGA011838-RA-E1	chrA11	6	12	2	1
BGIBMGA011839-RA-E1	chrA11	6	16	3	3
BGIBMGA011840-RA-E1	chrA11	48	81	17	16
BGIBMGA011841-RA-E1	chrA11	110	163	61	64
BGIBMGA011842-RA-E1	chrA11	133	241	30	49
BGIBMGA011643-RA-E5	chrA11	37	69	28	29
BGIBMGA011844-RA-E1	chrA11	1756	1764	1688	1345
BGIBMGA011642-RA-E6	chrA11	7	13	3	5
BGIBMGA011641-RA-E5	chrA11	30	67	5	9
BGIBMGA011640-RA-E1	chrA11	40	49	16	25
BGIBMGA011639-RA-E4	chrA11	54	102	34	38
BGIBMGA011846-RA-E1	chrA11	77	118	76	86
BGIBMGA011638-RA-E2	chrA11	14	24	4	2
BGIBMGA011637-RA-E2	chrA11	7	14	1	2
BGIBMGA011848-RA-E1	chrA11	54	104	21	18
BGIBMGA011631-RA-E9	chrA11	71	122	13	21
BGIBMGA011630-RA-E13	chrA11	377	703	282	417
BGIBMGA011629-RA-E5	chrA11	12	19	5	8
BGIBMGA011628-RA-E9	chrA11	131	253	23	49
BGIBMGA011627-RA-E2	chrA11	18	40	1	1
BGIBMGA011626-RA-E3	chrA11	63	110	10	16
BGIBMGA011852-RA-E1	chrA11	16	34	2	6
BGIBMGA011853-RA-E1	chrA11	8	11	1	2
BGIBMGA011625-RA-E17	chrA11	137	228	192	250
BGIBMGA011854-RA-E1	chrA11	89	156	71	95
BGIBMGA011856-RA-E1	chrA11	185	281	122	137
BGIBMGA011622-RA-E3	chrA11	19	49	1	0
BGIBMGA011857-RA-E1	chrA11	433	780	94	120
BGIBMGA011621-RA-E4	chrA11	90	138	64	75
BGIBMGA011858-RA-E1	chrA11	106	129	74	85
BGIBMGA011620-RA-E4	chrA11	2289	2220	2891	2053
BGIBMGA011619-RA-E8	chrA11	761	905	664	668
BGIBMGA011861-RA-E1	chrA11	232	356	124	140
BGIBMGA011618-RA-E7	chrA11	685	823	894	813
BGIBMGA011862-RA-E1	chrA11	972	1250	999	1003
BGIBMGA011615-RA-E17	chrA11	131	263	29	38
BGIBMGA011867-RA-E1	chrA11	83	142	75	89
BGIBMGA011868-RA-E1	chrA11	8	19	7	7
BGIBMGA011612-RA-E2	chrA11	11	34	0	4
BGIBMGA011611-RA-E5	chrA11	274	455	58	83
BGIBMGA011869-RA-E1	chrA11	50	100	27	37
BGIBMGA011610-RA-E3	chrA11	44	105	5	6
BGIBMGA011870-RA-E1	chrA11	284	336	355	305
BGIBMGA011872-RA-E1	chrA11	10	18	5	5
BGIBMGA011609-RA-E8	chrA11	8	16	13	12
BGIBMGA011608-RA-E10	chrA11	49	88	35	51
BGIBMGA011607-RA-E9	chrA11	98	194	74	103
BGIBMGA011606-RA-E1	chrA11	69	85	63	64
BGIBMGA011877-RA-E1	chrA11	236	363	197	250
BGIBMGA011878-RA-E1	chrA11	2	10	5	12
BGIBMGA011879-RA-E1	chrA11	279	495	169	201
BGIBMGA011880-RA-E1	chrA11	93	180	101	129
EMBMOE00000001289	chrA11	12	32	15	17
BGIBMGA011604-RA-E7	chrA11	197	295	147	184
BGIBMGA011883-RA-E1	chrA11	43	112	16	25
BGIBMGA011603-RA-E20	chrA11	32	80	50	48
BGIBMGA011602-RA-E8	chrA11	27	44	16	21
EMBMOE00000001117	chrA11	5	11	3	6
EMBMOE00000005805	chrA11	5	11	3	6
BGIBMGA011884-RA-E1	chrA11	99	157	69	72
BGIBMGA011601-RA-E16	chrA11	94	161	43	51
BGIBMGA011600-RA-E9	chrA11	46	98	52	68
BGIBMGA011599-RA-E5	chrA11	338	421	346	375
BGIBMGA010595-RA-E1	chrA12	937	969	864	751
BGIBMGA010593-RA-E5	chrA12	272	359	199	207
BGIBMGA010596-RA-E1	chrA12	121	175	29	32
BGIBMGA010591-RA-E3	chrA12	87	128	19	34
BGIBMGA010306-RA-E1	chrA12	0	4	10	12
BGIBMGA010300-RA-E5	chrA12	17	31	60	72
BGIBMGA010309-RA-E1	chrA12	262	316	298	283
BGIBMGA010311-RA-E1	chrA12	22	37	16	17
BGIBMGA010312-RA-E1	chrA12	9	16	6	9
BGIBMGA010313-RA-E1	chrA12	0	4	12	11
BGIBMGA010298-RA-E3	chrA12	111	148	147	169
BGIBMGA010314-RA-E1	chrA12	22	43	3	3
BGIBMGA010297-RA-E1	chrA12	215	366	320	396
BGIBMGA005854-RA-E9	chrA12	4	28	22	43
BGIBMGA005853-RA-E4	chrA12	364	356	368	317
BGIBMGA005855-RA-E1	chrA12	68	92	90	97
BGIBMGA005856-RA-E1	chrA12	3	17	134	180
BGIBMGA005852-RA-E3	chrA12	55	81	82	111
BGIBMGA005857-RA-E1	chrA12	35	61	53	60
BGIBMGA005858-RA-E1	chrA12	3	11	17	20
BGIBMGA005851-RA-E5	chrA12	163	330	129	180
BGIBMGA005859-RA-E1	chrA12	56	105	13	14
BGIBMGA005850-RA-E1	chrA12	50	74	22	31
BGIBMGA005849-RA-E2	chrA12	2	7	14	15
BGIBMGA005848-RA-E4	chrA12	2	5	6	9
BGIBMGA005847-RA-E11	chrA12	2	11	11	16
BGIBMGA005846-RA-E3	chrA12	0	0	10	16
BGIBMGA005845-RA-E6	chrA12	116	169	223	241
BGIBMGA005860-RA-E1	chrA12	143	238	326	394
BGIBMGA005861-RA-E1	chrA12	13	27	94	106
BGIBMGA005862-RA-E1	chrA12	169	265	217	295
BGIBMGA005864-RA-E1	chrA12	116	156	58	68
BGIBMGA005843-RA-E6	chrA12	69	95	220	264
BGIBMGA005842-RA-E4	chrA12	94	164	163	194
BGIBMGA005865-RA-E1	chrA12	54	87	81	95
BGIBMGA005841-RA-E2	chrA12	48	56	20	26
BGIBMGA005838-RA-E14	chrA12	385	534	744	815
BGIBMGA005837-RA-E29	chrA12	177	341	311	432
BGIBMGA005836-RA-E5	chrA12	18	35	18	23
BGIBMGA005835-RA-E7	chrA12	185	381	198	254
BGIBMGA005868-RA-E1	chrA12	20	37	4	13
BGIBMGA005834-RA-E4	chrA12	239	355	183	231
BGIBMGA005869-RA-E1	chrA12	49	67	27	26
BGIBMGA005202-RA-E11	chrA12	169	326	58	70
BGIBMGA005201-RA-E4	chrA12	30	60	6	10
BGIBMGA005204-RA-E1	chrA12	47	110	19	26
BGIBMGA005200-RA-E7	chrA12	25	44	0	11
BGIBMGA005199-RA-E14	chrA12	218	413	24	46
BGIBMGA005198-RA-E2	chrA12	7	18	5	5
BGIBMGA005205-RA-E1	chrA12	2031	2213	2798	2274
BGIBMGA005197-RA-E12	chrA12	182	311	288	338
BGIBMGA005206-RA-E1	chrA12	41	73	23	30
BGIBMGA005207-RA-E1	chrA12	39	74	27	25
BGIBMGA005208-RA-E1	chrA12	43	76	20	18
BGIBMGA005210-RA-E1	chrA12	196	299	135	155
BGIBMGA005188-RA-E2	chrA12	312	499	64	93
BGIBMGA005213-RA-E1	chrA12	92	124	105	108
BGIBMGA005187-RA-E5	chrA12	2	7	6	7
BGIBMGA005214-RA-E1	chrA12	120	238	98	118
BGIBMGA005186-RA-E2	chrA12	92	129	47	56
BGIBMGA005184-RA-E2	chrA12	32	66	45	59
BGIBMGA005183-RA-E2	chrA12	161	306	128	156
BGIBMGA005216-RA-E1	chrA12	135	197	124	146
BGIBMGA005182-RA-E10	chrA12	239	469	119	194
BGIBMGA005181-RA-E3	chrA12	22	39	8	15
BGIBMGA005217-RA-E1	chrA12	42	80	28	25
BGIBMGA010332-RA-E18	chrA12	17	40	20	26
BGIBMGA010331-RA-E6	chrA12	23	52	9	17
BGIBMGA010330-RA-E19	chrA12	176	274	65	77
BGIBMGA010333-RA-E1	chrA12	115	164	57	66
BGIBMGA010335-RA-E1	chrA12	175	368	46	71
BGIBMGA010336-RA-E1	chrA12	164	272	31	33
BGIBMGA010337-RA-E1	chrA12	168	184	150	132
BGIBMGA010338-RA-E1	chrA12	186	359	129	177
BGIBMGA010326-RA-E2	chrA12	74	132	84	85
BGIBMGA010340-RA-E1	chrA12	54	101	29	42
BGIBMGA010325-RA-E5	chrA12	173	227	145	148
BGIBMGA010343-RA-E1	chrA12	71	155	19	29
BGIBMGA010321-RA-E3	chrA12	19	30	6	12
BGIBMGA010344-RA-E1	chrA12	8	14	0	2
BGIBMGA010350-RA-E1	chrA12	95	146	34	39
BGIBMGA010318-RA-E1	chrA12	100	143	58	65
BGIBMGA010351-RA-E1	chrA12	81	98	61	72
BGIBMGA010317-RA-E7	chrA12	33	47	15	18
BGIBMGA010352-RA-E1	chrA12	307	435	185	245
BGIBMGA010316-RA-E2	chrA12	172	270	106	112
BGIBMGA005226-RA-E10	chrA12	45	86	10	13
BGIBMGA005227-RA-E1	chrA12	10	27	3	5
BGIBMGA005224-RA-E3	chrA12	24	42	7	11
BGIBMGA005223-RA-E2	chrA12	13	21	1	6
BGIBMGA005230-RA-E1	chrA12	10	18	2	1
BGIBMGA005222-RA-E5	chrA12	232	320	187	194
BGIBMGA005231-RA-E1	chrA12	27	49	13	21
BGIBMGA005232-RA-E1	chrA12	126	227	158	210
BGIBMGA005233-RA-E1	chrA12	41	78	36	38
BGIBMGA010644-RA-E1	chrA12	968	1259	609	662
BGIBMGA010641-RA-E4	chrA12	44	64	19	23
BGIBMGA010640-RA-E5	chrA12	28	39	16	20
BGIBMGA010638-RA-E4	chrA12	122	192	69	63
BGIBMGA010650-RA-E1	chrA12	172	281	131	168
BGIBMGA010637-RA-E11	chrA12	60	100	7	12
BGIBMGA010636-RA-E22	chrA12	47	118	8	17
BGIBMGA010651-RA-E1	chrA12	110	165	40	38
BGIBMGA010635-RA-E2	chrA12	396	579	199	217
BGIBMGA010653-RA-E1	chrA12	81	125	63	65
BGIBMGA010634-RA-E2	chrA12	30	61	13	15
BGIBMGA010655-RA-E1	chrA12	316	488	136	169
BGIBMGA010656-RA-E1	chrA12	72	111	39	42
BGIBMGA010657-RA-E1	chrA12	709	1050	289	302
BGIBMGA010658-RA-E1	chrA12	208	342	70	93
BGIBMGA010632-RA-E10	chrA12	39	77	12	7
BGIBMGA010659-RA-E1	chrA12	643	973	371	412
BGIBMGA010628-RA-E43	chrA12	213	441	109	158
BGIBMGA010663-RA-E1	chrA12	53	92	29	29
BGIBMGA010626-RA-E10	chrA12	360	538	388	428
BGIBMGA010664-RA-E1	chrA12	106	173	74	69
BGIBMGA010625-RA-E2	chrA12	12	23	6	2
BGIBMGA010623-RA-E1	chrA12	20	26	10	12
BGIBMGA010665-RA-E1	chrA12	91	171	37	35
BGIBMGA010666-RA-E1	chrA12	662	766	701	695
BGIBMGA010622-RA-E4	chrA12	160	225	177	182
BGIBMGA010667-RA-E1	chrA12	63	91	21	31
BGIBMGA010621-RA-E5	chrA12	412	611	158	197
BGIBMGA010668-RA-E1	chrA12	200	236	192	175
BGIBMGA010620-RA-E4	chrA12	205	300	108	126
BGIBMGA010670-RA-E1	chrA12	286	471	100	126
BGIBMGA010619-RA-E4	chrA12	250	341	199	212
BGIBMGA010671-RA-E1	chrA12	381	414	358	324
BGIBMGA010616-RA-E6	chrA12	67	114	44	47
BGIBMGA010673-RA-E1	chrA12	492	632	231	263
BGIBMGA010615-RA-E9	chrA12	60	97	23	22
BGIBMGA010674-RA-E1	chrA12	14	21	4	6
BGIBMGA010613-RA-E5	chrA12	6	10	1	1
BGIBMGA010611-RA-E6	chrA12	65	106	22	36
BGIBMGA010679-RA-E1	chrA12	119	190	27	40
BGIBMGA010681-RA-E1	chrA12	135	223	224	268
BGIBMGA010683-RA-E1	chrA12	98	173	96	134
BGIBMGA010604-RA-E2	chrA12	1724	1508	1752	1082
BGIBMGA010684-RA-E1	chrA12	441	432	573	436
BGIBMGA010603-RA-E2	chrA12	140	266	39	46
BGIBMGA010602-RA-E10	chrA12	82	160	13	26
BGIBMGA005888-RA-E1	chrA12	7	18	1	0
BGIBMGA005889-RA-E1	chrA12	176	294	123	165
BGIBMGA005891-RA-E1	chrA12	48	69	21	22
BGIBMGA005885-RA-E10	chrA12	128	233	161	188
BGIBMGA005894-RA-E1	chrA12	373	530	516	551
BGIBMGA005884-RA-E5	chrA12	284	526	211	303
BGIBMGA005883-RA-E15	chrA12	158	247	39	47
BGIBMGA005895-RA-E1	chrA12	59	101	38	50
BGIBMGA005882-RA-E4	chrA12	62	96	50	44
BGIBMGA005896-RA-E1	chrA12	145	229	119	123
BGIBMGA005897-RA-E1	chrA12	580	719	284	307
BGIBMGA005879-RA-E5	chrA12	59	101	30	27
BGIBMGA005898-RA-E1	chrA12	240	321	213	225
BGIBMGA005878-RA-E6	chrA12	123	199	80	97
BGIBMGA005899-RA-E1	chrA12	25	43	7	8
BGIBMGA005900-RA-E1	chrA12	178	214	148	169
BGIBMGA005876-RA-E7	chrA12	521	939	168	250
BGIBMGA005875-RA-E5	chrA12	42	97	4	14
BGIBMGA010490-RA-E1	chrA12	58	100	147	196
BGIBMGA010493-RA-E1	chrA12	269	427	128	139
BGIBMGA010489-RA-E5	chrA12	372	438	387	366
BGIBMGA010488-RA-E5	chrA12	198	271	155	176
BGIBMGA010494-RA-E1	chrA12	46	69	20	26
BGIBMGA010487-RA-E3	chrA12	561	518	497	355
BGIBMGA010495-RA-E1	chrA12	414	625	341	411
BGIBMGA010496-RA-E1	chrA12	8	28	9	14
BGIBMGA010497-RA-E1	chrA12	7	26	8	12
BGIBMGA010498-RA-E1	chrA12	57	97	48	56
BGIBMGA010485-RA-E3	chrA12	126	196	56	65
BGIBMGA010499-RA-E1	chrA12	80	154	27	39
BGIBMGA010484-RA-E6	chrA12	128	219	86	104
BGIBMGA010500-RA-E1	chrA12	4	24	7	8
BGIBMGA010481-RA-E3	chrA12	26	51	14	20
BGIBMGA010479-RA-E2	chrA12	66	114	39	52
BGIBMGA010478-RA-E4	chrA12	88	171	141	161
EMBMOE00000001372	chrA12	7	15	7	6
BGIBMGA010477-RA-E9	chrA12	21	47	14	20
BGIBMGA010476-RA-E10	chrA12	57	115	34	39
BGIBMGA010475-RA-E58	chrA12	208	358	85	109
BGIBMGA010474-RA-E4	chrA12	16	34	5	11
BGIBMGA010503-RA-E1	chrA12	67	115	23	31
BGIBMGA010472-RA-E9	chrA12	413	734	253	323
BGIBMGA010471-RA-E46	chrA12	21	56	0	0
BGIBMGA010505-RA-E1	chrA12	161	253	251	319
BGIBMGA010467-RA-E5	chrA12	9	14	16	13
BGIBMGA010465-RA-E13	chrA12	79	133	72	98
BGIBMGA010464-RA-E3	chrA12	735	751	493	431
BGIBMGA010463-RA-E11	chrA12	83	152	40	61
BGIBMGA010508-RA-E1	chrA12	20	48	9	9
BGIBMGA010462-RA-E4	chrA12	239	372	172	210
BGIBMGA010509-RA-E1	chrA12	17	32	1	1
BGIBMGA010461-RA-E3	chrA12	23	44	19	38
BGIBMGA010510-RA-E1	chrA12	136	247	82	99
BGIBMGA010456-RA-E1	chrA12	3	15	5	9
BGIBMGA010455-RA-E3	chrA12	8	15	9	12
BGIBMGA010454-RA-E15	chrA12	26	53	7	10
BGIBMGA010453-RA-E12	chrA12	383	743	115	149
BGIBMGA010452-RA-E3	chrA12	8	17	0	2
BGIBMGA010451-RA-E1	chrA12	20	34	2	4
BGIBMGA010450-RA-E2	chrA12	118	173	49	58
BGIBMGA010449-RA-E9	chrA12	538	792	396	471
BGIBMGA010518-RA-E1	chrA12	46	76	15	22
BGIBMGA010519-RA-E1	chrA12	20	41	14	25
BGIBMGA010520-RA-E1	chrA12	83	139	48	53
BGIBMGA010446-RA-E5	chrA12	239	362	190	198
BGIBMGA010445-RA-E9	chrA12	132	238	165	208
BGIBMGA010444-RA-E3	chrA12	46	94	27	41
BGIBMGA010443-RA-E1	chrA12	13	24	21	25
BGIBMGA010439-RA-E3	chrA12	448	561	381	377
BGIBMGA010438-RA-E7	chrA12	165	237	85	102
BGIBMGA010523-RA-E1	chrA12	78	174	39	56
BGIBMGA010437-RA-E2	chrA12	223	344	96	112
BGIBMGA010524-RA-E1	chrA12	225	368	70	91
BGIBMGA010435-RA-E8	chrA12	302	426	458	480
BGIBMGA010525-RA-E1	chrA12	391	572	223	250
BGIBMGA010526-RA-E1	chrA12	197	306	94	113
BGIBMGA010434-RA-E2	chrA12	135	181	128	118
BGIBMGA010433-RA-E1	chrA12	410	544	340	369
BGIBMGA010527-RA-E1	chrA12	321	469	304	350
BGIBMGA010431-RA-E6	chrA12	14	34	1	3
BGIBMGA010528-RA-E1	chrA12	30	69	30	51
BGIBMGA010428-RA-E3	chrA12	8	18	2	2
BGIBMGA010427-RA-E2	chrA12	16	26	3	6
BGIBMGA010426-RA-E2	chrA12	23	47	10	9
BGIBMGA010423-RA-E2	chrA12	1228	1304	1227	1070
BGIBMGA010538-RA-E1	chrA12	192	333	58	73
BGIBMGA010539-RA-E1	chrA12	104	148	56	67
BGIBMGA010419-RA-E10	chrA12	684	741	594	562
BGIBMGA010416-RA-E7	chrA12	11	30	4	6
BGIBMGA010541-RA-E1	chrA12	303	300	262	219
BGIBMGA010415-RA-E26	chrA12	182	359	88	103
BGIBMGA010542-RA-E1	chrA12	183	348	17	32
BGIBMGA010544-RA-E1	chrA12	16	33	8	12
BGIBMGA010545-RA-E1	chrA12	54	107	10	14
BGIBMGA010407-RA-E5	chrA12	23	40	9	8
BGIBMGA010546-RA-E1	chrA12	32	72	6	9
BGIBMGA010406-RA-E20	chrA12	541	819	215	263
BGIBMGA010551-RA-E1	chrA12	216	344	109	132
BGIBMGA010405-RA-E5	chrA12	53	82	13	21
BGIBMGA010403-RA-E11	chrA12	1010	1096	929	842
BGIBMGA010555-RA-E1	chrA12	9	9	2	1
BGIBMGA010556-RA-E1	chrA12	47	82	4	11
BGIBMGA010557-RA-E1	chrA12	17	20	3	7
BGIBMGA010399-RA-E2	chrA12	6	13	0	0
BGIBMGA010558-RA-E1	chrA12	961	1462	499	610
BGIBMGA010398-RA-E4	chrA12	95	144	51	49
BGIBMGA010559-RA-E1	chrA12	107	169	29	23
BGIBMGA010397-RA-E6	chrA12	13	20	2	3
BGIBMGA010561-RA-E1	chrA12	37	64	8	5
BGIBMGA010396-RA-E2	chrA12	502	568	696	635
BGIBMGA010562-RA-E1	chrA12	626	911	852	933
BGIBMGA010390-RA-E4	chrA12	11	26	7	16
BGIBMGA010389-RA-E1	chrA12	6	18	13	13
BGIBMGA010565-RA-E1	chrA12	141	231	84	116
BGIBMGA010388-RA-E5	chrA12	196	329	156	197
BGIBMGA010566-RA-E1	chrA12	177	299	61	75
BGIBMGA010387-RA-E3	chrA12	131	210	104	121
BGIBMGA010567-RA-E1	chrA12	26	57	7	9
BGIBMGA010568-RA-E1	chrA12	309	519	92	120
BGIBMGA010386-RA-E11	chrA12	64	97	34	41
BGIBMGA010385-RA-E14	chrA12	51	93	15	19
BGIBMGA010569-RA-E1	chrA12	28	59	16	26
BGIBMGA010384-RA-E2	chrA12	396	602	515	614
BGIBMGA010570-RA-E1	chrA12	16	42	7	13
BGIBMGA010383-RA-E3	chrA12	41	68	11	16
BGIBMGA010571-RA-E1	chrA12	1427	1310	1332	935
BGIBMGA010382-RA-E18	chrA12	127	242	25	41
BGIBMGA010572-RA-E1	chrA12	44	78	9	9
BGIBMGA010381-RA-E11	chrA12	206	306	130	118
BGIBMGA010574-RA-E1	chrA12	73	98	22	24
BGIBMGA010377-RA-E13	chrA12	606	987	184	235
BGIBMGA010376-RA-E2	chrA12	90	116	39	55
BGIBMGA010576-RA-E1	chrA12	12	21	15	15
BGIBMGA010373-RA-E10	chrA12	106	227	50	63
BGIBMGA010372-RA-E38	chrA12	112	206	27	42
BGIBMGA010577-RA-E1	chrA12	321	459	286	307
BGIBMGA010368-RA-E4	chrA12	49	85	28	28
BGIBMGA010578-RA-E1	chrA12	46	77	21	14
BGIBMGA010580-RA-E1	chrA12	19	30	1	2
BGIBMGA010581-RA-E1	chrA12	51	103	32	48
BGIBMGA010366-RA-E5	chrA12	70	117	28	27
BGIBMGA010585-RA-E1	chrA12	77	150	19	27
BGIBMGA010586-RA-E1	chrA12	15	26	4	6
BGIBMGA010365-RA-E4	chrA12	126	212	98	115
BGIBMGA010364-RA-E5	chrA12	36	80	9	16
BGIBMGA010588-RA-E1	chrA12	342	320	390	287
BGIBMGA010363-RA-E55	chrA12	287	592	245	349
BGIBMGA010362-RA-E11	chrA12	19	34	12	17
BGIBMGA010361-RA-E9	chrA12	764	1118	610	705
BGIBMGA010360-RA-E14	chrA12	198	332	113	149
BGIBMGA010358-RA-E9	chrA12	16	39	0	2
BGIBMGA013712-RA-E1	chrA13	251	371	281	325
BGIBMGA013707-RA-E13	chrA13	140	234	167	216
BGIBMGA013713-RA-E1	chrA13	125	127	123	112
BGIBMGA013706-RA-E5	chrA13	113	138	117	121
BGIBMGA013705-RA-E5	chrA13	553	649	638	574
BGIBMGA013704-RA-E14	chrA13	373	585	570	678
BGIBMGA013703-RA-E4	chrA13	148	216	93	114
BGIBMGA013702-RA-E6	chrA13	6	19	12	17
BGIBMGA013715-RA-E1	chrA13	64	110	18	22
BGIBMGA013701-RA-E4	chrA13	23	47	11	12
BGIBMGA013717-RA-E1	chrA13	440	566	897	916
BGIBMGA013700-RA-E9	chrA13	108	181	55	87
BGIBMGA013718-RA-E1	chrA13	32	57	24	27
BGIBMGA013699-RA-E5	chrA13	43	81	25	33
BGIBMGA013725-RA-E1	chrA13	845	1029	384	432
BGIBMGA013728-RA-E1	chrA13	83	132	32	41
BGIBMGA013730-RA-E1	chrA13	98	242	130	207
BGIBMGA013731-RA-E1	chrA13	5	11	6	15
BGIBMGA001083-RA-E5	chrA13	189	300	171	243
BGIBMGA001082-RA-E3	chrA13	35	79	121	165
BGIBMGA001081-RA-E2	chrA13	101	144	164	150
BGIBMGA001080-RA-E1	chrA13	3	3	14	11
BGIBMGA001079-RA-E10	chrA13	47	117	292	442
BGIBMGA001078-RA-E2	chrA13	16	32	61	83
BGIBMGA001084-RA-E1	chrA13	1361	1677	1281	1269
BGIBMGA001077-RA-E5	chrA13	135	189	282	360
BGIBMGA001076-RA-E6	chrA13	35	64	153	194
BGIBMGA001086-RA-E1	chrA13	19	24	16	18
BGIBMGA001087-RA-E1	chrA13	59	91	48	62
BGIBMGA001075-RA-E1	chrA13	202	372	264	354
BGIBMGA001088-RA-E1	chrA13	7	13	4	7
BGIBMGA001089-RA-E1	chrA13	3	6	11	13
BGIBMGA001090-RA-E1	chrA13	18	38	32	53
BGIBMGA001091-RA-E1	chrA13	79	166	129	156
BGIBMGA001074-RA-E20	chrA13	49	107	29	58
BGIBMGA001073-RA-E8	chrA13	167	292	207	233
BGIBMGA001072-RA-E22	chrA13	268	463	189	227
BGIBMGA001070-RA-E3	chrA13	138	197	111	110
BGIBMGA001069-RA-E14	chrA13	109	224	72	108
BGIBMGA001093-RA-E1	chrA13	36	65	25	37
BGIBMGA001096-RA-E1	chrA13	256	514	34	41
BGIBMGA001064-RA-E12	chrA13	19	37	10	16
BGIBMGA001097-RA-E1	chrA13	460	627	296	345
BGIBMGA001098-RA-E1	chrA13	38	78	32	43
BGIBMGA001100-RA-E1	chrA13	29	42	0	0
BGIBMGA001062-RA-E3	chrA13	138	174	112	115
BGIBMGA001061-RA-E8	chrA13	212	356	121	158
BGIBMGA001102-RA-E1	chrA13	30	47	11	9
BGIBMGA001060-RA-E5	chrA13	489	509	488	428
BGIBMGA001103-RA-E1	chrA13	87	127	52	47
BGIBMGA001059-RA-E9	chrA13	43	75	43	46
BGIBMGA001104-RA-E1	chrA13	6	9	0	1
BGIBMGA001056-RA-E5	chrA13	14	23	3	4
BGIBMGA001105-RA-E1	chrA13	84	143	38	41
BGIBMGA001055-RA-E6	chrA13	72	122	20	21
BGIBMGA001106-RA-E1	chrA13	1553	1533	2098	1422
BGIBMGA001054-RA-E8	chrA13	175	279	161	190
BGIBMGA001107-RA-E1	chrA13	225	317	100	114
BGIBMGA001051-RA-E2	chrA13	8	15	8	15
BGIBMGA001048-RA-E19	chrA13	65	118	10	17
BGIBMGA001115-RA-E1	chrA13	68	116	42	41
EMBMOE00000003093	chrA13	14	22	4	4
BGIBMGA001044-RA-E4	chrA13	66	105	36	32
BGIBMGA001116-RA-E1	chrA13	147	244	51	71
BGIBMGA001043-RA-E4	chrA13	1010	844	1247	767
BGIBMGA001117-RA-E1	chrA13	28	74	3	12
BGIBMGA001118-RA-E1	chrA13	70	115	24	21
BGIBMGA001042-RA-E16	chrA13	25	65	1	5
BGIBMGA001119-RA-E1	chrA13	1269	1335	1168	1067
BGIBMGA001041-RA-E5	chrA13	154	268	68	90
BGIBMGA001121-RA-E1	chrA13	13	55	30	47
BGIBMGA001039-RA-E5	chrA13	117	185	114	143
BGIBMGA001038-RA-E12	chrA13	128	213	71	81
BGIBMGA001123-RA-E1	chrA13	274	443	460	553
BGIBMGA001037-RA-E13	chrA13	702	1065	756	850
BGIBMGA001124-RA-E1	chrA13	937	1248	713	778
BGIBMGA001036-RA-E4	chrA13	164	247	99	119
BGIBMGA001125-RA-E1	chrA13	65	137	67	77
BGIBMGA001126-RA-E1	chrA13	495	742	582	660
BGIBMGA001035-RA-E1	chrA13	559	765	332	399
BGIBMGA001034-RA-E1	chrA13	35	47	2	7
BGIBMGA001032-RA-E1	chrA13	264	475	86	115
BGIBMGA001029-RA-E4	chrA13	8	22	4	4
BGIBMGA001028-RA-E10	chrA13	34	49	1	8
BGIBMGA001129-RA-E1	chrA13	15	29	8	11
BGIBMGA001027-RA-E2	chrA13	62	105	47	42
BGIBMGA001130-RA-E1	chrA13	54	98	34	44
BGIBMGA001026-RA-E8	chrA13	78	131	54	62
BGIBMGA001131-RA-E1	chrA13	169	247	92	96
BGIBMGA001025-RA-E3	chrA13	54	84	14	23
BGIBMGA001132-RA-E1	chrA13	266	396	83	125
BGIBMGA001024-RA-E10	chrA13	87	172	45	80
BGIBMGA001023-RA-E2	chrA13	14	32	12	7
BGIBMGA001022-RA-E4	chrA13	141	239	155	196
BGIBMGA001136-RA-E1	chrA13	133	157	114	109
BGIBMGA001019-RA-E4	chrA13	37	70	20	27
BGIBMGA001018-RA-E5	chrA13	36	67	34	37
BGIBMGA001137-RA-E1	chrA13	160	216	75	91
BGIBMGA001015-RA-E4	chrA13	91	144	57	69
BGIBMGA001138-RA-E1	chrA13	85	150	35	34
BGIBMGA001014-RA-E6	chrA13	43	94	21	22
BGIBMGA001139-RA-E1	chrA13	11	25	2	3
BGIBMGA001140-RA-E1	chrA13	6	18	4	2
BGIBMGA001141-RA-E1	chrA13	7	7	4	7
BGIBMGA001011-RA-E7	chrA13	96	196	31	32
BGIBMGA001142-RA-E1	chrA13	337	526	143	156
BGIBMGA001143-RA-E1	chrA13	60	94	20	36
BGIBMGA001009-RA-E16	chrA13	318	515	243	289
BGIBMGA001144-RA-E1	chrA13	179	296	33	49
BGIBMGA001008-RA-E6	chrA13	255	404	187	196
BGIBMGA001007-RA-E6	chrA13	116	178	22	32
BGIBMGA001146-RA-E1	chrA13	19	20	3	4
BGIBMGA001002-RA-E1	chrA13	123	214	54	101
BGIBMGA001001-RA-E1	chrA13	106	214	142	157
BGIBMGA001148-RA-E1	chrA13	121	207	85	119
BGIBMGA001000-RA-E1	chrA13	80	148	65	59
BGIBMGA001150-RA-E1	chrA13	22	39	4	11
BGIBMGA000999-RA-E10	chrA13	23	46	7	12
BGIBMGA001152-RA-E1	chrA13	151	252	77	88
BGIBMGA000998-RA-E3	chrA13	32	38	6	14
BGIBMGA000996-RA-E3	chrA13	21	31	4	8
BGIBMGA001154-RA-E1	chrA13	119	205	58	59
BGIBMGA000995-RA-E2	chrA13	107	183	67	70
BGIBMGA001155-RA-E1	chrA13	18	38	0	5
BGIBMGA001157-RA-E1	chrA13	63	110	52	71
BGIBMGA000991-RA-E7	chrA13	148	225	62	72
BGIBMGA001159-RA-E1	chrA13	203	300	139	149
BGIBMGA000990-RA-E3	chrA13	166	256	62	77
BGIBMGA001160-RA-E1	chrA13	110	199	72	94
BGIBMGA001161-RA-E1	chrA13	39	78	62	93
BGIBMGA000988-RA-E3	chrA13	167	306	31	42
BGIBMGA000987-RA-E2	chrA13	7	22	1	2
BGIBMGA000980-RA-E2	chrA13	118	140	85	95
BGIBMGA001165-RA-E1	chrA13	335	493	194	235
EMBMOE00000000893	chrA13	15	28	2	2
BGIBMGA001166-RA-E1	chrA13	86	181	26	34
BGIBMGA000979-RA-E13	chrA13	72	132	8	10
BGIBMGA001167-RA-E1	chrA13	901	1107	514	573
BGIBMGA000977-RA-E1	chrA13	83	127	49	60
BGIBMGA001168-RA-E1	chrA13	1165	1403	1399	1480
BGIBMGA000976-RA-E7	chrA13	394	697	108	124
BGIBMGA000975-RA-E22	chrA13	76	168	33	53
BGIBMGA001169-RA-E1	chrA13	27	64	8	13
BGIBMGA001171-RA-E1	chrA13	2	10	3	8
BGIBMGA001174-RA-E1	chrA13	31	55	16	22
BGIBMGA000974-RA-E4	chrA13	7	13	2	5
BGIBMGA001175-RA-E1	chrA13	233	315	90	101
BGIBMGA001176-RA-E1	chrA13	58	80	42	37
BGIBMGA000971-RA-E4	chrA13	218	240	237	212
BGIBMGA001177-RA-E1	chrA13	23	49	47	46
BGIBMGA001178-RA-E1	chrA13	14	21	11	15
BGIBMGA000970-RA-E3	chrA13	190	244	176	157
BGIBMGA001179-RA-E1	chrA13	28	56	25	34
BGIBMGA001180-RA-E1	chrA13	39	77	20	32
BGIBMGA001182-RA-E1	chrA13	286	525	122	164
BGIBMGA001183-RA-E1	chrA13	64	129	6	6
BGIBMGA001185-RA-E1	chrA13	138	200	51	72
BGIBMGA000965-RA-E8	chrA13	22	55	0	2
BGIBMGA001186-RA-E1	chrA13	81	88	75	66
BGIBMGA001187-RA-E1	chrA13	7	14	0	2
BGIBMGA000964-RA-E13	chrA13	711	1168	213	267
BGIBMGA000963-RA-E8	chrA13	89	171	17	16
BGIBMGA000959-RA-E2	chrA13	921	781	891	572
BGIBMGA001188-RA-E1	chrA13	341	518	150	172
BGIBMGA000958-RA-E11	chrA13	52	95	15	21
BGIBMGA001189-RA-E1	chrA13	87	126	49	69
BGIBMGA000957-RA-E26	chrA13	251	448	70	91
BGIBMGA001190-RA-E1	chrA13	75	144	37	52
BGIBMGA000956-RA-E3	chrA13	123	201	37	43
BGIBMGA000955-RA-E3	chrA13	8	21	3	5
BGIBMGA001191-RA-E1	chrA13	105	171	72	106
BGIBMGA001192-RA-E1	chrA13	27	42	11	12
BGIBMGA001194-RA-E1	chrA13	282	450	171	182
BGIBMGA000950-RA-E26	chrA13	401	635	172	215
BGIBMGA001195-RA-E1	chrA13	197	228	119	125
BGIBMGA001197-RA-E1	chrA13	179	274	82	97
BGIBMGA000948-RA-E3	chrA13	102	148	51	59
BGIBMGA001198-RA-E1	chrA13	45	88	14	26
BGIBMGA001202-RA-E1	chrA13	173	309	138	168
BGIBMGA000947-RA-E1	chrA13	174	237	140	132
BGIBMGA000946-RA-E10	chrA13	13	36	4	6
BGIBMGA001204-RA-E1	chrA13	40	80	17	26
BGIBMGA001205-RA-E1	chrA13	71	117	43	57
BGIBMGA000944-RA-E3	chrA13	118	183	71	93
BGIBMGA000943-RA-E1	chrA13	141	201	78	67
BGIBMGA001206-RA-E1	chrA13	859	973	670	680
BGIBMGA000942-RA-E4	chrA13	41	94	15	14
BGIBMGA000941-RA-E5	chrA13	67	128	17	16
BGIBMGA000938-RA-E7	chrA13	136	229	89	101
BGIBMGA001208-RA-E1	chrA13	159	264	65	70
BGIBMGA001209-RA-E1	chrA13	282	361	209	231
BGIBMGA000937-RA-E6	chrA13	208	295	148	166
BGIBMGA001210-RA-E1	chrA13	1419	1674	892	1005
BGIBMGA001211-RA-E1	chrA13	239	423	180	228
BGIBMGA001212-RA-E1	chrA13	94	129	36	53
BGIBMGA000936-RA-E1	chrA13	310	382	204	216
BGIBMGA000933-RA-E4	chrA13	4	20	6	8
BGIBMGA000931-RA-E8	chrA13	123	185	63	80
BGIBMGA001217-RA-E1	chrA13	39	61	22	28
BGIBMGA000930-RA-E17	chrA13	424	663	79	107
BGIBMGA000929-RA-E2	chrA13	17	39	12	13
BGIBMGA000928-RA-E8	chrA13	61	122	21	35
BGIBMGA000926-RA-E7	chrA13	364	466	266	282
BGIBMGA001218-RA-E1	chrA13	584	805	228	256
BGIBMGA001219-RA-E1	chrA13	66	101	26	28
BGIBMGA000925-RA-E1	chrA13	152	206	95	106
BGIBMGA001220-RA-E1	chrA13	49	112	11	12
BGIBMGA000924-RA-E3	chrA13	144	211	117	132
BGIBMGA000923-RA-E2	chrA13	181	187	219	176
BGIBMGA001221-RA-E1	chrA13	17	32	12	13
BGIBMGA001222-RA-E1	chrA13	39	72	23	24
BGIBMGA000922-RA-E2	chrA13	63	101	45	39
BGIBMGA001223-RA-E1	chrA13	770	926	559	564
BGIBMGA000921-RA-E4	chrA13	120	161	53	70
BGIBMGA001232-RA-E1	chrA13	239	237	242	195
BGIBMGA000919-RA-E2	chrA13	188	325	68	97
BGIBMGA001233-RA-E1	chrA13	69	122	41	46
BGIBMGA000918-RA-E1	chrA13	431	462	293	304
BGIBMGA000916-RA-E1	chrA13	16	38	5	6
BGIBMGA001234-RA-E1	chrA13	20	54	6	13
BGIBMGA000915-RA-E3	chrA13	75	144	22	21
BGIBMGA000914-RA-E6	chrA13	20	43	26	35
BGIBMGA000913-RA-E25	chrA13	67	141	80	98
BGIBMGA000912-RA-E4	chrA13	7	12	6	10
BGIBMGA001235-RA-E1	chrA13	150	222	85	112
BGIBMGA000911-RA-E9	chrA13	4	18	10	10
BGIBMGA000910-RA-E1	chrA13	391	641	88	104
BGIBMGA001236-RA-E1	chrA13	85	119	69	65
BGIBMGA001237-RA-E1	chrA13	113	228	76	108
BGIBMGA000906-RA-E2	chrA13	7	15	7	12
BGIBMGA001238-RA-E1	chrA13	381	545	271	306
BGIBMGA000905-RA-E1	chrA13	61	126	43	64
BGIBMGA000903-RA-E7	chrA13	575	630	633	586
BGIBMGA001239-RA-E1	chrA13	166	258	105	123
BGIBMGA000902-RA-E2	chrA13	18	37	24	24
BGIBMGA000901-RA-E2	chrA13	6	13	9	10
BGIBMGA000900-RA-E4	chrA13	49	117	34	41
BGIBMGA001241-RA-E1	chrA13	170	275	80	102
BGIBMGA001242-RA-E1	chrA13	547	813	270	326
BGIBMGA000899-RA-E6	chrA13	102	155	40	47
BGIBMGA000898-RA-E2	chrA13	295	376	358	346
BGIBMGA001243-RA-E1	chrA13	1803	1708	2390	1661
BGIBMGA000897-RA-E7	chrA13	652	827	780	735
BGIBMGA001244-RA-E1	chrA13	19	19	0	1
BGIBMGA000896-RA-E6	chrA13	87	178	43	75
BGIBMGA001247-RA-E1	chrA13	19	46	3	13
BGIBMGA001249-RA-E1	chrA13	95	145	44	57
BGIBMGA001250-RA-E1	chrA13	75	160	72	95
BGIBMGA001251-RA-E1	chrA13	74	117	46	66
BGIBMGA000894-RA-E9	chrA13	24	28	6	3
BGIBMGA001252-RA-E1	chrA13	246	341	202	201
BGIBMGA000893-RA-E12	chrA13	54	113	22	34
BGIBMGA000892-RA-E3	chrA13	96	185	42	52
BGIBMGA001253-RA-E1	chrA13	22	36	4	4
BGIBMGA001254-RA-E1	chrA13	7	20	0	0
BGIBMGA001257-RA-E1	chrA13	41	54	12	16
BGIBMGA001258-RA-E1	chrA13	164	245	79	99
EMBMOE00000005222	chrA13	19	33	7	10
BGIBMGA001259-RA-E1	chrA13	38	53	4	7
BGIBMGA001260-RA-E1	chrA13	14	26	2	3
BGIBMGA001261-RA-E1	chrA13	257	430	50	51
BGIBMGA001262-RA-E1	chrA13	9	15	1	0
BGIBMGA000888-RA-E9	chrA13	102	200	13	20
BGIBMGA000886-RA-E3	chrA13	36	77	39	48
BGIBMGA000885-RA-E3	chrA13	25	48	26	35
BGIBMGA000884-RA-E3	chrA13	35	52	22	34
BGIBMGA000882-RA-E2	chrA13	82	110	62	74
BGIBMGA001264-RA-E1	chrA13	216	318	140	145
BGIBMGA000881-RA-E5	chrA13	25	42	21	23
BGIBMGA000880-RA-E12	chrA13	78	126	54	63
BGIBMGA001265-RA-E1	chrA13	250	455	108	122
EMBMOE00000003202	chrA13	6	13	6	7
BGIBMGA001266-RA-E1	chrA13	10	23	147	199
BGIBMGA000879-RA-E4	chrA13	52	83	24	28
BGIBMGA001267-RA-E1	chrA13	515	789	508	606
BGIBMGA001268-RA-E1	chrA13	97	209	40	45
BGIBMGA001269-RA-E1	chrA13	29	61	10	20
BGIBMGA001270-RA-E1	chrA13	13	23	5	4
BGIBMGA000874-RA-E4	chrA13	25	40	15	14
BGIBMGA000873-RA-E2	chrA13	8	13	1	2
BGIBMGA000872-RA-E12	chrA13	197	349	122	153
BGIBMGA001271-RA-E1	chrA13	36	67	4	10
BGIBMGA001272-RA-E1	chrA13	61	139	47	48
BGIBMGA001273-RA-E1	chrA13	12	19	6	10
BGIBMGA001276-RA-E1	chrA13	149	225	79	106
BGIBMGA000868-RA-E3	chrA13	13	26	5	12
BGIBMGA000867-RA-E2	chrA13	3257	3217	5678	4137
BGIBMGA000866-RA-E4	chrA13	158	226	142	173
BGIBMGA001278-RA-E1	chrA13	150	230	96	110
BGIBMGA001279-RA-E1	chrA13	27	36	10	11
BGIBMGA001280-RA-E1	chrA13	33	54	17	17
BGIBMGA000865-RA-E6	chrA13	52	112	34	37
BGIBMGA001281-RA-E1	chrA13	64	107	16	19
BGIBMGA001282-RA-E1	chrA13	60	130	22	29
BGIBMGA000864-RA-E10	chrA13	33	55	12	12
BGIBMGA001283-RA-E1	chrA13	73	116	45	47
BGIBMGA001287-RA-E1	chrA13	10	26	5	9
BGIBMGA001288-RA-E1	chrA13	35	69	15	27
BGIBMGA000857-RA-E1	chrA13	7	14	4	4
BGIBMGA001289-RA-E1	chrA13	16	32	12	13
BGIBMGA000856-RA-E7	chrA13	28	51	22	42
BGIBMGA001290-RA-E1	chrA13	46	100	21	25
BGIBMGA000855-RA-E12	chrA13	51	108	10	16
BGIBMGA001291-RA-E1	chrA13	16	37	10	12
BGIBMGA000854-RA-E4	chrA13	28	37	10	10
BGIBMGA001292-RA-E1	chrA13	142	212	44	59
BGIBMGA000853-RA-E18	chrA13	880	1442	987	1256
BGIBMGA000852-RA-E5	chrA13	140	241	139	174
BGIBMGA000851-RA-E2	chrA13	57	121	34	35
BGIBMGA001293-RA-E1	chrA13	68	127	66	108
BGIBMGA001294-RA-E1	chrA13	99	185	101	119
BGIBMGA000849-RA-E10	chrA13	39	78	9	21
BGIBMGA000848-RA-E5	chrA13	298	502	87	86
BGIBMGA001295-RA-E1	chrA13	5	11	3	6
BGIBMGA000847-RA-E1	chrA13	9	11	7	6
BGIBMGA000846-RA-E19	chrA13	27	48	0	2
BGIBMGA001296-RA-E1	chrA13	135	240	74	102
BGIBMGA000839-RA-E13	chrA13	593	899	975	1091
BGIBMGA001302-RA-E1	chrA13	761	876	899	769
BGIBMGA001303-RA-E1	chrA13	346	477	361	368
BGIBMGA014370-RA-E8	chrA14	142	310	215	320
BGIBMGA014373-RA-E1	chrA14	6	14	16	28
BGIBMGA014363-RA-E21	chrA14	180	357	255	368
BGIBMGA014379-RA-E1	chrA14	119	185	102	124
BGIBMGA009409-RA-E12	chrA14	417	587	555	656
BGIBMGA009408-RA-E11	chrA14	78	124	73	87
BGIBMGA009410-RA-E1	chrA14	23	45	5	4
BGIBMGA009407-RA-E8	chrA14	89	170	26	28
BGIBMGA009411-RA-E1	chrA14	1418	1291	1984	1301
BGIBMGA009405-RA-E2	chrA14	60	141	46	69
BGIBMGA009404-RA-E3	chrA14	43	71	10	22
BGIBMGA009412-RA-E1	chrA14	110	173	30	27
BGIBMGA009403-RA-E7	chrA14	13	22	3	3
BGIBMGA009402-RA-E22	chrA14	356	648	254	347
BGIBMGA009414-RA-E1	chrA14	0	2	6	8
BGIBMGA009401-RA-E11	chrA14	127	254	38	43
BGIBMGA009400-RA-E2	chrA14	8	21	3	7
BGIBMGA009398-RA-E7	chrA14	10	20	1	5
BGIBMGA009397-RA-E4	chrA14	172	252	142	161
BGIBMGA009417-RA-E1	chrA14	65	111	17	26
BGIBMGA009396-RA-E12	chrA14	133	263	60	88
BGIBMGA009395-RA-E1	chrA14	534	714	455	472
BGIBMGA009418-RA-E1	chrA14	254	446	207	240
BGIBMGA009419-RA-E1	chrA14	268	316	322	304
BGIBMGA009420-RA-E1	chrA14	200	342	154	184
BGIBMGA009392-RA-E2	chrA14	278	421	106	137
BGIBMGA009425-RA-E1	chrA14	425	760	152	218
BGIBMGA009345-RA-E15	chrA14	27	67	7	13
BGIBMGA009353-RA-E1	chrA14	119	204	32	40
BGIBMGA009354-RA-E1	chrA14	10	19	4	9
BGIBMGA009355-RA-E1	chrA14	106	144	74	85
BGIBMGA009344-RA-E5	chrA14	226	390	110	132
BGIBMGA009343-RA-E43	chrA14	113	216	117	140
BGIBMGA009342-RA-E9	chrA14	142	252	38	44
BGIBMGA009359-RA-E1	chrA14	686	956	516	558
BGIBMGA009360-RA-E1	chrA14	64	99	31	36
BGIBMGA009340-RA-E1	chrA14	88	127	31	38
BGIBMGA009361-RA-E1	chrA14	21	29	2	2
BGIBMGA009362-RA-E1	chrA14	61	133	22	27
BGIBMGA009365-RA-E1	chrA14	124	195	150	164
BGIBMGA009336-RA-E1	chrA14	165	304	51	62
BGIBMGA009335-RA-E2	chrA14	9	24	6	7
BGIBMGA009367-RA-E1	chrA14	44	94	22	19
BGIBMGA009333-RA-E9	chrA14	6	32	0	9
BGIBMGA009332-RA-E3	chrA14	990	1578	627	786
BGIBMGA009331-RA-E3	chrA14	8	19	7	17
BGIBMGA009329-RA-E1	chrA14	37	100	14	20
BGIBMGA009370-RA-E1	chrA14	701	1106	683	770
BGIBMGA009323-RA-E4	chrA14	201	306	148	194
BGIBMGA009371-RA-E1	chrA14	56	106	23	29
BGIBMGA009322-RA-E4	chrA14	355	467	346	379
BGIBMGA009372-RA-E1	chrA14	272	537	251	342
BGIBMGA009373-RA-E1	chrA14	69	136	45	54
BGIBMGA009321-RA-E3	chrA14	70	114	17	27
BGIBMGA009374-RA-E1	chrA14	219	243	145	157
BGIBMGA009375-RA-E1	chrA14	79	113	92	113
BGIBMGA009319-RA-E4	chrA14	2468	2566	3652	2753
BGIBMGA009317-RA-E11	chrA14	37	52	20	25
BGIBMGA009376-RA-E1	chrA14	235	414	181	266
BGIBMGA009377-RA-E1	chrA14	700	930	923	952
BGIBMGA009316-RA-E28	chrA14	100	222	50	76
BGIBMGA009313-RA-E2	chrA14	33	58	30	43
BGIBMGA009380-RA-E1	chrA14	600	746	690	756
BGIBMGA009312-RA-E9	chrA14	144	290	191	260
BGIBMGA009381-RA-E1	chrA14	110	192	104	143
BGIBMGA009382-RA-E1	chrA14	225	365	292	337
BGIBMGA009310-RA-E1	chrA14	394	599	104	151
BGIBMGA009383-RA-E1	chrA14	251	323	315	322
BGIBMGA009308-RA-E10	chrA14	20	37	74	110
BGIBMGA009384-RA-E1	chrA14	36	74	182	262
BGIBMGA009385-RA-E1	chrA14	22	36	99	103
BGIBMGA009307-RA-E3	chrA14	180	225	118	128
BGIBMGA009481-RA-E3	chrA14	49	72	12	18
BGIBMGA009479-RA-E1	chrA14	6	27	0	4
BGIBMGA009487-RA-E1	chrA14	22	40	16	22
BGIBMGA009489-RA-E1	chrA14	113	224	15	22
BGIBMGA009490-RA-E1	chrA14	11	17	1	4
BGIBMGA009491-RA-E1	chrA14	57	102	14	41
BGIBMGA009473-RA-E11	chrA14	122	206	191	265
BGIBMGA009493-RA-E1	chrA14	22	37	112	161
BGIBMGA009472-RA-E5	chrA14	3	10	23	39
BGIBMGA009471-RA-E8	chrA14	16	53	28	40
BGIBMGA009470-RA-E10	chrA14	21	39	13	19
BGIBMGA009469-RA-E7	chrA14	191	276	232	254
BGIBMGA009494-RA-E1	chrA14	7	21	2	4
BGIBMGA009468-RA-E5	chrA14	38	72	10	17
BGIBMGA009495-RA-E1	chrA14	412	533	432	458
BGIBMGA009467-RA-E5	chrA14	39	70	31	62
BGIBMGA009466-RA-E17	chrA14	91	172	64	100
BGIBMGA009496-RA-E1	chrA14	235	366	335	380
BGIBMGA009465-RA-E7	chrA14	113	216	156	207
BGIBMGA009463-RA-E1	chrA14	1647	2035	1291	1409
BGIBMGA009500-RA-E1	chrA14	43	72	30	36
BGIBMGA009461-RA-E9	chrA14	4	15	1	8
BGIBMGA009460-RA-E5	chrA14	34	55	27	42
BGIBMGA009459-RA-E5	chrA14	94	148	62	87
BGIBMGA009504-RA-E1	chrA14	188	281	153	155
BGIBMGA009512-RA-E1	chrA14	11	17	3	6
BGIBMGA009513-RA-E1	chrA14	6	23	5	8
BGIBMGA009454-RA-E2	chrA14	55	113	26	27
BGIBMGA009514-RA-E1	chrA14	86	172	39	56
BGIBMGA009453-RA-E5	chrA14	6	19	3	5
BGIBMGA009515-RA-E1	chrA14	379	539	594	607
BGIBMGA009451-RA-E4	chrA14	16	44	7	10
BGIBMGA009517-RA-E1	chrA14	134	257	141	167
BGIBMGA009518-RA-E1	chrA14	4	18	6	4
BGIBMGA009448-RA-E3	chrA14	133	200	90	103
BGIBMGA009446-RA-E2	chrA14	10	21	8	6
BGIBMGA009520-RA-E1	chrA14	19	43	12	17
BGIBMGA009445-RA-E3	chrA14	47	70	35	34
BGIBMGA009522-RA-E1	chrA14	12	29	7	7
BGIBMGA009523-RA-E1	chrA14	104	194	116	140
BGIBMGA009443-RA-E7	chrA14	70	145	39	53
BGIBMGA009524-RA-E1	chrA14	55	88	8	13
BGIBMGA009439-RA-E4	chrA14	15	27	1	1
BGIBMGA009437-RA-E6	chrA14	90	165	40	50
BGIBMGA009436-RA-E2	chrA14	10	21	3	5
BGIBMGA009529-RA-E1	chrA14	35	50	15	17
BGIBMGA009432-RA-E3	chrA14	9	22	14	21
BGIBMGA009532-RA-E1	chrA14	23	61	1	4
BGIBMGA009253-RA-E1	chrA14	9	13	1	1
BGIBMGA009252-RA-E1	chrA14	32	54	12	14
BGIBMGA009251-RA-E18	chrA14	97	173	54	81
BGIBMGA009250-RA-E3	chrA14	6	15	1	4
BGIBMGA009254-RA-E1	chrA14	45	61	16	17
BGIBMGA009255-RA-E1	chrA14	56	95	25	52
BGIBMGA009256-RA-E1	chrA14	12	24	5	10
BGIBMGA009249-RA-E7	chrA14	1186	1250	1159	957
BGIBMGA009257-RA-E1	chrA14	494	679	511	546
BGIBMGA009248-RA-E9	chrA14	57	97	2	5
BGIBMGA009262-RA-E1	chrA14	28	45	12	12
BGIBMGA009241-RA-E7	chrA14	27	53	18	25
BGIBMGA009263-RA-E1	chrA14	48	93	5	13
BGIBMGA009240-RA-E11	chrA14	107	182	50	59
BGIBMGA009264-RA-E1	chrA14	101	129	40	46
BGIBMGA009239-RA-E2	chrA14	105	162	51	53
BGIBMGA009265-RA-E1	chrA14	45	77	18	14
BGIBMGA009266-RA-E1	chrA14	13	22	3	8
BGIBMGA009267-RA-E1	chrA14	150	307	90	130
BGIBMGA009237-RA-E2	chrA14	80	147	36	43
BGIBMGA009236-RA-E10	chrA14	158	256	50	57
BGIBMGA009269-RA-E1	chrA14	297	547	68	104
BGIBMGA009235-RA-E1	chrA14	635	940	352	391
BGIBMGA009234-RA-E5	chrA14	241	300	243	240
BGIBMGA009233-RA-E7	chrA14	46	106	49	63
BGIBMGA009276-RA-E1	chrA14	263	392	241	264
BGIBMGA009232-RA-E5	chrA14	40	93	42	43
BGIBMGA009230-RA-E4	chrA14	78	151	21	40
BGIBMGA009229-RA-E2	chrA14	84	129	23	32
BGIBMGA009277-RA-E1	chrA14	69	94	44	55
BGIBMGA009228-RA-E9	chrA14	258	378	224	260
BGIBMGA009278-RA-E1	chrA14	65	101	51	46
BGIBMGA009227-RA-E1	chrA14	68	116	67	84
BGIBMGA009279-RA-E1	chrA14	5	24	7	7
BGIBMGA009280-RA-E1	chrA14	75	120	54	80
BGIBMGA009282-RA-E1	chrA14	92	127	93	126
BGIBMGA009225-RA-E30	chrA14	107	202	70	83
BGIBMGA009224-RA-E9	chrA14	11	26	13	31
BGIBMGA009223-RA-E18	chrA14	299	559	233	329
BGIBMGA009222-RA-E6	chrA14	48	104	30	49
BGIBMGA009221-RA-E6	chrA14	108	191	76	86
BGIBMGA009285-RA-E1	chrA14	125	233	57	66
BGIBMGA009219-RA-E2	chrA14	16	30	10	9
BGIBMGA009218-RA-E4	chrA14	29	57	10	17
BGIBMGA009286-RA-E1	chrA14	189	296	158	197
BGIBMGA009216-RA-E6	chrA14	77	113	26	28
BGIBMGA009288-RA-E1	chrA14	186	349	175	233
BGIBMGA009212-RA-E4	chrA14	8	9	0	1
BGIBMGA009210-RA-E2	chrA14	11	21	11	12
BGIBMGA009209-RA-E9	chrA14	68	113	18	25
BGIBMGA009293-RA-E1	chrA14	9	37	1	0
BGIBMGA009208-RA-E1	chrA14	1595	1548	2053	1405
BGIBMGA009294-RA-E1	chrA14	22	38	9	9
BGIBMGA009295-RA-E1	chrA14	145	287	85	126
BGIBMGA009207-RA-E18	chrA14	512	793	797	896
BGIBMGA009297-RA-E1	chrA14	152	317	84	105
BGIBMGA009298-RA-E1	chrA14	285	416	273	329
BGIBMGA007550-RA-E1	chrA15	70	126	36	37
BGIBMGA007549-RA-E1	chrA15	121	188	99	105
BGIBMGA007551-RA-E1	chrA15	725	1075	826	965
BGIBMGA007547-RA-E3	chrA15	32	55	35	45
BGIBMGA007546-RA-E3	chrA15	14	20	5	5
BGIBMGA007545-RA-E3	chrA15	11	23	2	5
BGIBMGA007544-RA-E4	chrA15	52	103	42	48
BGIBMGA007553-RA-E1	chrA15	668	802	666	595
BGIBMGA007543-RA-E2	chrA15	161	217	133	147
BGIBMGA007554-RA-E1	chrA15	173	295	112	147
BGIBMGA007555-RA-E1	chrA15	140	251	106	134
BGIBMGA007542-RA-E1	chrA15	95	166	48	49
BGIBMGA007556-RA-E1	chrA15	91	158	77	85
BGIBMGA007541-RA-E3	chrA15	322	473	200	242
BGIBMGA007540-RA-E15	chrA15	144	282	86	114
BGIBMGA007557-RA-E1	chrA15	71	119	33	36
BGIBMGA007558-RA-E1	chrA15	669	913	747	807
BGIBMGA007559-RA-E1	chrA15	157	208	152	160
BGIBMGA007539-RA-E32	chrA15	806	1242	871	1068
BGIBMGA007560-RA-E1	chrA15	26	31	21	23
BGIBMGA007536-RA-E1	chrA15	104	201	44	56
BGIBMGA007563-RA-E1	chrA15	9	20	6	17
BGIBMGA007564-RA-E1	chrA15	85	179	104	144
BGIBMGA007565-RA-E1	chrA15	124	198	119	168
BGIBMGA007535-RA-E1	chrA15	172	239	177	179
BGIBMGA007566-RA-E1	chrA15	78	117	61	73
BGIBMGA007534-RA-E3	chrA15	106	179	50	68
BGIBMGA007567-RA-E1	chrA15	120	218	69	87
BGIBMGA007568-RA-E1	chrA15	28	70	11	6
BGIBMGA007569-RA-E1	chrA15	45	77	1	8
BGIBMGA007570-RA-E1	chrA15	126	237	18	23
BGIBMGA007532-RA-E4	chrA15	35	55	6	9
BGIBMGA007530-RA-E2	chrA15	12	21	1	1
BGIBMGA007528-RA-E1	chrA15	24	50	7	10
BGIBMGA007571-RA-E1	chrA15	117	228	53	75
BGIBMGA007572-RA-E1	chrA15	50	98	25	35
BGIBMGA007527-RA-E1	chrA15	21	44	7	8
BGIBMGA007523-RA-E1	chrA15	27	69	8	12
BGIBMGA007573-RA-E1	chrA15	86	159	37	55
BGIBMGA007522-RA-E6	chrA15	362	455	235	262
BGIBMGA007574-RA-E1	chrA15	159	303	79	97
BGIBMGA007520-RA-E2	chrA15	15	21	5	4
BGIBMGA007575-RA-E1	chrA15	29	57	16	13
BGIBMGA007519-RA-E41	chrA15	1261	2034	1188	1396
BGIBMGA007576-RA-E1	chrA15	47	85	16	12
BGIBMGA007518-RA-E1	chrA15	468	655	247	301
BGIBMGA007517-RA-E1	chrA15	21	31	1	4
BGIBMGA007516-RA-E10	chrA15	19	48	23	25
BGIBMGA007515-RA-E14	chrA15	53	78	16	19
BGIBMGA007577-RA-E1	chrA15	128	188	51	68
BGIBMGA007514-RA-E4	chrA15	82	123	37	46
BGIBMGA007513-RA-E13	chrA15	259	427	70	76
BGIBMGA007579-RA-E1	chrA15	183	313	184	235
BGIBMGA007580-RA-E1	chrA15	8	26	11	15
BGIBMGA007512-RA-E22	chrA15	191	362	54	63
BGIBMGA007581-RA-E1	chrA15	144	248	114	128
BGIBMGA007511-RA-E17	chrA15	47	94	73	116
BGIBMGA007510-RA-E7	chrA15	108	182	92	107
BGIBMGA007582-RA-E1	chrA15	24	47	2	5
BGIBMGA007509-RA-E13	chrA15	195	307	99	118
BGIBMGA007508-RA-E8	chrA15	156	243	122	158
BGIBMGA007507-RA-E43	chrA15	30	82	0	3
BGIBMGA007583-RA-E1	chrA15	158	218	54	47
BGIBMGA007506-RA-E2	chrA15	286	395	221	221
BGIBMGA007584-RA-E1	chrA15	137	231	243	289
BGIBMGA007505-RA-E3	chrA15	18	23	6	12
BGIBMGA007504-RA-E4	chrA15	107	170	39	46
BGIBMGA007585-RA-E1	chrA15	133	158	97	99
BGIBMGA007503-RA-E16	chrA15	269	395	165	205
BGIBMGA007502-RA-E23	chrA15	382	625	169	216
BGIBMGA007586-RA-E1	chrA15	693	869	583	599
BGIBMGA007501-RA-E5	chrA15	100	179	63	71
BGIBMGA007500-RA-E8	chrA15	549	708	571	557
BGIBMGA007497-RA-E13	chrA15	148	250	65	84
BGIBMGA007587-RA-E1	chrA15	88	152	32	48
BGIBMGA007590-RA-E1	chrA15	50	94	21	17
BGIBMGA007594-RA-E1	chrA15	793	1038	762	827
BGIBMGA007494-RA-E23	chrA15	74	140	18	18
BGIBMGA007595-RA-E1	chrA15	47	100	39	54
BGIBMGA002178-RA-E2	chrA15	264	461	225	258
BGIBMGA002175-RA-E3	chrA15	9	19	5	9
BGIBMGA002180-RA-E1	chrA15	8	18	3	4
BGIBMGA002186-RA-E1	chrA15	938	1029	2112	1781
BGIBMGA002187-RA-E1	chrA15	8	16	7	9
BGIBMGA002167-RA-E2	chrA15	105	229	48	55
BGIBMGA002165-RA-E1	chrA15	37	90	17	19
BGIBMGA002164-RA-E2	chrA15	948	954	1189	930
BGIBMGA002188-RA-E1	chrA15	210	345	287	349
BGIBMGA002163-RA-E5	chrA15	6	14	1	2
BGIBMGA002161-RA-E15	chrA15	66	122	88	118
BGIBMGA002189-RA-E1	chrA15	28	63	11	18
BGIBMGA002190-RA-E1	chrA15	28	48	29	35
BGIBMGA002191-RA-E1	chrA15	25	37	23	28
BGIBMGA002159-RA-E7	chrA15	15	40	9	12
BGIBMGA002156-RA-E6	chrA15	77	111	282	319
BGIBMGA002154-RA-E4	chrA15	1	6	112	139
BGIBMGA002153-RA-E3	chrA15	5	17	33	43
BGIBMGA002197-RA-E1	chrA15	0	5	10	16
BGIBMGA003377-RA-E1	chrA15	233	355	241	247
BGIBMGA003376-RA-E10	chrA15	8	11	0	0
BGIBMGA003378-RA-E1	chrA15	148	287	21	32
BGIBMGA003375-RA-E2	chrA15	124	192	54	74
BGIBMGA003374-RA-E10	chrA15	22	56	23	29
BGIBMGA003381-RA-E1	chrA15	5	10	4	6
BGIBMGA003373-RA-E3	chrA15	8	15	3	4
BGIBMGA003385-RA-E1	chrA15	551	704	438	497
BGIBMGA003367-RA-E4	chrA15	189	264	166	174
BGIBMGA003386-RA-E1	chrA15	121	166	86	99
BGIBMGA003366-RA-E7	chrA15	107	167	185	219
BGIBMGA003365-RA-E9	chrA15	341	485	437	448
BGIBMGA003387-RA-E1	chrA15	15	38	3	11
BGIBMGA003364-RA-E4	chrA15	200	274	160	162
BGIBMGA003388-RA-E1	chrA15	31	47	18	23
BGIBMGA003363-RA-E3	chrA15	100	152	47	56
BGIBMGA003389-RA-E1	chrA15	6	14	6	8
BGIBMGA003390-RA-E1	chrA15	223	314	129	138
BGIBMGA003362-RA-E7	chrA15	157	235	204	274
BGIBMGA003361-RA-E16	chrA15	1665	1980	1707	1670
BGIBMGA003391-RA-E1	chrA15	115	142	98	104
BGIBMGA003360-RA-E4	chrA15	23	52	13	12
BGIBMGA003392-RA-E1	chrA15	133	223	131	143
BGIBMGA003393-RA-E1	chrA15	54	93	10	11
BGIBMGA003358-RA-E2	chrA15	36	57	18	23
BGIBMGA003357-RA-E3	chrA15	13	17	6	6
BGIBMGA003394-RA-E1	chrA15	123	214	61	86
BGIBMGA003356-RA-E2	chrA15	30	51	17	16
BGIBMGA003355-RA-E7	chrA15	44	75	14	9
BGIBMGA003395-RA-E1	chrA15	179	330	86	96
BGIBMGA003351-RA-E16	chrA15	481	669	765	833
BGIBMGA003396-RA-E1	chrA15	195	329	52	69
BGIBMGA003350-RA-E19	chrA15	531	825	503	621
BGIBMGA003397-RA-E1	chrA15	1906	1824	2408	1654
BGIBMGA003398-RA-E1	chrA15	447	460	505	406
BGIBMGA003399-RA-E1	chrA15	475	673	520	583
BGIBMGA003401-RA-E1	chrA15	364	503	586	644
BGIBMGA003348-RA-E7	chrA15	303	384	374	385
BGIBMGA003347-RA-E4	chrA15	267	331	251	260
BGIBMGA003402-RA-E1	chrA15	127	203	142	138
BGIBMGA003403-RA-E1	chrA15	55	98	26	29
BGIBMGA003345-RA-E6	chrA15	8	13	2	6
BGIBMGA003344-RA-E3	chrA15	440	670	357	407
BGIBMGA003343-RA-E2	chrA15	28	50	7	7
BGIBMGA003409-RA-E1	chrA15	82	135	134	176
BGIBMGA003411-RA-E1	chrA15	89	175	28	39
BGIBMGA003341-RA-E6	chrA15	37	70	7	13
BGIBMGA003340-RA-E4	chrA15	31	45	22	29
BGIBMGA003339-RA-E1	chrA15	24	44	29	32
BGIBMGA003412-RA-E1	chrA15	960	953	3383	2748
BGIBMGA003338-RA-E2	chrA15	118	132	100	92
BGIBMGA003337-RA-E5	chrA15	1767	1627	2060	1327
BGIBMGA003336-RA-E2	chrA15	292	436	145	169
BGIBMGA003413-RA-E1	chrA15	322	594	147	198
BGIBMGA003335-RA-E3	chrA15	771	807	981	787
BGIBMGA003334-RA-E1	chrA15	172	330	143	200
BGIBMGA003333-RA-E7	chrA15	29	51	7	14
BGIBMGA003414-RA-E1	chrA15	100	151	72	92
BGIBMGA003415-RA-E1	chrA15	42	74	41	40
BGIBMGA003332-RA-E8	chrA15	105	154	94	109
BGIBMGA003331-RA-E5	chrA15	168	236	179	183
BGIBMGA003328-RA-E1	chrA15	13	32	8	16
BGIBMGA003420-RA-E1	chrA15	153	237	140	156
BGIBMGA003320-RA-E10	chrA15	23	36	2	3
BGIBMGA003421-RA-E1	chrA15	227	304	306	314
BGIBMGA003319-RA-E9	chrA15	235	353	224	260
BGIBMGA003422-RA-E1	chrA15	230	229	251	229
BGIBMGA003318-RA-E18	chrA15	77	151	21	33
BGIBMGA003317-RA-E17	chrA15	40	79	6	17
BGIBMGA003424-RA-E1	chrA15	1	3	6	9
BGIBMGA003425-RA-E1	chrA15	40	71	50	57
BGIBMGA003315-RA-E18	chrA15	7	17	0	0
BGIBMGA003314-RA-E17	chrA15	51	114	21	24
BGIBMGA003428-RA-E1	chrA15	418	635	266	341
BGIBMGA003313-RA-E5	chrA15	138	192	75	81
BGIBMGA003312-RA-E9	chrA15	56	104	25	24
BGIBMGA003429-RA-E1	chrA15	199	358	67	81
BGIBMGA003311-RA-E5	chrA15	292	347	299	301
BGIBMGA003431-RA-E1	chrA15	24	46	3	9
BGIBMGA003310-RA-E6	chrA15	137	326	36	36
BGIBMGA003433-RA-E1	chrA15	144	225	79	102
BGIBMGA003309-RA-E6	chrA15	3400	3266	5127	3563
BGIBMGA003435-RA-E1	chrA15	39	83	31	49
BGIBMGA003436-RA-E1	chrA15	16	35	21	23
BGIBMGA003308-RA-E6	chrA15	7	14	20	31
BGIBMGA003307-RA-E5	chrA15	43	80	69	81
BGIBMGA003305-RA-E12	chrA15	258	373	273	288
BGIBMGA003438-RA-E1	chrA15	306	453	436	514
BGIBMGA003304-RA-E9	chrA15	73	179	49	60
BGIBMGA003303-RA-E2	chrA15	6	13	2	1
BGIBMGA003439-RA-E1	chrA15	40	59	26	28
BGIBMGA003301-RA-E3	chrA15	73	90	66	58
BGIBMGA003300-RA-E3	chrA15	131	202	65	60
BGIBMGA003440-RA-E1	chrA15	217	327	189	227
BGIBMGA003295-RA-E10	chrA15	52	86	39	40
BGIBMGA003294-RA-E4	chrA15	69	110	28	40
BGIBMGA003443-RA-E1	chrA15	229	345	308	406
BGIBMGA003293-RA-E2	chrA15	282	476	166	225
BGIBMGA007768-RA-E1	chrA15	68	115	8	8
BGIBMGA007765-RA-E3	chrA15	42	76	11	13
BGIBMGA007769-RA-E1	chrA15	27	49	34	51
BGIBMGA007764-RA-E9	chrA15	60	103	79	130
BGIBMGA007763-RA-E1	chrA15	23	37	31	29
BGIBMGA007770-RA-E1	chrA15	2	13	2	8
BGIBMGA007771-RA-E1	chrA15	350	439	250	286
BGIBMGA007772-RA-E1	chrA15	40	45	6	7
BGIBMGA007773-RA-E1	chrA15	86	145	43	37
BGIBMGA007760-RA-E7	chrA15	38	58	2	3
BGIBMGA007774-RA-E1	chrA15	49	90	20	17
BGIBMGA007759-RA-E1	chrA15	23	58	3	4
BGIBMGA007776-RA-E1	chrA15	138	229	81	112
BGIBMGA007757-RA-E4	chrA15	42	80	47	44
BGIBMGA007756-RA-E23	chrA15	202	311	40	62
BGIBMGA007777-RA-E1	chrA15	154	235	62	62
BGIBMGA007755-RA-E1	chrA15	302	391	162	180
BGIBMGA007778-RA-E1	chrA15	21	44	11	17
BGIBMGA007779-RA-E1	chrA15	166	252	132	148
BGIBMGA007780-RA-E1	chrA15	39	75	27	40
BGIBMGA007750-RA-E5	chrA15	341	410	233	234
BGIBMGA007749-RA-E5	chrA15	53	94	16	14
BGIBMGA007748-RA-E3	chrA15	111	194	50	57
BGIBMGA007782-RA-E1	chrA15	39	56	12	13
BGIBMGA007783-RA-E1	chrA15	188	274	109	141
BGIBMGA007747-RA-E3	chrA15	115	164	58	73
BGIBMGA007746-RA-E4	chrA15	28	53	27	38
BGIBMGA007745-RA-E9	chrA15	114	187	50	74
BGIBMGA007784-RA-E1	chrA15	12	30	2	4
BGIBMGA007785-RA-E1	chrA15	28	70	10	13
BGIBMGA007744-RA-E2	chrA15	11	14	10	4
BGIBMGA007743-RA-E5	chrA15	2925	2769	3918	2556
BGIBMGA007789-RA-E1	chrA15	62	124	19	30
BGIBMGA007741-RA-E1	chrA15	17	26	5	7
BGIBMGA007740-RA-E10	chrA15	49	80	13	17
BGIBMGA007790-RA-E1	chrA15	518	614	396	401
BGIBMGA007739-RA-E1	chrA15	293	353	164	171
BGIBMGA007735-RA-E22	chrA15	18	55	15	25
BGIBMGA007734-RA-E8	chrA15	162	241	99	109
BGIBMGA007732-RA-E4	chrA15	186	271	146	158
BGIBMGA007795-RA-E1	chrA15	806	733	871	573
BGIBMGA007731-RA-E8	chrA15	669	828	989	913
BGIBMGA007796-RA-E1	chrA15	108	133	62	63
BGIBMGA007730-RA-E20	chrA15	682	1038	226	280
BGIBMGA007729-RA-E7	chrA15	18	38	6	7
BGIBMGA007728-RA-E8	chrA15	866	984	780	749
BGIBMGA007727-RA-E11	chrA15	297	440	267	339
BGIBMGA007799-RA-E1	chrA15	18	34	10	10
BGIBMGA007800-RA-E1	chrA15	337	483	264	333
BGIBMGA007726-RA-E7	chrA15	100	174	46	62
BGIBMGA007802-RA-E1	chrA15	26	58	14	12
BGIBMGA007803-RA-E1	chrA15	72	111	39	35
BGIBMGA007804-RA-E1	chrA15	29	72	23	36
BGIBMGA007805-RA-E1	chrA15	41	75	21	26
BGIBMGA007806-RA-E1	chrA15	614	949	618	691
BGIBMGA007724-RA-E9	chrA15	40	65	21	21
BGIBMGA007807-RA-E1	chrA15	66	80	54	56
BGIBMGA007723-RA-E4	chrA15	498	563	536	500
BGIBMGA007722-RA-E2	chrA15	119	159	70	78
BGIBMGA007808-RA-E1	chrA15	40	63	10	13
BGIBMGA007809-RA-E1	chrA15	130	210	45	58
BGIBMGA007720-RA-E7	chrA15	278	389	225	258
BGIBMGA007812-RA-E1	chrA15	42	90	37	53
BGIBMGA007719-RA-E12	chrA15	533	696	693	760
BGIBMGA007813-RA-E1	chrA15	72	85	59	59
BGIBMGA007814-RA-E1	chrA15	67	119	7	14
BGIBMGA007718-RA-E10	chrA15	38	80	7	7
BGIBMGA007816-RA-E1	chrA15	59	105	54	77
BGIBMGA007717-RA-E9	chrA15	43	74	19	15
BGIBMGA007817-RA-E1	chrA15	120	172	54	55
BGIBMGA007716-RA-E6	chrA15	11	23	8	6
BGIBMGA007715-RA-E1	chrA15	21	47	0	0
BGIBMGA007821-RA-E1	chrA15	276	443	215	229
BGIBMGA007822-RA-E1	chrA15	253	318	135	150
BGIBMGA007712-RA-E1	chrA15	400	507	296	319
BGIBMGA007823-RA-E1	chrA15	58	118	19	25
BGIBMGA007711-RA-E2	chrA15	83	151	36	43
BGIBMGA007710-RA-E1	chrA15	2812	2751	3354	2403
BGIBMGA007824-RA-E1	chrA15	270	433	144	178
BGIBMGA007709-RA-E1	chrA15	38	61	21	28
BGIBMGA007825-RA-E1	chrA15	67	122	11	14
BGIBMGA007828-RA-E1	chrA15	19	40	17	24
BGIBMGA007829-RA-E1	chrA15	44	85	39	49
BGIBMGA007833-RA-E1	chrA15	39	76	0	3
BGIBMGA007834-RA-E1	chrA15	11	34	1	4
BGIBMGA007835-RA-E1	chrA15	291	563	64	83
BGIBMGA007707-RA-E1	chrA15	26	59	8	11
BGIBMGA007837-RA-E1	chrA15	0	11	4	10
BGIBMGA007838-RA-E1	chrA15	125	197	90	102
BGIBMGA007839-RA-E1	chrA15	9	18	1	4
BGIBMGA007706-RA-E1	chrA15	84	136	38	47
BGIBMGA007840-RA-E1	chrA15	429	685	211	241
BGIBMGA007841-RA-E1	chrA15	139	168	123	129
BGIBMGA007842-RA-E1	chrA15	584	796	454	501
BGIBMGA007843-RA-E1	chrA15	65	112	16	19
BGIBMGA007844-RA-E1	chrA15	101	140	46	58
BGIBMGA007845-RA-E1	chrA15	179	203	132	132
BGIBMGA007847-RA-E1	chrA15	71	129	46	50
BGIBMGA007848-RA-E1	chrA15	239	463	213	310
BGIBMGA007849-RA-E1	chrA15	140	193	114	122
BGIBMGA007704-RA-E1	chrA15	13	32	4	2
BGIBMGA007852-RA-E1	chrA15	7	10	0	0
BGIBMGA007853-RA-E1	chrA15	19	42	10	14
BGIBMGA007854-RA-E1	chrA15	136	239	65	95
BGIBMGA007855-RA-E1	chrA15	25	44	24	20
BGIBMGA007856-RA-E1	chrA15	27	40	3	9
BGIBMGA007860-RA-E1	chrA15	24	38	13	23
BGIBMGA007861-RA-E1	chrA15	0	10	5	13
BGIBMGA007862-RA-E1	chrA15	163	188	125	136
BGIBMGA007863-RA-E1	chrA15	127	222	61	92
BGIBMGA007864-RA-E1	chrA15	140	259	106	159
BGIBMGA007702-RA-E1	chrA15	351	399	274	282
BGIBMGA007866-RA-E1	chrA15	147	180	114	113
BGIBMGA007867-RA-E1	chrA15	54	100	13	13
BGIBMGA007701-RA-E1	chrA15	1711	1659	2511	1666
BGIBMGA007868-RA-E1	chrA15	126	169	121	135
BGIBMGA007700-RA-E2	chrA15	10	16	3	2
BGIBMGA007869-RA-E1	chrA15	186	294	49	76
[truncated: 6,079 more rows]
