# Supplementary material for: RNA sequencing reveals a complete but an unconventional type of dosage compensation in the domestic silkworm Bombyx mori
Source: R Soc Open Sci. 2017 Jul 12;4(7):170261. doi: 10.1098/rsos.170261 (PMC5541547; doi:10.1098/rsos.170261)
Supplement: Supp File 4 [file rsos170261supp5.xlsx]

## Sheet: 120h_raw_reads
GeneID	Chromosome	120Male1	120Male2	120Female1	120Female2
BGIBMGA006795-RA-E2	chrA10	31	35	44	50
BGIBMGA006796-RA-E1	chrA10	542	534	549	684
BGIBMGA006797-RA-E1	chrA10	119	127	109	137
BGIBMGA006798-RA-E1	chrA10	14	11	16	27
BGIBMGA006794-RA-E5	chrA10	643	701	542	514
BGIBMGA006839-RA-E4	chrA10	802	770	534	748
BGIBMGA006840-RA-E1	chrA10	418	449	416	402
BGIBMGA006841-RA-E1	chrA10	501	482	538	684
BGIBMGA006837-RA-E12	chrA10	188	187	207	288
BGIBMGA006836-RA-E1	chrA10	13	17	11	21
BGIBMGA006835-RA-E5	chrA10	5480	5524	4431	4836
BGIBMGA006834-RA-E1	chrA10	478	463	599	736
BGIBMGA006843-RA-E1	chrA10	427	429	315	479
BGIBMGA006832-RA-E1	chrA10	20	18	40	44
BGIBMGA006844-RA-E1	chrA10	131	123	182	258
BGIBMGA006845-RA-E1	chrA10	70	60	67	115
BGIBMGA006846-RA-E1	chrA10	286	282	632	983
BGIBMGA006848-RA-E1	chrA10	523	538	691	829
BGIBMGA006849-RA-E1	chrA10	157	166	134	157
BGIBMGA006850-RA-E1	chrA10	795	810	726	874
BGIBMGA006851-RA-E1	chrA10	936	900	1002	1311
BGIBMGA006831-RA-E6	chrA10	85	88	136	171
BGIBMGA006852-RA-E1	chrA10	340	318	285	429
BGIBMGA006830-RA-E24	chrA10	841	787	783	1098
BGIBMGA006855-RA-E1	chrA10	367	375	286	369
BGIBMGA006829-RA-E2	chrA10	116	101	87	106
BGIBMGA006856-RA-E1	chrA10	1657	1518	1985	2997
BGIBMGA006857-RA-E1	chrA10	129	127	100	188
BGIBMGA006858-RA-E1	chrA10	76	67	51	84
BGIBMGA006828-RA-E5	chrA10	663	678	699	785
BGIBMGA006859-RA-E1	chrA10	373	365	296	331
BGIBMGA006825-RA-E5	chrA10	570	606	489	588
BGIBMGA006861-RA-E1	chrA10	128	141	145	187
BGIBMGA006863-RA-E1	chrA10	557	565	538	671
BGIBMGA006824-RA-E5	chrA10	142	143	148	189
BGIBMGA006823-RA-E9	chrA10	344	329	258	344
BGIBMGA006822-RA-E6	chrA10	249	265	207	259
BGIBMGA006864-RA-E1	chrA10	107	83	79	129
BGIBMGA006820-RA-E6	chrA10	216	211	159	206
BGIBMGA006865-RA-E1	chrA10	160	157	141	213
BGIBMGA006819-RA-E1	chrA10	657	700	595	678
BGIBMGA006818-RA-E17	chrA10	598	605	1063	1459
BGIBMGA006866-RA-E1	chrA10	241	262	221	269
BGIBMGA006817-RA-E26	chrA10	492	479	537	888
BGIBMGA006867-RA-E1	chrA10	1159	1317	942	727
BGIBMGA006868-RA-E1	chrA10	12	9	4	8
BGIBMGA006869-RA-E1	chrA10	15	13	8	13
BGIBMGA006816-RA-E11	chrA10	2483	2471	2785	3322
BGIBMGA006815-RA-E11	chrA10	288	271	199	312
BGIBMGA006872-RA-E1	chrA10	245	248	198	247
BGIBMGA006873-RA-E1	chrA10	42	43	39	71
BGIBMGA006814-RA-E4	chrA10	73	61	38	57
BGIBMGA006813-RA-E17	chrA10	503	480	510	663
BGIBMGA006812-RA-E10	chrA10	16	9	2	9
BGIBMGA006874-RA-E1	chrA10	34	34	19	36
BGIBMGA006875-RA-E1	chrA10	10	15	8	18
BGIBMGA006811-RA-E3	chrA10	189	182	152	192
BGIBMGA006876-RA-E1	chrA10	53	49	44	56
BGIBMGA006810-RA-E12	chrA10	289	281	413	553
BGIBMGA006877-RA-E1	chrA10	74	64	87	121
BGIBMGA006809-RA-E19	chrA10	681	672	685	862
BGIBMGA006878-RA-E1	chrA10	980	945	785	1018
BGIBMGA006880-RA-E1	chrA10	95	83	95	130
BGIBMGA006882-RA-E1	chrA10	49	46	50	82
BGIBMGA006808-RA-E15	chrA10	156	122	131	203
BGIBMGA006883-RA-E1	chrA10	193	198	178	209
BGIBMGA006807-RA-E6	chrA10	104	116	144	197
BGIBMGA006884-RA-E1	chrA10	164	152	142	220
BGIBMGA006885-RA-E1	chrA10	29	25	12	23
BGIBMGA006886-RA-E1	chrA10	115	122	187	271
BGIBMGA006806-RA-E5	chrA10	183	182	134	200
BGIBMGA006805-RA-E3	chrA10	113	127	146	191
BGIBMGA006887-RA-E1	chrA10	89	103	101	116
BGIBMGA006888-RA-E1	chrA10	74	83	67	87
BGIBMGA006802-RA-E3	chrA10	244	248	191	222
BGIBMGA006889-RA-E1	chrA10	397	397	346	428
BGIBMGA006801-RA-E15	chrA10	65	52	35	52
BGIBMGA006890-RA-E1	chrA10	25	18	21	37
BGIBMGA006800-RA-E5	chrA10	231	226	212	263
BGIBMGA006891-RA-E1	chrA10	681	667	455	712
BGIBMGA006799-RA-E23	chrA10	34	43	15	31
BGIBMGA006927-RA-E6	chrA10	143	146	254	321
BGIBMGA006929-RA-E1	chrA10	145	133	75	137
BGIBMGA006925-RA-E11	chrA10	239	217	171	286
BGIBMGA006924-RA-E3	chrA10	10	9	8	18
BGIBMGA006931-RA-E1	chrA10	177	169	176	202
BGIBMGA006932-RA-E1	chrA10	136	145	132	149
BGIBMGA006921-RA-E5	chrA10	317	298	422	524
BGIBMGA006933-RA-E1	chrA10	85	84	90	130
BGIBMGA006920-RA-E4	chrA10	354	348	395	540
BGIBMGA006935-RA-E1	chrA10	355	310	376	623
BGIBMGA006919-RA-E3	chrA10	189	208	147	183
BGIBMGA006918-RA-E7	chrA10	28	35	39	50
BGIBMGA006936-RA-E1	chrA10	324	336	272	346
BGIBMGA006916-RA-E6	chrA10	13	9	3	11
BGIBMGA006915-RA-E4	chrA10	427	435	479	566
BGIBMGA006914-RA-E9	chrA10	113	131	172	254
BGIBMGA006937-RA-E1	chrA10	67	69	33	42
BGIBMGA006913-RA-E4	chrA10	110	111	84	170
BGIBMGA006939-RA-E1	chrA10	307	328	400	537
BGIBMGA006940-RA-E1	chrA10	44	48	44	55
BGIBMGA006912-RA-E5	chrA10	88	84	94	117
BGIBMGA006941-RA-E1	chrA10	247	257	216	287
BGIBMGA006942-RA-E1	chrA10	125	118	87	142
BGIBMGA006943-RA-E1	chrA10	163	176	111	207
BGIBMGA006944-RA-E1	chrA10	78	78	60	71
BGIBMGA006945-RA-E1	chrA10	418	439	370	449
BGIBMGA006946-RA-E1	chrA10	455	474	442	506
BGIBMGA006910-RA-E4	chrA10	221	230	178	241
BGIBMGA006909-RA-E20	chrA10	756	725	606	858
BGIBMGA006908-RA-E10	chrA10	45	47	45	77
BGIBMGA006947-RA-E1	chrA10	7	7	17	26
BGIBMGA006907-RA-E1	chrA10	999	1024	953	971
BGIBMGA006948-RA-E1	chrA10	14	10	29	53
BGIBMGA006950-RA-E1	chrA10	13	11	10	22
BGIBMGA006906-RA-E19	chrA10	76	79	139	214
BGIBMGA006951-RA-E1	chrA10	17	17	18	29
BGIBMGA006952-RA-E1	chrA10	71	65	101	192
BGIBMGA006953-RA-E1	chrA10	8	7	14	26
BGIBMGA006905-RA-E8	chrA10	496	490	335	450
BGIBMGA006904-RA-E2	chrA10	85	89	82	133
BGIBMGA006902-RA-E4	chrA10	99	86	71	108
BGIBMGA006954-RA-E1	chrA10	45	57	30	69
BGIBMGA006957-RA-E1	chrA10	498	447	576	884
BGIBMGA006959-RA-E1	chrA10	1161	1202	1155	1336
BGIBMGA006961-RA-E1	chrA10	13	8	17	23
BGIBMGA006962-RA-E1	chrA10	195	183	288	386
BGIBMGA006899-RA-E7	chrA10	88	98	128	151
BGIBMGA006963-RA-E1	chrA10	231	224	250	304
BGIBMGA006964-RA-E1	chrA10	260	259	360	497
BGIBMGA006898-RA-E6	chrA10	834	795	797	1048
BGIBMGA006897-RA-E4	chrA10	93	95	114	145
BGIBMGA006965-RA-E1	chrA10	39	35	37	52
BGIBMGA006896-RA-E6	chrA10	202	211	264	314
BGIBMGA006966-RA-E1	chrA10	257	286	311	282
BGIBMGA006895-RA-E7	chrA10	65	53	79	113
BGIBMGA006967-RA-E1	chrA10	700	669	820	1098
BGIBMGA006892-RA-E8	chrA10	214	202	222	284
BGIBMGA002851-RA-E1	chrA10	799	772	602	863
BGIBMGA002852-RA-E1	chrA10	130	135	160	237
BGIBMGA002854-RA-E1	chrA10	0	0	77	140
BGIBMGA002855-RA-E1	chrA10	8	8	6	14
BGIBMGA002849-RA-E10	chrA10	32	33	67	91
BGIBMGA002848-RA-E2	chrA10	131	124	104	125
BGIBMGA002847-RA-E5	chrA10	319	301	364	527
BGIBMGA002856-RA-E1	chrA10	157	151	145	241
BGIBMGA002846-RA-E8	chrA10	182	175	123	192
BGIBMGA002845-RA-E18	chrA10	223	216	193	331
BGIBMGA002844-RA-E12	chrA10	44	47	33	59
BGIBMGA002843-RA-E22	chrA10	77	88	86	175
BGIBMGA002857-RA-E1	chrA10	53	49	59	96
BGIBMGA002842-RA-E4	chrA10	43	36	56	107
BGIBMGA002858-RA-E1	chrA10	259	255	253	350
BGIBMGA002841-RA-E7	chrA10	165	156	142	263
BGIBMGA002840-RA-E39	chrA10	1467	1431	1461	2130
BGIBMGA002859-RA-E1	chrA10	54	43	60	102
BGIBMGA002860-RA-E1	chrA10	26	29	29	48
BGIBMGA002861-RA-E1	chrA10	200	212	243	374
BGIBMGA002839-RA-E5	chrA10	375	313	349	514
BGIBMGA002838-RA-E2	chrA10	160	144	183	213
BGIBMGA002862-RA-E1	chrA10	118	97	111	164
BGIBMGA002837-RA-E7	chrA10	927	929	981	1043
BGIBMGA002836-RA-E10	chrA10	107	70	203	336
BGIBMGA002863-RA-E1	chrA10	83	71	107	164
BGIBMGA002835-RA-E1	chrA10	242	255	275	380
BGIBMGA002864-RA-E1	chrA10	103	91	79	113
BGIBMGA002832-RA-E3	chrA10	10	3	8	26
BGIBMGA002868-RA-E1	chrA10	47	44	44	85
BGIBMGA002869-RA-E1	chrA10	132	132	155	213
BGIBMGA002831-RA-E4	chrA10	109	99	111	159
BGIBMGA002830-RA-E2	chrA10	60	48	76	108
BGIBMGA002870-RA-E1	chrA10	133	114	289	370
BGIBMGA002829-RA-E2	chrA10	195	204	200	235
BGIBMGA002876-RA-E1	chrA10	11	11	16	20
BGIBMGA002877-RA-E1	chrA10	14	15	19	15
BGIBMGA002878-RA-E1	chrA10	215	193	212	322
BGIBMGA002823-RA-E11	chrA10	137	129	157	268
BGIBMGA002822-RA-E3	chrA10	32	37	42	47
BGIBMGA002880-RA-E1	chrA10	106	112	107	126
BGIBMGA002821-RA-E12	chrA10	45	38	62	110
BGIBMGA002881-RA-E1	chrA10	139	135	138	188
BGIBMGA002820-RA-E13	chrA10	77	64	120	187
BGIBMGA002884-RA-E1	chrA10	36	30	54	64
BGIBMGA002885-RA-E1	chrA10	93	94	62	105
BGIBMGA002818-RA-E7	chrA10	382	366	465	638
BGIBMGA002886-RA-E1	chrA10	62	66	51	70
BGIBMGA002817-RA-E2	chrA10	613	624	1142	1532
BGIBMGA002887-RA-E1	chrA10	128	102	129	184
BGIBMGA002816-RA-E6	chrA10	19	19	34	55
BGIBMGA002815-RA-E1	chrA10	8	6	13	21
BGIBMGA002814-RA-E7	chrA10	830	843	955	947
BGIBMGA002888-RA-E1	chrA10	49	40	63	114
BGIBMGA002813-RA-E1	chrA10	24	26	17	22
BGIBMGA002889-RA-E1	chrA10	65	58	66	113
BGIBMGA002812-RA-E4	chrA10	20	23	49	50
BGIBMGA002891-RA-E1	chrA10	100	95	107	156
BGIBMGA002892-RA-E1	chrA10	159	155	225	354
BGIBMGA002811-RA-E4	chrA10	2682	2930	2747	2249
BGIBMGA002893-RA-E1	chrA10	136	127	171	245
BGIBMGA002810-RA-E1	chrA10	235	226	267	339
BGIBMGA002894-RA-E1	chrA10	522	483	612	802
BGIBMGA002809-RA-E3	chrA10	164	171	167	190
BGIBMGA002895-RA-E1	chrA10	732	750	901	1269
BGIBMGA002896-RA-E1	chrA10	91	102	112	172
BGIBMGA002808-RA-E3	chrA10	92	99	142	192
BGIBMGA002897-RA-E1	chrA10	16	14	35	70
BGIBMGA002807-RA-E1	chrA10	45	49	74	109
BGIBMGA002806-RA-E5	chrA10	48	47	84	116
BGIBMGA002898-RA-E1	chrA10	153	153	137	172
BGIBMGA002804-RA-E7	chrA10	35	28	45	73
BGIBMGA002803-RA-E5	chrA10	23	28	45	71
BGIBMGA002802-RA-E4	chrA10	31	29	45	82
BGIBMGA002800-RA-E2	chrA10	71	74	138	205
BGIBMGA002903-RA-E1	chrA10	9	11	3	11
BGIBMGA002904-RA-E1	chrA10	14	8	4	13
BGIBMGA002906-RA-E1	chrA10	236	245	223	222
BGIBMGA002907-RA-E1	chrA10	123	108	166	211
BGIBMGA002912-RA-E1	chrA10	71	69	202	311
BGIBMGA002793-RA-E2	chrA10	28	22	45	69
BGIBMGA002792-RA-E4	chrA10	136	120	98	142
BGIBMGA002913-RA-E1	chrA10	180	183	175	213
BGIBMGA002914-RA-E1	chrA10	139	126	233	366
BGIBMGA002790-RA-E6	chrA10	533	530	542	581
BGIBMGA002915-RA-E1	chrA10	346	341	334	403
BGIBMGA002916-RA-E1	chrA10	436	436	407	450
BGIBMGA002789-RA-E2	chrA10	54	52	64	100
BGIBMGA002788-RA-E5	chrA10	153	128	155	244
BGIBMGA002787-RA-E2	chrA10	36	31	45	62
BGIBMGA002917-RA-E1	chrA10	308	283	285	362
BGIBMGA002786-RA-E9	chrA10	277	272	332	443
BGIBMGA002918-RA-E1	chrA10	314	317	382	392
BGIBMGA002919-RA-E1	chrA10	30	37	30	58
BGIBMGA002920-RA-E1	chrA10	68	67	53	98
BGIBMGA002783-RA-E6	chrA10	203	201	337	456
BGIBMGA002921-RA-E1	chrA10	61	58	166	254
BGIBMGA002922-RA-E1	chrA10	113	108	100	161
BGIBMGA002923-RA-E1	chrA10	7	9	9	20
BGIBMGA002924-RA-E1	chrA10	23	22	48	88
BGIBMGA002926-RA-E1	chrA10	104	76	107	166
BGIBMGA002927-RA-E1	chrA10	126	116	120	230
BGIBMGA002781-RA-E7	chrA10	23	20	36	70
BGIBMGA002780-RA-E8	chrA10	67	56	126	190
BGIBMGA002929-RA-E1	chrA10	102	86	131	183
BGIBMGA002779-RA-E17	chrA10	774	759	1281	1497
BGIBMGA002778-RA-E4	chrA10	53	50	62	80
BGIBMGA002930-RA-E1	chrA10	361	349	411	540
BGIBMGA002777-RA-E1	chrA10	22	21	22	42
BGIBMGA002931-RA-E1	chrA10	2942	2918	3466	4068
BGIBMGA002776-RA-E10	chrA10	286	271	310	421
BGIBMGA002933-RA-E1	chrA10	115	121	151	187
BGIBMGA002936-RA-E1	chrA10	4	3	11	14
BGIBMGA002937-RA-E1	chrA10	55	38	104	160
BGIBMGA002938-RA-E1	chrA10	59	48	81	128
BGIBMGA002773-RA-E9	chrA10	515	500	523	665
BGIBMGA002939-RA-E1	chrA10	57	54	43	68
BGIBMGA002940-RA-E1	chrA10	810	893	755	697
BGIBMGA002941-RA-E1	chrA10	365	380	346	347
BGIBMGA002942-RA-E1	chrA10	17	15	20	34
BGIBMGA002943-RA-E1	chrA10	7	6	15	21
BGIBMGA002944-RA-E1	chrA10	265	256	277	337
BGIBMGA002771-RA-E10	chrA10	12	8	9	32
BGIBMGA002945-RA-E1	chrA10	422	437	366	431
BGIBMGA006672-RA-E2	chrA10	307	295	203	301
BGIBMGA006673-RA-E1	chrA10	68	66	59	68
BGIBMGA006671-RA-E2	chrA10	12	12	6	6
BGIBMGA006669-RA-E33	chrA10	252	252	254	434
BGIBMGA006676-RA-E1	chrA10	100	98	73	123
BGIBMGA006677-RA-E1	chrA10	327	336	285	341
BGIBMGA006664-RA-E4	chrA10	6	3	15	37
BGIBMGA006678-RA-E1	chrA10	985	949	842	1187
BGIBMGA006680-RA-E1	chrA10	164	163	123	170
BGIBMGA006661-RA-E2	chrA10	30	33	30	51
BGIBMGA006658-RA-E4	chrA10	86	88	66	104
BGIBMGA006681-RA-E1	chrA10	301	296	282	375
BGIBMGA006656-RA-E10	chrA10	137	140	79	142
BGIBMGA006682-RA-E1	chrA10	26	28	26	40
BGIBMGA006683-RA-E1	chrA10	15	10	9	22
BGIBMGA006684-RA-E1	chrA10	50	36	25	59
BGIBMGA006655-RA-E15	chrA10	489	430	414	617
BGIBMGA006654-RA-E33	chrA10	133	135	104	193
BGIBMGA006653-RA-E5	chrA10	126	114	108	125
BGIBMGA006685-RA-E1	chrA10	47	32	18	35
BGIBMGA006686-RA-E1	chrA10	143	140	120	268
BGIBMGA006687-RA-E1	chrA10	89	81	57	117
BGIBMGA006651-RA-E10	chrA10	413	397	362	636
BGIBMGA006650-RA-E2	chrA10	7	9	13	17
BGIBMGA006689-RA-E1	chrA10	69	60	62	100
BGIBMGA006647-RA-E4	chrA10	70	65	81	151
BGIBMGA006646-RA-E1	chrA10	335	329	480	694
BGIBMGA006690-RA-E1	chrA10	52	53	60	87
BGIBMGA006694-RA-E1	chrA10	22	18	12	22
BGIBMGA006645-RA-E8	chrA10	165	161	124	174
BGIBMGA006696-RA-E1	chrA10	38	27	11	25
BGIBMGA006697-RA-E1	chrA10	71	58	75	101
BGIBMGA006643-RA-E6	chrA10	20	9	13	27
BGIBMGA006699-RA-E1	chrA10	12	16	20	18
BGIBMGA006700-RA-E1	chrA10	26	18	8	19
BGIBMGA006642-RA-E10	chrA10	27	30	23	40
BGIBMGA006641-RA-E4	chrA10	112	111	115	143
BGIBMGA006701-RA-E1	chrA10	121	125	102	150
BGIBMGA006640-RA-E7	chrA10	131	133	99	168
BGIBMGA006639-RA-E3	chrA10	54	53	38	73
BGIBMGA006638-RA-E3	chrA10	17	17	17	26
BGIBMGA006704-RA-E1	chrA10	2949	2993	2399	2415
BGIBMGA006637-RA-E6	chrA10	266	231	167	290
BGIBMGA006636-RA-E6	chrA10	81	73	60	127
BGIBMGA006634-RA-E3	chrA10	479	499	560	687
BGIBMGA006705-RA-E1	chrA10	250	274	280	400
BGIBMGA006706-RA-E1	chrA10	113	116	94	128
BGIBMGA006707-RA-E1	chrA10	56	45	21	42
BGIBMGA006632-RA-E4	chrA10	240	249	193	248
BGIBMGA006708-RA-E1	chrA10	1155	1143	1075	1447
BGIBMGA006631-RA-E4	chrA10	267	257	222	244
BGIBMGA006630-RA-E3	chrA10	101	91	143	193
BGIBMGA006709-RA-E1	chrA10	198	206	173	188
BGIBMGA006629-RA-E6	chrA10	197	199	148	202
BGIBMGA006628-RA-E1	chrA10	140	146	136	168
BGIBMGA006711-RA-E1	chrA10	96	101	108	131
BGIBMGA006627-RA-E7	chrA10	212	173	204	287
BGIBMGA006712-RA-E1	chrA10	33	21	38	52
BGIBMGA006713-RA-E1	chrA10	14	18	23	37
BGIBMGA006623-RA-E8	chrA10	746	727	542	628
BGIBMGA006621-RA-E19	chrA10	15	14	26	43
BGIBMGA006719-RA-E1	chrA10	175	154	116	181
BGIBMGA006620-RA-E2	chrA10	381	373	321	417
BGIBMGA006619-RA-E11	chrA10	99	83	85	139
BGIBMGA006721-RA-E1	chrA10	113	102	81	106
BGIBMGA006617-RA-E7	chrA10	469	446	446	603
BGIBMGA006722-RA-E1	chrA10	280	271	252	305
BGIBMGA006616-RA-E3	chrA10	318	280	269	330
BGIBMGA006724-RA-E1	chrA10	25	21	21	29
BGIBMGA006725-RA-E1	chrA10	163	160	162	204
BGIBMGA006615-RA-E2	chrA10	208	207	150	192
BGIBMGA006726-RA-E1	chrA10	98	108	126	170
BGIBMGA006727-RA-E1	chrA10	113	111	96	121
BGIBMGA006728-RA-E1	chrA10	426	402	402	585
BGIBMGA006614-RA-E12	chrA10	232	234	162	273
BGIBMGA006729-RA-E1	chrA10	97	87	74	103
BGIBMGA006730-RA-E1	chrA10	17	11	12	10
BGIBMGA006731-RA-E1	chrA10	127	156	79	130
BGIBMGA006732-RA-E1	chrA10	279	269	225	275
BGIBMGA006613-RA-E8	chrA10	2709	2649	2593	3115
BGIBMGA006612-RA-E6	chrA10	63	60	80	120
BGIBMGA006611-RA-E2	chrA10	23	22	25	33
BGIBMGA006733-RA-E1	chrA10	156	172	146	157
BGIBMGA006610-RA-E2	chrA10	69	69	57	85
BGIBMGA006609-RA-E26	chrA10	539	518	451	726
BGIBMGA006608-RA-E1	chrA10	363	396	367	463
BGIBMGA006734-RA-E1	chrA10	160	157	132	171
BGIBMGA006607-RA-E8	chrA10	293	294	297	452
BGIBMGA006735-RA-E1	chrA10	205	221	240	263
BGIBMGA006736-RA-E1	chrA10	75	81	67	105
BGIBMGA006737-RA-E1	chrA10	10	11	11	15
BGIBMGA006738-RA-E1	chrA10	159	164	119	161
BGIBMGA006606-RA-E8	chrA10	1324	1316	934	1029
BGIBMGA006605-RA-E2	chrA10	31	37	27	28
BGIBMGA006739-RA-E1	chrA10	181	179	183	223
BGIBMGA006604-RA-E3	chrA10	109	123	105	132
BGIBMGA006603-RA-E9	chrA10	982	951	824	1173
BGIBMGA006602-RA-E10	chrA10	52	41	35	59
BGIBMGA006740-RA-E1	chrA10	17	13	19	33
BGIBMGA006747-RA-E1	chrA10	11	12	7	12
BGIBMGA006599-RA-E6	chrA10	81	72	57	86
BGIBMGA006595-RA-E2	chrA10	78	77	46	69
BGIBMGA006594-RA-E1	chrA10	19	19	7	28
BGIBMGA006592-RA-E3	chrA10	92	83	82	115
BGIBMGA006591-RA-E11	chrA10	1162	1173	892	1117
BGIBMGA006749-RA-E1	chrA10	639	632	590	645
BGIBMGA006590-RA-E6	chrA10	56	55	59	98
BGIBMGA006751-RA-E1	chrA10	949	1010	844	743
BGIBMGA006752-RA-E1	chrA10	136	142	110	121
BGIBMGA006589-RA-E16	chrA10	209	185	325	479
BGIBMGA006753-RA-E1	chrA10	8	4	13	14
BGIBMGA006754-RA-E1	chrA10	252	269	207	289
BGIBMGA006588-RA-E5	chrA10	309	315	338	413
BGIBMGA006584-RA-E11	chrA10	35	35	13	19
BGIBMGA006583-RA-E5	chrA10	193	202	187	245
BGIBMGA006582-RA-E22	chrA10	134	100	88	149
BGIBMGA006581-RA-E10	chrA10	191	162	200	311
BGIBMGA006580-RA-E11	chrA10	119	125	156	228
BGIBMGA006760-RA-E1	chrA10	70	63	68	83
BGIBMGA006761-RA-E1	chrA10	138	148	120	172
BGIBMGA006575-RA-E6	chrA10	24	27	19	33
BGIBMGA006574-RA-E1	chrA10	487	462	442	544
BGIBMGA006573-RA-E3	chrA10	125	114	69	126
BGIBMGA006763-RA-E1	chrA10	269	240	649	893
BGIBMGA006572-RA-E8	chrA10	482	454	510	714
BGIBMGA006766-RA-E1	chrA10	46	49	45	78
BGIBMGA006767-RA-E1	chrA10	125	132	124	187
BGIBMGA006768-RA-E1	chrA10	75	78	51	72
BGIBMGA006770-RA-E1	chrA10	402	374	362	561
BGIBMGA006771-RA-E1	chrA10	127	130	118	150
BGIBMGA006568-RA-E1	chrA10	36	36	22	40
BGIBMGA006772-RA-E1	chrA10	303	305	405	573
BGIBMGA006774-RA-E1	chrA10	309	288	245	354
BGIBMGA006567-RA-E8	chrA10	57	46	66	104
BGIBMGA006777-RA-E1	chrA10	570	569	471	561
BGIBMGA006778-RA-E1	chrA10	283	282	277	374
BGIBMGA006562-RA-E3	chrA10	294	304	305	390
BGIBMGA006779-RA-E1	chrA10	660	621	827	971
BGIBMGA006780-RA-E1	chrA10	857	822	770	1138
BGIBMGA006781-RA-E1	chrA10	36	29	29	40
BGIBMGA006559-RA-E10	chrA10	75	53	40	74
BGIBMGA006558-RA-E3	chrA10	12	11	11	26
BGIBMGA006557-RA-E13	chrA10	135	138	171	292
BGIBMGA006555-RA-E14	chrA10	537	522	437	748
BGIBMGA006554-RA-E2	chrA10	23	28	19	38
BGIBMGA006553-RA-E1	chrA10	30	18	16	31
BGIBMGA006552-RA-E12	chrA10	618	600	490	652
BGIBMGA006782-RA-E1	chrA10	236	239	223	302
BGIBMGA006551-RA-E24	chrA10	385	357	265	477
BGIBMGA006783-RA-E1	chrA10	89	103	88	116
BGIBMGA006548-RA-E1	chrA10	431	431	635	825
BGIBMGA006784-RA-E1	chrA10	188	194	196	279
BGIBMGA006785-RA-E1	chrA10	95	80	54	81
BGIBMGA006786-RA-E1	chrA10	184	169	108	185
BGIBMGA006787-RA-E1	chrA10	43	39	20	34
BGIBMGA006545-RA-E1	chrA10	678	704	867	979
BGIBMGA006788-RA-E1	chrA10	567	574	405	578
BGIBMGA006544-RA-E4	chrA10	12	9	4	11
BGIBMGA006789-RA-E1	chrA10	367	364	315	372
BGIBMGA006790-RA-E1	chrA10	264	265	287	367
BGIBMGA006542-RA-E1	chrA10	46	41	30	40
BGIBMGA006791-RA-E1	chrA10	45	48	24	42
BGIBMGA006792-RA-E1	chrA10	23	26	56	91
BGIBMGA006793-RA-E1	chrA10	28	20	38	74
BGIBMGA006541-RA-E6	chrA10	257	269	311	414
BGIBMGA014094-RA-E1	chrA11	2773	2832	2065	1802
BGIBMGA012009-RA-E6	chrA11	141	129	76	125
BGIBMGA012010-RA-E1	chrA11	168	167	149	187
BGIBMGA012008-RA-E6	chrA11	254	223	184	253
BGIBMGA012007-RA-E8	chrA11	315	294	186	297
BGIBMGA012012-RA-E1	chrA11	685	643	598	669
BGIBMGA012005-RA-E2	chrA11	21	23	19	30
BGIBMGA012004-RA-E2	chrA11	206	212	147	277
BGIBMGA014360-RA-E1	chrA11	21	23	6	16
BGIBMGA014361-RA-E1	chrA11	13	13	9	18
BGIBMGA014357-RA-E3	chrA11	78	87	66	78
BGIBMGA004660-RA-E1	chrA11	53	50	36	47
BGIBMGA004661-RA-E1	chrA11	495	545	434	367
BGIBMGA004663-RA-E1	chrA11	122	120	89	137
BGIBMGA004658-RA-E19	chrA11	868	828	655	909
BGIBMGA004666-RA-E1	chrA11	163	159	126	176
BGIBMGA004667-RA-E1	chrA11	407	392	274	422
BGIBMGA004657-RA-E5	chrA11	591	619	500	518
BGIBMGA004668-RA-E1	chrA11	12	13	13	28
BGIBMGA004669-RA-E1	chrA11	3	6	11	12
BGIBMGA004656-RA-E9	chrA11	963	895	881	1210
BGIBMGA004655-RA-E25	chrA11	71	66	70	158
BGIBMGA004671-RA-E1	chrA11	14	10	3	5
BGIBMGA011948-RA-E1	chrA11	866	925	601	503
BGIBMGA011947-RA-E1	chrA11	133	144	167	226
BGIBMGA011954-RA-E1	chrA11	18	11	14	28
BGIBMGA011941-RA-E12	chrA11	10	12	9	17
BGIBMGA011963-RA-E1	chrA11	25	21	26	33
BGIBMGA011940-RA-E2	chrA11	28	27	32	37
BGIBMGA011939-RA-E3	chrA11	95	83	67	106
BGIBMGA011938-RA-E3	chrA11	53	63	51	60
BGIBMGA011964-RA-E1	chrA11	232	243	227	288
BGIBMGA011965-RA-E1	chrA11	847	808	755	907
BGIBMGA011936-RA-E3	chrA11	628	635	514	482
BGIBMGA011935-RA-E3	chrA11	21	14	19	37
BGIBMGA011934-RA-E3	chrA11	6	11	3	13
BGIBMGA011966-RA-E1	chrA11	421	414	308	448
BGIBMGA011932-RA-E10	chrA11	7	8	9	26
BGIBMGA011931-RA-E6	chrA11	20	18	20	42
BGIBMGA011925-RA-E1	chrA11	46	56	81	139
BGIBMGA011924-RA-E9	chrA11	911	920	747	976
BGIBMGA011973-RA-E1	chrA11	472	470	373	434
BGIBMGA011923-RA-E11	chrA11	16	18	12	13
BGIBMGA011974-RA-E1	chrA11	145	146	101	148
BGIBMGA011922-RA-E2	chrA11	1245	1278	1016	1135
BGIBMGA011975-RA-E1	chrA11	297	287	326	424
BGIBMGA011921-RA-E1	chrA11	171	191	186	283
BGIBMGA011976-RA-E1	chrA11	520	474	347	526
BGIBMGA011920-RA-E5	chrA11	567	608	441	514
BGIBMGA011977-RA-E1	chrA11	149	156	95	148
BGIBMGA011919-RA-E1	chrA11	128	141	120	158
BGIBMGA011978-RA-E1	chrA11	306	296	605	915
BGIBMGA011979-RA-E1	chrA11	273	285	338	528
BGIBMGA011917-RA-E10	chrA11	381	378	388	576
BGIBMGA011916-RA-E5	chrA11	171	163	117	159
BGIBMGA011980-RA-E1	chrA11	83	89	56	96
BGIBMGA011914-RA-E6	chrA11	1462	1363	1105	1721
BGIBMGA011982-RA-E1	chrA11	596	496	614	965
BGIBMGA011983-RA-E1	chrA11	131	126	91	157
BGIBMGA011911-RA-E7	chrA11	111	102	36	82
BGIBMGA011986-RA-E1	chrA11	113	103	54	93
BGIBMGA011908-RA-E5	chrA11	213	202	284	406
BGIBMGA011987-RA-E1	chrA11	94	93	64	100
BGIBMGA011988-RA-E1	chrA11	468	484	321	424
BGIBMGA011989-RA-E1	chrA11	342	328	212	310
BGIBMGA011907-RA-E6	chrA11	308	315	188	291
BGIBMGA011906-RA-E6	chrA11	71	64	33	61
BGIBMGA011905-RA-E7	chrA11	138	142	89	134
BGIBMGA011904-RA-E5	chrA11	52	53	9	25
BGIBMGA011903-RA-E1	chrA11	57	64	53	76
BGIBMGA011902-RA-E6	chrA11	606	566	499	674
BGIBMGA011899-RA-E2	chrA11	110	110	87	108
BGIBMGA011992-RA-E1	chrA11	256	262	193	237
BGIBMGA011898-RA-E1	chrA11	125	134	187	252
BGIBMGA011993-RA-E1	chrA11	138	109	117	196
BGIBMGA011897-RA-E3	chrA11	74	73	71	107
BGIBMGA011994-RA-E1	chrA11	114	115	83	100
BGIBMGA011995-RA-E1	chrA11	17	15	12	31
BGIBMGA011891-RA-E11	chrA11	109	110	63	98
BGIBMGA011997-RA-E1	chrA11	156	124	157	277
BGIBMGA011890-RA-E6	chrA11	233	231	197	280
BGIBMGA011889-RA-E2	chrA11	41	39	28	40
BGIBMGA011998-RA-E1	chrA11	15	8	5	8
BGIBMGA011888-RA-E15	chrA11	312	292	256	356
BGIBMGA011999-RA-E1	chrA11	62	62	35	48
BGIBMGA012000-RA-E1	chrA11	54	50	31	44
BGIBMGA011887-RA-E3	chrA11	317	309	247	328
BGIBMGA012003-RA-E1	chrA11	17	19	10	24
BGIBMGA001713-RA-E6	chrA11	405	365	281	466
BGIBMGA001712-RA-E6	chrA11	70	62	50	79
BGIBMGA001711-RA-E5	chrA11	341	338	336	334
BGIBMGA001710-RA-E1	chrA11	343	302	303	481
BGIBMGA001715-RA-E1	chrA11	61	56	52	87
BGIBMGA001716-RA-E1	chrA11	15	16	7	13
BGIBMGA001709-RA-E12	chrA11	218	230	155	240
BGIBMGA001708-RA-E6	chrA11	27	21	16	25
BGIBMGA001717-RA-E1	chrA11	204	190	158	255
BGIBMGA001718-RA-E1	chrA11	10	9	6	6
BGIBMGA001719-RA-E1	chrA11	94	82	79	123
BGIBMGA001707-RA-E10	chrA11	15	8	9	25
BGIBMGA001720-RA-E1	chrA11	158	126	177	256
BGIBMGA001706-RA-E11	chrA11	221	189	202	259
BGIBMGA001722-RA-E1	chrA11	200	154	228	338
BGIBMGA001705-RA-E2	chrA11	68	78	116	175
BGIBMGA001704-RA-E11	chrA11	131	140	138	228
BGIBMGA001723-RA-E1	chrA11	138	133	147	207
BGIBMGA001703-RA-E11	chrA11	30	25	29	55
BGIBMGA001700-RA-E2	chrA11	88	94	97	111
BGIBMGA001699-RA-E11	chrA11	562	567	560	675
BGIBMGA001725-RA-E1	chrA11	67	61	105	172
BGIBMGA001726-RA-E1	chrA11	47	46	65	134
BGIBMGA001698-RA-E4	chrA11	84	74	65	111
BGIBMGA001697-RA-E3	chrA11	38	44	37	53
BGIBMGA001696-RA-E14	chrA11	142	139	177	261
BGIBMGA001730-RA-E1	chrA11	10	7	12	25
BGIBMGA001695-RA-E4	chrA11	1046	998	978	1174
BGIBMGA001694-RA-E1	chrA11	247	264	326	502
BGIBMGA001731-RA-E1	chrA11	176	189	204	218
BGIBMGA001693-RA-E10	chrA11	154	139	113	184
BGIBMGA001732-RA-E1	chrA11	134	125	153	195
BGIBMGA001733-RA-E1	chrA11	259	263	268	310
BGIBMGA001692-RA-E24	chrA11	156	144	171	306
BGIBMGA001734-RA-E1	chrA11	168	159	167	204
BGIBMGA001690-RA-E3	chrA11	174	156	167	236
BGIBMGA001735-RA-E1	chrA11	89	70	148	206
BGIBMGA001689-RA-E2	chrA11	237	203	228	385
BGIBMGA001736-RA-E1	chrA11	102	104	110	164
BGIBMGA001737-RA-E1	chrA11	52	49	61	85
BGIBMGA001738-RA-E1	chrA11	214	166	209	303
BGIBMGA001739-RA-E1	chrA11	120	113	213	337
BGIBMGA001686-RA-E1	chrA11	151	162	181	266
BGIBMGA001740-RA-E1	chrA11	45	36	57	68
BGIBMGA001741-RA-E1	chrA11	54	56	62	108
BGIBMGA001685-RA-E1	chrA11	56	51	60	95
BGIBMGA001743-RA-E1	chrA11	79	69	90	152
BGIBMGA001744-RA-E1	chrA11	284	278	202	369
BGIBMGA001683-RA-E12	chrA11	116	101	150	237
BGIBMGA001748-RA-E1	chrA11	523	498	623	732
EMBMOE00000006294	chrA11	10	8	10	15
BGIBMGA001682-RA-E1	chrA11	125	122	159	210
BGIBMGA001681-RA-E1	chrA11	82	79	114	162
BGIBMGA001749-RA-E1	chrA11	12	5	10	8
BGIBMGA001680-RA-E1	chrA11	59	60	93	108
BGIBMGA001679-RA-E2	chrA11	55	46	51	79
BGIBMGA001750-RA-E1	chrA11	193	198	220	322
BGIBMGA001751-RA-E1	chrA11	135	132	151	225
EMBMOE00000000315	chrA11	23	24	13	19
BGIBMGA001678-RA-E7	chrA11	112	103	79	147
BGIBMGA001753-RA-E1	chrA11	218	211	359	527
BGIBMGA001754-RA-E1	chrA11	231	217	204	246
BGIBMGA001755-RA-E1	chrA11	327	316	233	332
BGIBMGA001677-RA-E1	chrA11	210	219	283	409
BGIBMGA001756-RA-E1	chrA11	228	245	243	265
BGIBMGA001676-RA-E2	chrA11	15	14	16	21
BGIBMGA001675-RA-E22	chrA11	194	174	381	638
BGIBMGA001674-RA-E4	chrA11	9	10	21	30
BGIBMGA001758-RA-E1	chrA11	24	17	21	46
BGIBMGA001763-RA-E1	chrA11	75	54	105	185
BGIBMGA001764-RA-E1	chrA11	15	14	20	35
BGIBMGA001765-RA-E1	chrA11	68	72	106	157
BGIBMGA001670-RA-E26	chrA11	537	507	718	1094
BGIBMGA001766-RA-E1	chrA11	215	205	197	304
BGIBMGA001669-RA-E7	chrA11	187	181	173	241
BGIBMGA001767-RA-E1	chrA11	111	113	117	150
BGIBMGA001668-RA-E2	chrA11	54	62	72	89
BGIBMGA001768-RA-E1	chrA11	57	56	68	112
BGIBMGA001769-RA-E1	chrA11	69	50	71	117
BGIBMGA001770-RA-E1	chrA11	1062	976	1109	1653
BGIBMGA001771-RA-E1	chrA11	84	71	59	101
BGIBMGA001772-RA-E1	chrA11	699	642	626	968
BGIBMGA001666-RA-E17	chrA11	435	398	426	649
BGIBMGA001773-RA-E1	chrA11	112	106	109	183
BGIBMGA001664-RA-E11	chrA11	126	124	138	235
BGIBMGA001775-RA-E1	chrA11	103	120	184	251
BGIBMGA001663-RA-E7	chrA11	18	20	24	39
BGIBMGA001776-RA-E1	chrA11	210	221	275	406
BGIBMGA001777-RA-E1	chrA11	95	76	110	179
BGIBMGA001662-RA-E1	chrA11	400	380	438	544
BGIBMGA001661-RA-E4	chrA11	49	51	59	97
BGIBMGA001660-RA-E4	chrA11	22	26	25	53
BGIBMGA001778-RA-E1	chrA11	28	29	61	96
BGIBMGA001659-RA-E3	chrA11	45	42	51	70
BGIBMGA001658-RA-E6	chrA11	32	34	59	110
BGIBMGA001657-RA-E14	chrA11	73	49	126	188
BGIBMGA001779-RA-E1	chrA11	104	107	136	204
BGIBMGA001780-RA-E1	chrA11	22	14	18	29
BGIBMGA001656-RA-E7	chrA11	255	250	232	353
BGIBMGA001781-RA-E1	chrA11	56	48	163	221
BGIBMGA001782-RA-E1	chrA11	9	11	22	27
BGIBMGA001783-RA-E1	chrA11	45	42	74	111
BGIBMGA001784-RA-E1	chrA11	49	50	71	115
BGIBMGA001785-RA-E1	chrA11	10	7	9	16
BGIBMGA001655-RA-E1	chrA11	131	135	165	242
BGIBMGA001786-RA-E1	chrA11	93	88	93	108
BGIBMGA001787-RA-E1	chrA11	557	551	641	780
BGIBMGA001788-RA-E1	chrA11	226	223	210	279
EMBMOE00000002710	chrA11	34	29	34	49
BGIBMGA001654-RA-E5	chrA11	2	3	8	16
BGIBMGA001789-RA-E1	chrA11	248	256	312	413
BGIBMGA001790-RA-E1	chrA11	235	223	291	367
BGIBMGA001653-RA-E6	chrA11	43	41	105	189
BGIBMGA001792-RA-E1	chrA11	42	55	67	78
BGIBMGA001794-RA-E1	chrA11	340	307	427	601
BGIBMGA001650-RA-E14	chrA11	40	35	58	95
BGIBMGA001795-RA-E1	chrA11	39	38	29	58
BGIBMGA001648-RA-E7	chrA11	139	133	149	201
BGIBMGA001796-RA-E1	chrA11	208	187	251	292
BGIBMGA001797-RA-E1	chrA11	101	97	121	172
BGIBMGA001647-RA-E3	chrA11	9	11	13	24
BGIBMGA001646-RA-E19	chrA11	489	424	958	1393
BGIBMGA001799-RA-E1	chrA11	575	540	482	625
BGIBMGA001645-RA-E3	chrA11	270	228	314	386
BGIBMGA001644-RA-E22	chrA11	137	142	219	367
BGIBMGA001643-RA-E3	chrA11	34	25	35	58
BGIBMGA001800-RA-E1	chrA11	4946	5225	5104	4600
EMBMOE00000001006	chrA11	8	10	8	12
BGIBMGA001642-RA-E12	chrA11	30	26	50	84
BGIBMGA001641-RA-E13	chrA11	36	28	38	63
BGIBMGA001801-RA-E1	chrA11	544	535	515	612
BGIBMGA001640-RA-E6	chrA11	18	17	7	14
BGIBMGA001639-RA-E14	chrA11	100	103	134	195
BGIBMGA001638-RA-E15	chrA11	522	490	567	687
BGIBMGA001637-RA-E1	chrA11	114	114	204	272
BGIBMGA001802-RA-E1	chrA11	224	182	242	401
BGIBMGA001635-RA-E1	chrA11	22	18	20	19
BGIBMGA001803-RA-E1	chrA11	50	34	31	55
BGIBMGA001804-RA-E1	chrA11	102	87	290	374
BGIBMGA001805-RA-E1	chrA11	415	408	454	525
BGIBMGA001806-RA-E1	chrA11	346	355	360	385
BGIBMGA001807-RA-E1	chrA11	13	11	17	31
BGIBMGA001808-RA-E1	chrA11	135	102	140	265
BGIBMGA001809-RA-E1	chrA11	93	84	112	193
BGIBMGA001632-RA-E6	chrA11	65	61	77	94
BGIBMGA001810-RA-E1	chrA11	15	9	26	51
BGIBMGA001811-RA-E1	chrA11	87	75	122	204
BGIBMGA001630-RA-E3	chrA11	15	14	26	56
BGIBMGA001812-RA-E1	chrA11	33	24	32	50
BGIBMGA001813-RA-E1	chrA11	39	35	51	72
BGIBMGA001628-RA-E2	chrA11	110	107	138	185
BGIBMGA001627-RA-E1	chrA11	366	378	430	431
BGIBMGA001814-RA-E1	chrA11	156	143	263	405
BGIBMGA001816-RA-E1	chrA11	231	215	188	249
BGIBMGA001817-RA-E1	chrA11	120	122	192	291
BGIBMGA001818-RA-E1	chrA11	336	331	399	636
BGIBMGA001624-RA-E1	chrA11	183	152	284	471
BGIBMGA001623-RA-E4	chrA11	202	203	237	297
BGIBMGA001822-RA-E1	chrA11	12	5	17	27
BGIBMGA001621-RA-E14	chrA11	76	67	65	122
BGIBMGA001823-RA-E1	chrA11	37	39	44	80
BGIBMGA001616-RA-E11	chrA11	366	351	361	465
BGIBMGA001825-RA-E1	chrA11	220	218	222	269
BGIBMGA001615-RA-E4	chrA11	26	31	34	61
BGIBMGA001614-RA-E9	chrA11	63	68	101	134
BGIBMGA001613-RA-E8	chrA11	39	33	25	44
BGIBMGA001612-RA-E1	chrA11	94	94	122	186
BGIBMGA001828-RA-E1	chrA11	1687	1678	1923	2069
BGIBMGA001610-RA-E15	chrA11	46	39	70	123
BGIBMGA001609-RA-E1	chrA11	236	234	334	457
BGIBMGA001829-RA-E1	chrA11	200	196	266	302
BGIBMGA001830-RA-E1	chrA11	141	138	159	186
BGIBMGA001608-RA-E9	chrA11	28	33	67	83
BGIBMGA001607-RA-E2	chrA11	8	13	8	19
BGIBMGA001832-RA-E1	chrA11	193	209	299	448
BGIBMGA001833-RA-E1	chrA11	188	155	218	359
BGIBMGA001834-RA-E1	chrA11	32	30	41	72
BGIBMGA001835-RA-E1	chrA11	22	14	10	19
BGIBMGA012076-RA-E1	chrA11	157	138	134	217
BGIBMGA012077-RA-E1	chrA11	1254	1221	1053	1260
BGIBMGA012075-RA-E1	chrA11	79	75	60	74
BGIBMGA012078-RA-E1	chrA11	287	257	147	239
BGIBMGA012079-RA-E1	chrA11	41	34	45	88
BGIBMGA012074-RA-E2	chrA11	173	187	134	194
BGIBMGA012080-RA-E1	chrA11	26	19	21	39
BGIBMGA012073-RA-E1	chrA11	19	13	18	38
BGIBMGA012081-RA-E1	chrA11	92	73	95	175
BGIBMGA012082-RA-E1	chrA11	470	456	399	531
BGIBMGA012072-RA-E1	chrA11	288	291	265	370
BGIBMGA012083-RA-E1	chrA11	81	84	47	77
BGIBMGA012071-RA-E5	chrA11	197	185	158	214
BGIBMGA012070-RA-E2	chrA11	85	83	71	102
BGIBMGA012069-RA-E4	chrA11	171	191	218	295
BGIBMGA012067-RA-E9	chrA11	23	18	17	52
BGIBMGA012065-RA-E4	chrA11	15	12	20	32
BGIBMGA012060-RA-E9	chrA11	58	42	71	149
BGIBMGA012093-RA-E1	chrA11	480	493	420	509
BGIBMGA012059-RA-E7	chrA11	143	142	164	198
BGIBMGA012058-RA-E14	chrA11	151	155	227	363
BGIBMGA012094-RA-E1	chrA11	249	211	208	344
BGIBMGA012057-RA-E5	chrA11	152	159	99	141
BGIBMGA012095-RA-E1	chrA11	453	421	379	516
BGIBMGA012096-RA-E1	chrA11	98	96	64	97
BGIBMGA012098-RA-E1	chrA11	2	3	9	14
BGIBMGA012055-RA-E2	chrA11	145	139	126	179
BGIBMGA012054-RA-E5	chrA11	60	38	34	59
BGIBMGA012099-RA-E1	chrA11	12	2	7	14
BGIBMGA012100-RA-E1	chrA11	1064	979	1033	1589
BGIBMGA012053-RA-E8	chrA11	228	207	272	385
EMBMOE00000001573	chrA11	7	9	12	18
BGIBMGA012052-RA-E2	chrA11	70	68	114	163
BGIBMGA012051-RA-E1	chrA11	110	99	104	140
BGIBMGA012102-RA-E1	chrA11	101	100	102	117
BGIBMGA012103-RA-E1	chrA11	106	91	78	130
BGIBMGA012049-RA-E4	chrA11	18	13	29	51
BGIBMGA012048-RA-E3	chrA11	7	8	16	20
BGIBMGA012047-RA-E2	chrA11	82	86	59	75
BGIBMGA012107-RA-E1	chrA11	469	492	388	519
BGIBMGA012046-RA-E10	chrA11	282	277	247	351
BGIBMGA012108-RA-E1	chrA11	322	337	335	470
BGIBMGA012045-RA-E2	chrA11	224	272	240	210
BGIBMGA012109-RA-E1	chrA11	15	17	29	38
BGIBMGA012110-RA-E1	chrA11	73	70	100	165
BGIBMGA012042-RA-E6	chrA11	428	417	631	851
BGIBMGA012113-RA-E1	chrA11	15	9	21	26
BGIBMGA012116-RA-E1	chrA11	984	1004	859	988
BGIBMGA012039-RA-E1	chrA11	198	210	204	265
BGIBMGA012117-RA-E1	chrA11	39	45	47	63
BGIBMGA012038-RA-E6	chrA11	158	160	141	172
BGIBMGA012037-RA-E12	chrA11	145	158	208	285
BGIBMGA012036-RA-E9	chrA11	435	422	423	515
BGIBMGA012118-RA-E1	chrA11	328	351	310	309
BGIBMGA012119-RA-E1	chrA11	215	196	171	245
BGIBMGA012035-RA-E9	chrA11	24	34	25	47
BGIBMGA012034-RA-E9	chrA11	259	243	201	274
BGIBMGA012120-RA-E1	chrA11	82	81	103	160
EMBMOE00000005065	chrA11	30	26	20	34
BGIBMGA012033-RA-E4	chrA11	60	57	53	78
BGIBMGA012121-RA-E1	chrA11	188	183	194	252
BGIBMGA012032-RA-E1	chrA11	342	344	305	306
BGIBMGA012031-RA-E3	chrA11	71	71	44	79
BGIBMGA012122-RA-E1	chrA11	297	266	276	382
BGIBMGA012124-RA-E1	chrA11	325	329	271	302
BGIBMGA012030-RA-E5	chrA11	202	199	216	269
BGIBMGA012125-RA-E1	chrA11	291	294	307	361
BGIBMGA012029-RA-E2	chrA11	180	198	130	153
BGIBMGA012126-RA-E1	chrA11	1071	1126	917	1031
BGIBMGA012028-RA-E4	chrA11	78	88	100	135
BGIBMGA012127-RA-E1	chrA11	354	348	309	382
BGIBMGA012027-RA-E8	chrA11	385	348	459	594
BGIBMGA012128-RA-E1	chrA11	266	244	183	266
BGIBMGA012129-RA-E1	chrA11	462	437	386	597
BGIBMGA012025-RA-E3	chrA11	168	184	164	221
BGIBMGA012130-RA-E1	chrA11	32	23	39	55
BGIBMGA012024-RA-E4	chrA11	10	15	17	24
BGIBMGA012023-RA-E2	chrA11	9	5	11	17
BGIBMGA012022-RA-E2	chrA11	29	40	28	43
BGIBMGA012021-RA-E3	chrA11	1049	988	1081	1643
BGIBMGA012133-RA-E1	chrA11	159	162	115	167
BGIBMGA012019-RA-E9	chrA11	289	294	173	251
BGIBMGA012135-RA-E1	chrA11	24	28	28	43
BGIBMGA012136-RA-E1	chrA11	141	129	113	160
BGIBMGA012013-RA-E5	chrA11	233	247	254	349
BGIBMGA011746-RA-E4	chrA11	2842	3079	3238	2883
BGIBMGA011747-RA-E1	chrA11	348	374	391	460
BGIBMGA011745-RA-E4	chrA11	11	9	8	14
BGIBMGA011744-RA-E17	chrA11	96	85	60	121
BGIBMGA011743-RA-E5	chrA11	229	228	195	291
BGIBMGA011748-RA-E1	chrA11	61	79	97	134
BGIBMGA011742-RA-E2	chrA11	265	233	167	225
BGIBMGA011741-RA-E1	chrA11	302	333	210	292
BGIBMGA011737-RA-E1	chrA11	367	376	380	475
BGIBMGA011736-RA-E7	chrA11	113	111	111	149
BGIBMGA011735-RA-E8	chrA11	286	273	231	327
BGIBMGA011753-RA-E1	chrA11	106	90	86	113
BGIBMGA011734-RA-E1	chrA11	13	13	13	23
BGIBMGA011733-RA-E10	chrA11	75	77	87	119
BGIBMGA011754-RA-E1	chrA11	1474	1506	1715	1805
BGIBMGA011755-RA-E1	chrA11	601	593	462	605
BGIBMGA011756-RA-E1	chrA11	153	151	124	160
BGIBMGA011732-RA-E5	chrA11	34	26	26	62
BGIBMGA011770-RA-E1	chrA11	559	595	566	709
BGIBMGA011711-RA-E7	chrA11	210	238	316	425
BGIBMGA011771-RA-E1	chrA11	127	124	105	124
BGIBMGA011710-RA-E10	chrA11	495	495	425	494
BGIBMGA011772-RA-E1	chrA11	40	29	61	95
BGIBMGA011774-RA-E1	chrA11	56	61	27	47
BGIBMGA011707-RA-E4	chrA11	168	165	114	170
BGIBMGA011775-RA-E1	chrA11	108	100	88	124
BGIBMGA011776-RA-E1	chrA11	216	224	198	216
BGIBMGA011703-RA-E5	chrA11	85	76	26	68
BGIBMGA011778-RA-E1	chrA11	26	30	11	22
BGIBMGA011702-RA-E5	chrA11	85	84	47	77
BGIBMGA011701-RA-E3	chrA11	28	34	17	22
BGIBMGA011779-RA-E1	chrA11	181	204	183	209
BGIBMGA011700-RA-E3	chrA11	15	9	27	34
BGIBMGA011780-RA-E1	chrA11	172	183	137	159
BGIBMGA011782-RA-E1	chrA11	224	241	238	313
BGIBMGA011698-RA-E3	chrA11	11	9	8	9
BGIBMGA011697-RA-E4	chrA11	151	147	132	154
BGIBMGA011696-RA-E4	chrA11	659	743	684	614
BGIBMGA011783-RA-E1	chrA11	467	526	433	391
BGIBMGA011695-RA-E13	chrA11	554	542	1140	1494
BGIBMGA011694-RA-E7	chrA11	307	295	200	276
BGIBMGA011784-RA-E1	chrA11	128	129	211	310
BGIBMGA011693-RA-E3	chrA11	207	228	345	483
BGIBMGA011785-RA-E1	chrA11	81	89	63	79
BGIBMGA011692-RA-E9	chrA11	222	240	300	357
BGIBMGA011691-RA-E12	chrA11	183	152	81	164
BGIBMGA011690-RA-E2	chrA11	355	342	299	364
BGIBMGA011786-RA-E1	chrA11	139	135	96	117
BGIBMGA011689-RA-E1	chrA11	362	363	328	403
BGIBMGA011788-RA-E1	chrA11	298	303	350	385
BGIBMGA011688-RA-E10	chrA11	356	345	275	422
BGIBMGA011687-RA-E5	chrA11	547	543	729	841
BGIBMGA011686-RA-E3	chrA11	199	196	159	198
BGIBMGA011790-RA-E1	chrA11	41	30	40	57
BGIBMGA011682-RA-E2	chrA11	53	67	73	85
BGIBMGA011791-RA-E1	chrA11	34	21	25	29
BGIBMGA011792-RA-E1	chrA11	65	72	44	73
EMBMOE00000002206	chrA11	13	14	17	21
BGIBMGA011681-RA-E4	chrA11	85	91	107	154
BGIBMGA011793-RA-E1	chrA11	25	25	23	42
BGIBMGA011794-RA-E1	chrA11	158	149	160	231
BGIBMGA011796-RA-E1	chrA11	33	37	19	32
BGIBMGA011797-RA-E1	chrA11	491	465	360	506
BGIBMGA011677-RA-E5	chrA11	232	226	408	573
BGIBMGA011798-RA-E1	chrA11	119	129	130	182
BGIBMGA011676-RA-E11	chrA11	247	227	384	512
BGIBMGA011799-RA-E1	chrA11	34	38	37	57
BGIBMGA011675-RA-E24	chrA11	445	423	337	466
BGIBMGA011801-RA-E1	chrA11	64	66	65	114
BGIBMGA011674-RA-E11	chrA11	681	678	659	867
BGIBMGA011802-RA-E1	chrA11	12	10	5	10
BGIBMGA011803-RA-E1	chrA11	274	283	234	241
BGIBMGA011673-RA-E9	chrA11	32	25	35	74
BGIBMGA011804-RA-E1	chrA11	235	244	315	414
BGIBMGA011672-RA-E6	chrA11	174	188	169	224
BGIBMGA011805-RA-E1	chrA11	154	145	223	341
BGIBMGA011671-RA-E12	chrA11	114	125	168	241
BGIBMGA011806-RA-E1	chrA11	100	88	250	394
BGIBMGA011668-RA-E2	chrA11	53	52	27	58
BGIBMGA011808-RA-E1	chrA11	282	271	229	332
BGIBMGA011667-RA-E2	chrA11	171	174	156	187
BGIBMGA011809-RA-E1	chrA11	42	39	45	65
BGIBMGA011810-RA-E1	chrA11	126	128	156	247
BGIBMGA011663-RA-E5	chrA11	81	90	68	92
BGIBMGA011662-RA-E8	chrA11	427	390	380	504
BGIBMGA011813-RA-E1	chrA11	33	36	36	79
BGIBMGA011814-RA-E1	chrA11	107	94	103	203
BGIBMGA011815-RA-E1	chrA11	203	180	222	294
BGIBMGA011817-RA-E1	chrA11	13	8	6	12
BGIBMGA011660-RA-E1	chrA11	559	555	399	553
BGIBMGA011659-RA-E1	chrA11	828	851	769	943
BGIBMGA011818-RA-E1	chrA11	322	307	397	492
BGIBMGA011658-RA-E5	chrA11	194	204	158	191
BGIBMGA011819-RA-E1	chrA11	567	636	501	516
BGIBMGA011657-RA-E13	chrA11	13	16	20	22
BGIBMGA011821-RA-E1	chrA11	63	57	107	140
BGIBMGA011656-RA-E1	chrA11	75	77	53	95
BGIBMGA011822-RA-E1	chrA11	331	336	408	544
BGIBMGA011823-RA-E1	chrA11	157	146	87	164
BGIBMGA011655-RA-E9	chrA11	87	70	99	121
BGIBMGA011824-RA-E1	chrA11	266	260	274	271
BGIBMGA011654-RA-E1	chrA11	164	174	187	247
BGIBMGA011826-RA-E1	chrA11	39	32	45	78
BGIBMGA011651-RA-E5	chrA11	303	304	271	315
BGIBMGA011827-RA-E1	chrA11	437	426	430	609
BGIBMGA011650-RA-E8	chrA11	415	409	307	405
BGIBMGA011829-RA-E1	chrA11	18	13	13	25
BGIBMGA011833-RA-E1	chrA11	13	7	14	27
BGIBMGA011834-RA-E1	chrA11	237	232	169	230
BGIBMGA011835-RA-E1	chrA11	333	342	267	319
BGIBMGA011646-RA-E9	chrA11	122	104	84	134
BGIBMGA011838-RA-E1	chrA11	15	11	9	17
BGIBMGA011839-RA-E1	chrA11	30	23	24	31
BGIBMGA011840-RA-E1	chrA11	107	117	93	123
BGIBMGA011841-RA-E1	chrA11	164	150	129	175
BGIBMGA011842-RA-E1	chrA11	269	279	301	432
BGIBMGA011643-RA-E5	chrA11	57	69	44	71
BGIBMGA011844-RA-E1	chrA11	1951	2011	1694	1553
BGIBMGA011642-RA-E6	chrA11	35	30	38	65
BGIBMGA011641-RA-E5	chrA11	70	62	75	106
BGIBMGA011640-RA-E1	chrA11	65	64	62	76
BGIBMGA011639-RA-E4	chrA11	105	95	96	134
BGIBMGA011846-RA-E1	chrA11	94	87	63	85
BGIBMGA011638-RA-E2	chrA11	31	25	38	56
BGIBMGA011637-RA-E2	chrA11	22	20	28	35
BGIBMGA011848-RA-E1	chrA11	104	104	101	140
BGIBMGA011631-RA-E9	chrA11	122	107	238	377
BGIBMGA011630-RA-E13	chrA11	818	739	557	871
BGIBMGA011629-RA-E5	chrA11	17	17	11	22
BGIBMGA011628-RA-E9	chrA11	196	185	260	437
BGIBMGA011627-RA-E2	chrA11	32	32	49	69
BGIBMGA011626-RA-E3	chrA11	133	145	253	397
BGIBMGA011852-RA-E1	chrA11	36	37	61	85
BGIBMGA011853-RA-E1	chrA11	16	12	24	43
BGIBMGA011625-RA-E17	chrA11	267	226	193	314
BGIBMGA011854-RA-E1	chrA11	130	118	89	144
BGIBMGA011623-RA-E12	chrA11	15	6	24	49
BGIBMGA011856-RA-E1	chrA11	255	233	208	277
BGIBMGA011622-RA-E3	chrA11	55	44	52	84
BGIBMGA011857-RA-E1	chrA11	970	922	1325	1798
BGIBMGA011621-RA-E4	chrA11	108	104	77	106
BGIBMGA011858-RA-E1	chrA11	117	125	118	154
BGIBMGA011620-RA-E4	chrA11	2207	2371	1594	1377
BGIBMGA011860-RA-E1	chrA11	52	45	36	64
BGIBMGA011619-RA-E8	chrA11	1027	1002	832	962
BGIBMGA011861-RA-E1	chrA11	311	324	263	400
BGIBMGA011618-RA-E7	chrA11	592	602	465	537
BGIBMGA011862-RA-E1	chrA11	1092	1093	948	1091
BGIBMGA011865-RA-E1	chrA11	16	8	6	13
BGIBMGA011866-RA-E1	chrA11	14	12	7	10
BGIBMGA011615-RA-E17	chrA11	384	442	903	1158
BGIBMGA011867-RA-E1	chrA11	127	125	111	144
BGIBMGA011614-RA-E4	chrA11	13	10	21	34
BGIBMGA011868-RA-E1	chrA11	17	17	12	13
BGIBMGA011612-RA-E2	chrA11	34	26	50	72
BGIBMGA011611-RA-E5	chrA11	549	521	655	853
BGIBMGA011869-RA-E1	chrA11	103	92	83	117
BGIBMGA011610-RA-E3	chrA11	138	123	198	351
BGIBMGA011870-RA-E1	chrA11	271	282	187	228
BGIBMGA011872-RA-E1	chrA11	15	22	24	35
BGIBMGA011609-RA-E8	chrA11	18	15	13	15
BGIBMGA011608-RA-E10	chrA11	32	31	20	38
BGIBMGA011607-RA-E9	chrA11	344	285	158	232
BGIBMGA011606-RA-E1	chrA11	71	72	62	63
BGIBMGA011877-RA-E1	chrA11	286	275	252	353
BGIBMGA011879-RA-E1	chrA11	417	380	362	505
BGIBMGA011880-RA-E1	chrA11	69	79	34	64
EMBMOE00000001289	chrA11	22	16	13	25
BGIBMGA011604-RA-E7	chrA11	260	237	221	304
BGIBMGA011883-RA-E1	chrA11	80	83	109	166
BGIBMGA011603-RA-E20	chrA11	109	104	69	125
BGIBMGA011602-RA-E8	chrA11	50	39	37	53
BGIBMGA011884-RA-E1	chrA11	155	146	131	171
BGIBMGA011601-RA-E16	chrA11	123	97	84	138
BGIBMGA011600-RA-E9	chrA11	25	28	12	28
BGIBMGA011599-RA-E5	chrA11	377	374	291	341
BGIBMGA010595-RA-E1	chrA12	927	976	845	845
BGIBMGA010593-RA-E5	chrA12	310	326	263	323
BGIBMGA010596-RA-E1	chrA12	216	227	432	575
BGIBMGA010592-RA-E13	chrA12	13	12	18	30
BGIBMGA010591-RA-E3	chrA12	214	225	173	244
BGIBMGA010597-RA-E1	chrA12	49	52	217	335
BGIBMGA010300-RA-E5	chrA12	20	20	9	19
BGIBMGA010309-RA-E1	chrA12	260	274	174	193
BGIBMGA010311-RA-E1	chrA12	38	30	26	33
BGIBMGA010312-RA-E1	chrA12	19	21	14	22
BGIBMGA010313-RA-E1	chrA12	32	37	27	42
BGIBMGA010298-RA-E3	chrA12	130	123	105	139
BGIBMGA010314-RA-E1	chrA12	58	53	62	94
BGIBMGA010297-RA-E1	chrA12	269	247	152	268
BGIBMGA005854-RA-E9	chrA12	40	27	13	21
BGIBMGA005853-RA-E4	chrA12	343	391	310	284
BGIBMGA005855-RA-E1	chrA12	74	60	41	59
BGIBMGA005856-RA-E1	chrA12	172	154	70	107
BGIBMGA005852-RA-E3	chrA12	138	136	72	106
BGIBMGA005857-RA-E1	chrA12	59	64	41	52
BGIBMGA005858-RA-E1	chrA12	72	59	25	46
BGIBMGA005851-RA-E5	chrA12	214	178	184	291
BGIBMGA005859-RA-E1	chrA12	114	120	117	163
BGIBMGA005850-RA-E1	chrA12	47	51	40	74
BGIBMGA005847-RA-E11	chrA12	9	8	2	11
BGIBMGA005846-RA-E3	chrA12	29	29	7	12
BGIBMGA005845-RA-E6	chrA12	216	194	130	158
BGIBMGA005860-RA-E1	chrA12	333	294	200	330
BGIBMGA005861-RA-E1	chrA12	197	177	58	96
BGIBMGA005862-RA-E1	chrA12	222	205	103	162
BGIBMGA005864-RA-E1	chrA12	154	161	122	158
BGIBMGA005843-RA-E6	chrA12	258	225	136	197
BGIBMGA005842-RA-E4	chrA12	162	149	98	150
BGIBMGA005865-RA-E1	chrA12	93	92	44	83
BGIBMGA005841-RA-E2	chrA12	65	56	60	69
BGIBMGA005838-RA-E14	chrA12	625	594	414	614
BGIBMGA005837-RA-E29	chrA12	523	459	287	447
BGIBMGA005836-RA-E5	chrA12	31	32	22	41
BGIBMGA005835-RA-E7	chrA12	262	253	194	333
BGIBMGA005868-RA-E1	chrA12	45	34	51	80
BGIBMGA005834-RA-E4	chrA12	274	262	173	259
BGIBMGA005869-RA-E1	chrA12	78	70	71	84
BGIBMGA005203-RA-E8	chrA12	11	14	11	26
BGIBMGA005202-RA-E11	chrA12	317	305	382	557
BGIBMGA005201-RA-E4	chrA12	53	45	54	94
BGIBMGA005204-RA-E1	chrA12	83	69	51	82
BGIBMGA005200-RA-E7	chrA12	51	53	53	98
BGIBMGA005199-RA-E14	chrA12	879	842	1456	2004
BGIBMGA005198-RA-E2	chrA12	22	24	44	62
BGIBMGA005205-RA-E1	chrA12	2120	2138	1630	1647
BGIBMGA005197-RA-E12	chrA12	297	288	204	294
BGIBMGA005206-RA-E1	chrA12	55	58	43	65
BGIBMGA005207-RA-E1	chrA12	29	32	19	39
BGIBMGA005208-RA-E1	chrA12	43	45	18	46
BGIBMGA005210-RA-E1	chrA12	299	271	252	322
BGIBMGA005188-RA-E2	chrA12	541	574	673	943
BGIBMGA005213-RA-E1	chrA12	96	102	67	92
BGIBMGA005187-RA-E5	chrA12	33	25	16	24
BGIBMGA005214-RA-E1	chrA12	189	192	140	224
BGIBMGA005186-RA-E2	chrA12	140	144	148	162
BGIBMGA005185-RA-E5	chrA12	12	11	11	11
BGIBMGA005184-RA-E2	chrA12	48	40	32	57
BGIBMGA005183-RA-E2	chrA12	271	258	172	248
BGIBMGA005216-RA-E1	chrA12	145	157	89	142
BGIBMGA005182-RA-E10	chrA12	414	399	300	461
BGIBMGA005181-RA-E3	chrA12	33	34	31	50
BGIBMGA005217-RA-E1	chrA12	65	77	73	78
BGIBMGA010332-RA-E18	chrA12	29	23	22	46
BGIBMGA010331-RA-E6	chrA12	59	46	44	78
BGIBMGA010330-RA-E19	chrA12	242	221	240	353
BGIBMGA010333-RA-E1	chrA12	139	140	142	181
BGIBMGA010335-RA-E1	chrA12	499	489	857	1399
BGIBMGA010336-RA-E1	chrA12	552	515	515	736
BGIBMGA010337-RA-E1	chrA12	168	189	136	139
BGIBMGA010327-RA-E7	chrA12	16	12	18	31
BGIBMGA010338-RA-E1	chrA12	307	297	201	286
BGIBMGA010326-RA-E2	chrA12	126	100	64	122
BGIBMGA010340-RA-E1	chrA12	104	103	77	148
BGIBMGA010325-RA-E5	chrA12	197	201	167	205
BGIBMGA010322-RA-E11	chrA12	20	12	30	50
BGIBMGA010343-RA-E1	chrA12	232	235	336	469
BGIBMGA010321-RA-E3	chrA12	29	41	31	45
BGIBMGA010344-RA-E1	chrA12	21	20	36	54
BGIBMGA010346-RA-E1	chrA12	12	18	18	34
BGIBMGA010350-RA-E1	chrA12	151	155	178	259
BGIBMGA010318-RA-E1	chrA12	136	134	122	162
BGIBMGA010351-RA-E1	chrA12	89	88	74	75
BGIBMGA010317-RA-E7	chrA12	55	71	57	79
BGIBMGA010352-RA-E1	chrA12	280	249	200	275
BGIBMGA010316-RA-E2	chrA12	265	251	250	322
BGIBMGA005226-RA-E10	chrA12	50	53	58	90
BGIBMGA005225-RA-E2	chrA12	15	12	8	20
BGIBMGA005227-RA-E1	chrA12	14	12	8	13
BGIBMGA005224-RA-E3	chrA12	18	14	8	18
BGIBMGA005229-RA-E1	chrA12	4	10	7	14
BGIBMGA005230-RA-E1	chrA12	26	23	24	47
BGIBMGA005222-RA-E5	chrA12	288	303	264	325
BGIBMGA005231-RA-E1	chrA12	74	64	68	122
BGIBMGA005232-RA-E1	chrA12	158	137	83	134
BGIBMGA005233-RA-E1	chrA12	39	34	36	64
BGIBMGA010644-RA-E1	chrA12	1041	1047	1044	1195
BGIBMGA010641-RA-E4	chrA12	59	55	44	70
BGIBMGA010640-RA-E5	chrA12	11	17	4	12
BGIBMGA010638-RA-E4	chrA12	160	183	175	221
BGIBMGA010650-RA-E1	chrA12	277	261	192	292
BGIBMGA010637-RA-E11	chrA12	189	188	253	367
BGIBMGA010636-RA-E22	chrA12	170	150	223	354
BGIBMGA010651-RA-E1	chrA12	162	165	183	252
BGIBMGA010652-RA-E1	chrA12	24	25	26	34
BGIBMGA010635-RA-E2	chrA12	587	617	634	781
BGIBMGA010653-RA-E1	chrA12	102	106	83	109
BGIBMGA010634-RA-E2	chrA12	68	55	67	116
BGIBMGA010655-RA-E1	chrA12	556	522	514	668
BGIBMGA010656-RA-E1	chrA12	123	109	108	140
BGIBMGA010657-RA-E1	chrA12	1209	1261	1384	1575
BGIBMGA010658-RA-E1	chrA12	380	368	384	525
BGIBMGA010632-RA-E10	chrA12	112	127	177	252
BGIBMGA010659-RA-E1	chrA12	1033	965	887	1063
BGIBMGA010628-RA-E43	chrA12	506	431	455	711
BGIBMGA010663-RA-E1	chrA12	139	117	157	195
BGIBMGA010626-RA-E10	chrA12	499	480	361	486
BGIBMGA010664-RA-E1	chrA12	141	133	130	184
BGIBMGA010625-RA-E2	chrA12	29	35	33	49
BGIBMGA010623-RA-E1	chrA12	29	29	36	47
BGIBMGA010665-RA-E1	chrA12	208	192	263	386
BGIBMGA010666-RA-E1	chrA12	938	947	783	898
BGIBMGA010622-RA-E4	chrA12	178	182	143	189
BGIBMGA010667-RA-E1	chrA12	93	100	100	120
BGIBMGA010621-RA-E5	chrA12	656	663	819	987
BGIBMGA010668-RA-E1	chrA12	230	231	176	188
BGIBMGA010620-RA-E4	chrA12	290	281	280	351
BGIBMGA010670-RA-E1	chrA12	446	438	441	624
BGIBMGA010619-RA-E4	chrA12	300	299	211	292
BGIBMGA010671-RA-E1	chrA12	400	424	394	398
BGIBMGA010616-RA-E6	chrA12	116	110	117	156
BGIBMGA010673-RA-E1	chrA12	673	690	665	723
BGIBMGA010615-RA-E9	chrA12	102	102	143	198
BGIBMGA010674-RA-E1	chrA12	23	26	27	38
BGIBMGA010613-RA-E5	chrA12	161	160	117	168
BGIBMGA010611-RA-E6	chrA12	126	107	66	98
BGIBMGA010679-RA-E1	chrA12	200	189	217	307
BGIBMGA010681-RA-E1	chrA12	79	68	156	210
BGIBMGA010683-RA-E1	chrA12	189	196	125	212
BGIBMGA010604-RA-E2	chrA12	1582	1819	1263	922
BGIBMGA010684-RA-E1	chrA12	398	433	346	336
BGIBMGA010603-RA-E2	chrA12	255	254	254	364
BGIBMGA010602-RA-E10	chrA12	167	149	194	300
BGIBMGA005887-RA-E1	chrA12	18	14	26	60
BGIBMGA005888-RA-E1	chrA12	57	58	120	182
BGIBMGA005889-RA-E1	chrA12	264	241	201	319
BGIBMGA005891-RA-E1	chrA12	95	97	110	123
BGIBMGA005885-RA-E10	chrA12	217	215	138	215
BGIBMGA005894-RA-E1	chrA12	445	417	332	460
BGIBMGA005884-RA-E5	chrA12	567	548	553	854
BGIBMGA005883-RA-E15	chrA12	375	377	533	745
BGIBMGA005895-RA-E1	chrA12	68	69	68	111
BGIBMGA005882-RA-E4	chrA12	62	76	45	61
BGIBMGA005896-RA-E1	chrA12	171	201	133	206
BGIBMGA005897-RA-E1	chrA12	591	608	497	596
BGIBMGA005879-RA-E5	chrA12	103	111	93	120
BGIBMGA005898-RA-E1	chrA12	252	235	151	194
BGIBMGA005878-RA-E6	chrA12	170	161	158	217
BGIBMGA005899-RA-E1	chrA12	72	77	77	113
BGIBMGA005900-RA-E1	chrA12	205	209	170	184
BGIBMGA005876-RA-E7	chrA12	1111	1066	859	1212
BGIBMGA005875-RA-E5	chrA12	127	128	130	204
BGIBMGA010490-RA-E1	chrA12	109	99	64	100
BGIBMGA010493-RA-E1	chrA12	440	501	684	857
BGIBMGA010489-RA-E5	chrA12	381	368	357	375
BGIBMGA010488-RA-E5	chrA12	238	237	229	266
BGIBMGA010494-RA-E1	chrA12	75	72	67	94
BGIBMGA010487-RA-E3	chrA12	590	648	475	385
BGIBMGA010495-RA-E1	chrA12	442	443	383	512
BGIBMGA010496-RA-E1	chrA12	48	37	46	80
BGIBMGA010497-RA-E1	chrA12	40	34	50	71
BGIBMGA010498-RA-E1	chrA12	85	80	69	85
BGIBMGA010485-RA-E3	chrA12	206	191	185	251
BGIBMGA010499-RA-E1	chrA12	133	135	125	185
BGIBMGA010484-RA-E6	chrA12	224	214	212	305
BGIBMGA010500-RA-E1	chrA12	11	23	2	9
BGIBMGA010481-RA-E3	chrA12	48	39	60	119
BGIBMGA010479-RA-E2	chrA12	83	75	54	89
BGIBMGA010478-RA-E4	chrA12	85	96	64	102
EMBMOE00000001372	chrA12	10	11	8	12
BGIBMGA010477-RA-E9	chrA12	25	21	25	38
BGIBMGA010476-RA-E10	chrA12	92	91	104	162
BGIBMGA010475-RA-E58	chrA12	391	401	616	747
BGIBMGA010474-RA-E4	chrA12	28	14	15	31
BGIBMGA010503-RA-E1	chrA12	130	128	166	240
BGIBMGA010472-RA-E9	chrA12	738	699	684	968
BGIBMGA010471-RA-E46	chrA12	350	300	818	1294
BGIBMGA010505-RA-E1	chrA12	272	213	164	248
BGIBMGA010506-RA-E1	chrA12	9	12	6	3
BGIBMGA010467-RA-E5	chrA12	20	22	12	14
BGIBMGA010465-RA-E13	chrA12	90	86	70	107
BGIBMGA010464-RA-E3	chrA12	878	938	769	732
BGIBMGA010463-RA-E11	chrA12	117	110	131	179
BGIBMGA010508-RA-E1	chrA12	60	52	52	99
BGIBMGA010462-RA-E4	chrA12	283	283	243	331
BGIBMGA010509-RA-E1	chrA12	43	41	92	144
BGIBMGA010461-RA-E3	chrA12	43	35	31	48
BGIBMGA010510-RA-E1	chrA12	217	194	163	278
BGIBMGA010455-RA-E3	chrA12	17	15	11	11
BGIBMGA010454-RA-E15	chrA12	68	56	31	66
BGIBMGA010453-RA-E12	chrA12	890	877	957	1468
BGIBMGA010452-RA-E3	chrA12	33	28	38	73
BGIBMGA010451-RA-E1	chrA12	62	57	83	169
BGIBMGA010450-RA-E2	chrA12	169	157	166	208
BGIBMGA010449-RA-E9	chrA12	618	620	488	656
BGIBMGA010518-RA-E1	chrA12	83	77	75	121
BGIBMGA010519-RA-E1	chrA12	39	39	34	64
BGIBMGA010520-RA-E1	chrA12	148	153	137	173
BGIBMGA010446-RA-E5	chrA12	331	317	305	396
BGIBMGA010445-RA-E9	chrA12	171	161	127	203
BGIBMGA010444-RA-E3	chrA12	54	56	40	74
BGIBMGA010443-RA-E1	chrA12	35	32	29	40
BGIBMGA010439-RA-E3	chrA12	422	426	253	322
BGIBMGA010438-RA-E7	chrA12	260	238	253	321
BGIBMGA010523-RA-E1	chrA12	130	121	140	230
BGIBMGA010437-RA-E2	chrA12	364	377	401	485
BGIBMGA010524-RA-E1	chrA12	401	394	427	579
BGIBMGA010435-RA-E8	chrA12	407	383	290	375
BGIBMGA010525-RA-E1	chrA12	453	473	437	522
BGIBMGA010526-RA-E1	chrA12	336	333	378	489
BGIBMGA010434-RA-E2	chrA12	166	171	139	164
BGIBMGA010433-RA-E1	chrA12	493	516	397	469
BGIBMGA010527-RA-E1	chrA12	400	383	316	403
BGIBMGA010431-RA-E6	chrA12	48	44	50	74
BGIBMGA010528-RA-E1	chrA12	58	50	30	57
BGIBMGA010428-RA-E3	chrA12	26	17	13	21
BGIBMGA010427-RA-E2	chrA12	15	13	13	16
BGIBMGA010426-RA-E2	chrA12	19	13	17	25
BGIBMGA010423-RA-E2	chrA12	1156	1180	912	974
BGIBMGA010538-RA-E1	chrA12	417	424	752	982
BGIBMGA010539-RA-E1	chrA12	136	121	110	142
BGIBMGA010420-RA-E6	chrA12	3	4	11	15
BGIBMGA010419-RA-E10	chrA12	718	716	626	650
BGIBMGA010418-RA-E1	chrA12	12	10	4	16
BGIBMGA010416-RA-E7	chrA12	32	23	11	31
BGIBMGA010541-RA-E1	chrA12	335	358	306	272
BGIBMGA010415-RA-E26	chrA12	418	364	360	519
BGIBMGA010414-RA-E6	chrA12	17	13	21	37
BGIBMGA010542-RA-E1	chrA12	607	576	857	1197
BGIBMGA010543-RA-E1	chrA12	22	17	18	21
BGIBMGA010409-RA-E4	chrA12	19	13	9	9
BGIBMGA010544-RA-E1	chrA12	25	26	5	14
BGIBMGA010545-RA-E1	chrA12	134	124	163	241
BGIBMGA010407-RA-E5	chrA12	72	52	101	159
BGIBMGA010546-RA-E1	chrA12	275	235	176	244
BGIBMGA010406-RA-E20	chrA12	755	742	792	1004
BGIBMGA010551-RA-E1	chrA12	293	265	262	383
BGIBMGA010405-RA-E5	chrA12	81	72	59	84
BGIBMGA010403-RA-E11	chrA12	1104	1132	788	838
BGIBMGA010555-RA-E1	chrA12	16	21	29	54
BGIBMGA010556-RA-E1	chrA12	60	59	57	90
BGIBMGA010557-RA-E1	chrA12	18	20	20	28
BGIBMGA010399-RA-E2	chrA12	11	17	22	45
BGIBMGA010558-RA-E1	chrA12	1312	1336	1184	1495
BGIBMGA010398-RA-E4	chrA12	162	165	153	195
BGIBMGA010559-RA-E1	chrA12	190	181	184	257
BGIBMGA010560-RA-E1	chrA12	34	34	79	130
BGIBMGA010397-RA-E6	chrA12	33	43	61	97
BGIBMGA010561-RA-E1	chrA12	90	81	138	180
BGIBMGA010396-RA-E2	chrA12	525	536	399	468
BGIBMGA010562-RA-E1	chrA12	920	899	700	928
BGIBMGA010390-RA-E4	chrA12	25	24	17	27
BGIBMGA010389-RA-E1	chrA12	24	23	22	39
BGIBMGA010565-RA-E1	chrA12	193	188	155	228
BGIBMGA010388-RA-E5	chrA12	258	285	268	353
BGIBMGA010566-RA-E1	chrA12	340	325	324	448
BGIBMGA010387-RA-E3	chrA12	171	178	148	170
BGIBMGA010567-RA-E1	chrA12	55	51	57	98
BGIBMGA010568-RA-E1	chrA12	545	562	557	705
BGIBMGA010386-RA-E11	chrA12	66	74	59	63
BGIBMGA010385-RA-E14	chrA12	104	113	85	172
BGIBMGA010569-RA-E1	chrA12	60	62	63	91
BGIBMGA010384-RA-E2	chrA12	450	435	272	417
BGIBMGA010570-RA-E1	chrA12	34	40	32	41
BGIBMGA010383-RA-E3	chrA12	104	110	192	285
BGIBMGA010571-RA-E1	chrA12	1758	1942	1573	1260
BGIBMGA010382-RA-E18	chrA12	309	266	284	426
BGIBMGA010572-RA-E1	chrA12	93	77	116	180
BGIBMGA010381-RA-E11	chrA12	300	324	280	394
BGIBMGA010379-RA-E5	chrA12	16	11	7	16
BGIBMGA010574-RA-E1	chrA12	153	142	246	346
BGIBMGA010377-RA-E13	chrA12	928	888	992	1382
BGIBMGA010376-RA-E2	chrA12	102	103	95	113
BGIBMGA010375-RA-E1	chrA12	9	9	11	17
BGIBMGA010576-RA-E1	chrA12	61	74	54	85
BGIBMGA010373-RA-E10	chrA12	222	208	205	331
BGIBMGA010372-RA-E38	chrA12	248	203	241	409
BGIBMGA010371-RA-E4	chrA12	8	8	14	15
BGIBMGA010577-RA-E1	chrA12	404	385	327	382
BGIBMGA010368-RA-E4	chrA12	82	89	70	89
BGIBMGA010578-RA-E1	chrA12	75	73	65	103
BGIBMGA010580-RA-E1	chrA12	60	58	49	76
BGIBMGA010581-RA-E1	chrA12	121	109	66	141
BGIBMGA010366-RA-E5	chrA12	118	138	132	158
BGIBMGA010585-RA-E1	chrA12	171	155	156	214
BGIBMGA010586-RA-E1	chrA12	45	40	30	43
BGIBMGA010365-RA-E4	chrA12	171	155	183	257
BGIBMGA010364-RA-E5	chrA12	124	99	255	367
BGIBMGA010588-RA-E1	chrA12	328	345	282	263
BGIBMGA010363-RA-E55	chrA12	659	594	693	1141
BGIBMGA010362-RA-E11	chrA12	35	26	35	60
BGIBMGA010361-RA-E9	chrA12	1044	1021	820	1075
BGIBMGA010360-RA-E14	chrA12	320	308	268	386
BGIBMGA010358-RA-E9	chrA12	47	31	121	178
BGIBMGA010356-RA-E9	chrA12	13	12	11	22
BGIBMGA013712-RA-E1	chrA13	323	311	218	336
BGIBMGA013707-RA-E13	chrA13	235	224	168	240
BGIBMGA013713-RA-E1	chrA13	119	135	94	95
BGIBMGA013706-RA-E5	chrA13	87	103	67	93
BGIBMGA013705-RA-E5	chrA13	533	536	405	467
BGIBMGA013704-RA-E14	chrA13	562	517	351	545
BGIBMGA013703-RA-E4	chrA13	195	178	157	204
BGIBMGA013715-RA-E1	chrA13	104	86	107	175
BGIBMGA013701-RA-E4	chrA13	35	29	34	62
BGIBMGA013717-RA-E1	chrA13	780	756	547	649
BGIBMGA013700-RA-E9	chrA13	446	405	257	343
BGIBMGA013718-RA-E1	chrA13	68	67	54	88
BGIBMGA013699-RA-E5	chrA13	57	67	87	121
BGIBMGA013725-RA-E1	chrA13	822	789	788	902
BGIBMGA013728-RA-E1	chrA13	96	84	99	125
BGIBMGA013730-RA-E1	chrA13	522	498	365	706
BGIBMGA013731-RA-E1	chrA13	44	35	19	33
BGIBMGA001083-RA-E5	chrA13	293	269	184	307
BGIBMGA001082-RA-E3	chrA13	134	128	70	125
BGIBMGA001081-RA-E2	chrA13	154	146	101	126
BGIBMGA001080-RA-E1	chrA13	31	31	13	18
BGIBMGA001079-RA-E10	chrA13	448	400	230	403
BGIBMGA001078-RA-E2	chrA13	68	64	55	99
BGIBMGA001084-RA-E1	chrA13	1418	1449	1282	1449
BGIBMGA001077-RA-E5	chrA13	286	255	157	272
BGIBMGA001085-RA-E1	chrA13	46	33	27	42
BGIBMGA001076-RA-E6	chrA13	178	158	92	147
BGIBMGA001086-RA-E1	chrA13	19	17	14	18
BGIBMGA001087-RA-E1	chrA13	73	67	53	83
BGIBMGA001075-RA-E1	chrA13	297	267	238	384
BGIBMGA001088-RA-E1	chrA13	8	9	7	10
BGIBMGA001089-RA-E1	chrA13	10	17	10	12
BGIBMGA001090-RA-E1	chrA13	39	47	27	51
BGIBMGA001091-RA-E1	chrA13	340	308	197	295
BGIBMGA001074-RA-E20	chrA13	144	108	108	226
BGIBMGA001073-RA-E8	chrA13	187	192	130	207
BGIBMGA001072-RA-E22	chrA13	573	532	363	570
BGIBMGA001070-RA-E3	chrA13	187	187	156	187
BGIBMGA001069-RA-E14	chrA13	196	181	173	284
BGIBMGA001093-RA-E1	chrA13	71	69	49	81
BGIBMGA001096-RA-E1	chrA13	757	684	1115	1656
BGIBMGA001064-RA-E12	chrA13	44	38	40	66
BGIBMGA001097-RA-E1	chrA13	664	647	576	704
BGIBMGA001098-RA-E1	chrA13	185	191	86	135
BGIBMGA001100-RA-E1	chrA13	33	36	58	106
BGIBMGA001062-RA-E3	chrA13	132	138	117	126
BGIBMGA001061-RA-E8	chrA13	315	303	245	369
BGIBMGA001102-RA-E1	chrA13	53	62	70	109
BGIBMGA001060-RA-E5	chrA13	523	531	483	469
BGIBMGA001103-RA-E1	chrA13	126	122	131	158
BGIBMGA001059-RA-E9	chrA13	38	31	21	48
BGIBMGA001104-RA-E1	chrA13	8	11	12	17
BGIBMGA001058-RA-E2	chrA13	3	3	8	10
BGIBMGA001056-RA-E5	chrA13	10	15	24	42
BGIBMGA001105-RA-E1	chrA13	167	154	170	219
BGIBMGA001055-RA-E6	chrA13	159	141	209	277
BGIBMGA001106-RA-E1	chrA13	1417	1594	1190	1023
BGIBMGA001054-RA-E8	chrA13	221	211	154	220
BGIBMGA001107-RA-E1	chrA13	407	407	340	445
BGIBMGA001108-RA-E1	chrA13	7	9	5	10
BGIBMGA001048-RA-E19	chrA13	163	139	188	304
BGIBMGA001115-RA-E1	chrA13	138	125	129	179
EMBMOE00000003093	chrA13	21	19	22	33
BGIBMGA001044-RA-E4	chrA13	94	105	97	128
BGIBMGA001116-RA-E1	chrA13	225	241	232	336
BGIBMGA001043-RA-E4	chrA13	964	1144	737	543
BGIBMGA001117-RA-E1	chrA13	110	108	177	286
BGIBMGA001118-RA-E1	chrA13	100	89	120	151
BGIBMGA001042-RA-E16	chrA13	81	73	70	137
BGIBMGA001119-RA-E1	chrA13	1344	1454	1221	1230
BGIBMGA001041-RA-E5	chrA13	298	264	355	460
BGIBMGA001121-RA-E1	chrA13	71	52	28	43
BGIBMGA001039-RA-E5	chrA13	187	190	118	170
BGIBMGA001038-RA-E12	chrA13	248	230	233	358
BGIBMGA001123-RA-E1	chrA13	369	350	227	387
BGIBMGA001037-RA-E13	chrA13	806	779	735	977
BGIBMGA001124-RA-E1	chrA13	1142	1135	1297	1439
BGIBMGA001036-RA-E4	chrA13	241	247	232	312
BGIBMGA001125-RA-E1	chrA13	78	82	63	102
BGIBMGA001126-RA-E1	chrA13	622	616	485	644
BGIBMGA001035-RA-E1	chrA13	623	606	598	733
BGIBMGA001034-RA-E1	chrA13	56	60	36	65
BGIBMGA001032-RA-E1	chrA13	472	452	459	587
BGIBMGA001031-RA-E9	chrA13	20	10	5	9
BGIBMGA001030-RA-E4	chrA13	31	25	9	17
BGIBMGA001029-RA-E4	chrA13	27	21	24	39
BGIBMGA001028-RA-E10	chrA13	72	64	70	109
BGIBMGA001128-RA-E1	chrA13	9	8	7	10
BGIBMGA001129-RA-E1	chrA13	52	41	40	72
BGIBMGA001027-RA-E2	chrA13	88	80	80	113
BGIBMGA001130-RA-E1	chrA13	59	69	61	105
BGIBMGA001026-RA-E8	chrA13	87	82	68	94
BGIBMGA001131-RA-E1	chrA13	248	241	240	290
BGIBMGA001025-RA-E3	chrA13	93	95	95	124
BGIBMGA001132-RA-E1	chrA13	486	462	544	604
BGIBMGA001024-RA-E10	chrA13	217	193	149	269
BGIBMGA001023-RA-E2	chrA13	23	28	25	36
BGIBMGA001022-RA-E4	chrA13	168	177	109	141
BGIBMGA001136-RA-E1	chrA13	155	168	144	142
BGIBMGA001019-RA-E4	chrA13	64	65	84	110
BGIBMGA001018-RA-E5	chrA13	31	33	23	27
BGIBMGA001137-RA-E1	chrA13	187	188	173	225
BGIBMGA001015-RA-E4	chrA13	131	119	115	143
BGIBMGA001138-RA-E1	chrA13	149	129	129	180
BGIBMGA001014-RA-E6	chrA13	112	91	112	155
BGIBMGA001139-RA-E1	chrA13	28	25	26	56
BGIBMGA001140-RA-E1	chrA13	46	38	44	79
BGIBMGA001141-RA-E1	chrA13	52	52	50	80
BGIBMGA001011-RA-E7	chrA13	182	151	186	267
BGIBMGA001142-RA-E1	chrA13	510	514	466	589
BGIBMGA001143-RA-E1	chrA13	58	61	63	93
BGIBMGA001009-RA-E16	chrA13	432	433	369	500
BGIBMGA001144-RA-E1	chrA13	284	263	366	469
BGIBMGA001008-RA-E6	chrA13	372	402	267	394
BGIBMGA001007-RA-E6	chrA13	157	174	147	194
BGIBMGA001146-RA-E1	chrA13	7	9	10	18
BGIBMGA001005-RA-E6	chrA13	171	181	121	153
BGIBMGA001004-RA-E10	chrA13	217	219	128	173
BGIBMGA001147-RA-E1	chrA13	28	32	32	39
BGIBMGA001002-RA-E1	chrA13	135	119	118	185
BGIBMGA001001-RA-E1	chrA13	123	122	73	126
BGIBMGA001148-RA-E1	chrA13	105	95	96	138
BGIBMGA001000-RA-E1	chrA13	106	92	49	97
BGIBMGA001150-RA-E1	chrA13	46	43	46	67
BGIBMGA000999-RA-E10	chrA13	76	71	107	181
BGIBMGA001152-RA-E1	chrA13	183	183	146	192
BGIBMGA000998-RA-E3	chrA13	51	58	49	69
BGIBMGA000996-RA-E3	chrA13	52	42	30	55
BGIBMGA001154-RA-E1	chrA13	239	260	288	357
BGIBMGA000995-RA-E2	chrA13	180	183	213	260
BGIBMGA001155-RA-E1	chrA13	34	34	38	55
BGIBMGA001157-RA-E1	chrA13	71	72	38	72
BGIBMGA001158-RA-E1	chrA13	6	6	10	11
BGIBMGA000991-RA-E7	chrA13	229	220	230	314
BGIBMGA001159-RA-E1	chrA13	280	271	222	276
BGIBMGA000990-RA-E3	chrA13	325	313	297	342
BGIBMGA001160-RA-E1	chrA13	137	135	119	200
BGIBMGA001161-RA-E1	chrA13	29	27	18	59
BGIBMGA000988-RA-E3	chrA13	327	304	365	468
BGIBMGA000987-RA-E2	chrA13	17	18	17	28
BGIBMGA000980-RA-E2	chrA13	136	126	97	126
BGIBMGA001165-RA-E1	chrA13	387	406	382	481
EMBMOE00000000893	chrA13	23	28	18	32
BGIBMGA001166-RA-E1	chrA13	142	126	184	257
BGIBMGA000979-RA-E13	chrA13	179	145	190	273
BGIBMGA001167-RA-E1	chrA13	981	961	820	967
BGIBMGA000977-RA-E1	chrA13	118	121	102	120
BGIBMGA001168-RA-E1	chrA13	1396	1404	1273	1499
BGIBMGA000976-RA-E7	chrA13	725	698	791	1070
BGIBMGA000975-RA-E22	chrA13	130	115	147	217
BGIBMGA001169-RA-E1	chrA13	94	78	108	164
BGIBMGA001172-RA-E1	chrA13	7	4	14	27
BGIBMGA001174-RA-E1	chrA13	51	43	56	74
BGIBMGA000974-RA-E4	chrA13	19	21	24	40
BGIBMGA000973-RA-E3	chrA13	22	19	22	45
BGIBMGA001175-RA-E1	chrA13	415	404	487	547
BGIBMGA001176-RA-E1	chrA13	78	79	62	82
BGIBMGA000971-RA-E4	chrA13	220	226	200	211
BGIBMGA001177-RA-E1	chrA13	10	10	6	7
BGIBMGA001178-RA-E1	chrA13	9	9	13	19
BGIBMGA000970-RA-E3	chrA13	209	207	184	200
BGIBMGA001179-RA-E1	chrA13	56	45	33	73
BGIBMGA001180-RA-E1	chrA13	62	45	33	63
BGIBMGA001182-RA-E1	chrA13	343	324	315	490
BGIBMGA001183-RA-E1	chrA13	207	211	277	387
BGIBMGA001185-RA-E1	chrA13	207	209	167	199
BGIBMGA000965-RA-E8	chrA13	86	79	129	203
BGIBMGA001186-RA-E1	chrA13	78	86	67	71
BGIBMGA001187-RA-E1	chrA13	29	21	29	54
BGIBMGA000964-RA-E13	chrA13	1473	1420	1593	2104
BGIBMGA000963-RA-E8	chrA13	200	175	291	394
BGIBMGA000962-RA-E2	chrA13	6	6	13	17
BGIBMGA000959-RA-E2	chrA13	989	1097	821	628
BGIBMGA001188-RA-E1	chrA13	495	504	480	631
BGIBMGA000958-RA-E11	chrA13	119	105	125	159
BGIBMGA001189-RA-E1	chrA13	123	107	89	107
BGIBMGA000957-RA-E26	chrA13	488	485	490	716
BGIBMGA001190-RA-E1	chrA13	256	252	135	218
BGIBMGA000956-RA-E3	chrA13	274	278	465	575
BGIBMGA000955-RA-E3	chrA13	19	19	38	47
BGIBMGA001191-RA-E1	chrA13	165	176	121	186
BGIBMGA001192-RA-E1	chrA13	46	49	47	62
BGIBMGA001194-RA-E1	chrA13	396	355	366	514
BGIBMGA000951-RA-E5	chrA13	19	8	43	75
BGIBMGA000950-RA-E26	chrA13	596	591	680	934
BGIBMGA001195-RA-E1	chrA13	248	254	249	287
BGIBMGA001197-RA-E1	chrA13	273	245	280	328
BGIBMGA000948-RA-E3	chrA13	127	118	119	164
BGIBMGA001198-RA-E1	chrA13	48	48	34	70
BGIBMGA001202-RA-E1	chrA13	160	174	83	141
BGIBMGA000947-RA-E1	chrA13	248	261	239	269
BGIBMGA000946-RA-E10	chrA13	72	73	146	212
BGIBMGA001204-RA-E1	chrA13	64	56	42	59
BGIBMGA001205-RA-E1	chrA13	100	103	101	135
BGIBMGA000944-RA-E3	chrA13	231	224	147	200
BGIBMGA000943-RA-E1	chrA13	194	218	188	229
BGIBMGA001206-RA-E1	chrA13	1026	1052	975	1071
BGIBMGA000942-RA-E4	chrA13	118	138	109	171
BGIBMGA000941-RA-E5	chrA13	167	145	137	174
BGIBMGA000938-RA-E7	chrA13	159	178	151	216
BGIBMGA001208-RA-E1	chrA13	344	379	416	537
BGIBMGA001209-RA-E1	chrA13	316	334	270	334
BGIBMGA000937-RA-E6	chrA13	250	253	226	276
BGIBMGA001210-RA-E1	chrA13	1947	1941	1623	1808
BGIBMGA001211-RA-E1	chrA13	383	361	286	408
BGIBMGA001212-RA-E1	chrA13	151	157	155	198
BGIBMGA000936-RA-E1	chrA13	379	371	349	396
BGIBMGA000933-RA-E4	chrA13	13	9	6	8
BGIBMGA000931-RA-E8	chrA13	184	206	191	230
BGIBMGA001217-RA-E1	chrA13	69	73	66	97
BGIBMGA000930-RA-E17	chrA13	754	766	926	1104
BGIBMGA000929-RA-E2	chrA13	37	29	23	35
BGIBMGA000928-RA-E8	chrA13	122	103	77	140
BGIBMGA000926-RA-E7	chrA13	417	465	398	452
BGIBMGA001218-RA-E1	chrA13	853	849	939	1105
BGIBMGA001219-RA-E1	chrA13	117	102	82	126
BGIBMGA000925-RA-E1	chrA13	217	229	211	257
BGIBMGA001220-RA-E1	chrA13	131	115	147	199
BGIBMGA000924-RA-E3	chrA13	195	198	176	218
BGIBMGA000923-RA-E2	chrA13	174	178	131	139
BGIBMGA001221-RA-E1	chrA13	35	42	49	63
BGIBMGA001222-RA-E1	chrA13	77	91	98	116
BGIBMGA000922-RA-E2	chrA13	122	148	143	199
BGIBMGA001223-RA-E1	chrA13	865	855	764	851
BGIBMGA000921-RA-E4	chrA13	195	204	198	223
BGIBMGA001232-RA-E1	chrA13	229	239	173	163
BGIBMGA000919-RA-E2	chrA13	410	413	490	647
BGIBMGA001233-RA-E1	chrA13	101	90	78	101
BGIBMGA000918-RA-E1	chrA13	522	538	549	527
BGIBMGA000916-RA-E1	chrA13	39	37	32	42
BGIBMGA001234-RA-E1	chrA13	38	22	50	80
BGIBMGA000915-RA-E3	chrA13	272	259	383	483
BGIBMGA000914-RA-E6	chrA13	31	36	17	32
BGIBMGA000913-RA-E25	chrA13	101	95	81	125
BGIBMGA000912-RA-E4	chrA13	6	10	8	12
BGIBMGA001235-RA-E1	chrA13	125	122	91	140
BGIBMGA000911-RA-E9	chrA13	20	20	14	39
BGIBMGA000910-RA-E1	chrA13	849	879	1432	1820
BGIBMGA000909-RA-E22	chrA13	12	21	22	27
EMBMOE00000003018	chrA13	7	9	3	10
BGIBMGA001236-RA-E1	chrA13	113	119	118	124
BGIBMGA001237-RA-E1	chrA13	143	140	88	139
BGIBMGA000906-RA-E2	chrA13	35	39	32	53
BGIBMGA001238-RA-E1	chrA13	410	424	393	514
BGIBMGA000905-RA-E1	chrA13	67	44	52	93
BGIBMGA000903-RA-E7	chrA13	723	751	538	606
BGIBMGA001239-RA-E1	chrA13	254	231	240	289
BGIBMGA001240-RA-E1	chrA13	26	20	13	21
BGIBMGA000902-RA-E2	chrA13	76	74	55	84
BGIBMGA000901-RA-E2	chrA13	24	24	21	39
BGIBMGA000900-RA-E4	chrA13	113	119	103	173
BGIBMGA001241-RA-E1	chrA13	311	299	304	399
BGIBMGA001242-RA-E1	chrA13	794	762	790	1004
BGIBMGA000899-RA-E6	chrA13	196	213	254	350
BGIBMGA000898-RA-E2	chrA13	263	254	195	239
BGIBMGA001243-RA-E1	chrA13	1762	1933	1396	1118
BGIBMGA000897-RA-E7	chrA13	681	666	554	646
BGIBMGA001244-RA-E1	chrA13	22	33	40	61
BGIBMGA000896-RA-E6	chrA13	87	76	80	125
BGIBMGA001247-RA-E1	chrA13	32	35	14	33
BGIBMGA001249-RA-E1	chrA13	147	131	112	179
BGIBMGA001250-RA-E1	chrA13	147	151	115	182
BGIBMGA001251-RA-E1	chrA13	122	134	115	170
BGIBMGA000894-RA-E9	chrA13	52	52	180	250
BGIBMGA001252-RA-E1	chrA13	299	282	235	302
BGIBMGA000893-RA-E12	chrA13	125	108	129	210
BGIBMGA000892-RA-E3	chrA13	179	159	172	254
BGIBMGA001253-RA-E1	chrA13	43	44	57	82
BGIBMGA001254-RA-E1	chrA13	31	19	34	73
BGIBMGA001255-RA-E1	chrA13	26	26	38	61
BGIBMGA000890-RA-E15	chrA13	44	34	73	111
BGIBMGA001257-RA-E1	chrA13	59	55	71	114
BGIBMGA001258-RA-E1	chrA13	200	218	159	202
EMBMOE00000005222	chrA13	25	26	17	29
BGIBMGA001259-RA-E1	chrA13	86	62	79	135
BGIBMGA001260-RA-E1	chrA13	52	51	51	81
BGIBMGA001261-RA-E1	chrA13	748	740	695	851
BGIBMGA001262-RA-E1	chrA13	14	16	20	40
BGIBMGA000888-RA-E9	chrA13	222	246	377	590
BGIBMGA000886-RA-E3	chrA13	112	105	58	98
BGIBMGA000885-RA-E3	chrA13	43	40	29	47
BGIBMGA000884-RA-E3	chrA13	33	28	15	26
BGIBMGA000882-RA-E2	chrA13	92	94	71	109
BGIBMGA001264-RA-E1	chrA13	304	308	289	336
BGIBMGA000881-RA-E5	chrA13	25	23	17	23
BGIBMGA000880-RA-E12	chrA13	116	105	81	143
BGIBMGA001265-RA-E1	chrA13	435	386	568	766
EMBMOE00000003202	chrA13	8	10	9	15
BGIBMGA001266-RA-E1	chrA13	280	245	87	163
BGIBMGA000879-RA-E4	chrA13	67	71	59	82
BGIBMGA001267-RA-E1	chrA13	619	583	495	684
BGIBMGA001268-RA-E1	chrA13	204	157	173	339
BGIBMGA001269-RA-E1	chrA13	51	49	52	94
BGIBMGA000875-RA-E3	chrA13	10	9	5	8
BGIBMGA001270-RA-E1	chrA13	80	66	29	50
BGIBMGA000874-RA-E4	chrA13	37	26	23	34
BGIBMGA000873-RA-E2	chrA13	11	11	9	14
BGIBMGA000872-RA-E12	chrA13	238	223	169	281
BGIBMGA001271-RA-E1	chrA13	124	105	156	268
BGIBMGA000871-RA-E8	chrA13	17	15	7	13
BGIBMGA001272-RA-E1	chrA13	85	78	51	92
BGIBMGA001273-RA-E1	chrA13	13	14	6	12
BGIBMGA001275-RA-E1	chrA13	13	7	10	19
BGIBMGA001276-RA-E1	chrA13	125	132	104	144
BGIBMGA000868-RA-E3	chrA13	11	10	5	7
BGIBMGA000867-RA-E2	chrA13	3872	4078	2910	2598
BGIBMGA000866-RA-E4	chrA13	195	181	138	211
BGIBMGA001278-RA-E1	chrA13	227	218	195	266
BGIBMGA001279-RA-E1	chrA13	41	34	26	39
BGIBMGA001280-RA-E1	chrA13	53	43	40	61
BGIBMGA000865-RA-E6	chrA13	113	119	111	151
BGIBMGA001281-RA-E1	chrA13	109	113	178	218
BGIBMGA001282-RA-E1	chrA13	145	138	140	231
BGIBMGA000864-RA-E10	chrA13	85	107	204	295
BGIBMGA000863-RA-E2	chrA13	5	11	55	76
BGIBMGA000862-RA-E12	chrA13	4	4	27	47
BGIBMGA001283-RA-E1	chrA13	116	113	107	124
BGIBMGA001286-RA-E1	chrA13	9	8	7	16
BGIBMGA000858-RA-E11	chrA13	9	3	30	40
BGIBMGA001287-RA-E1	chrA13	12	9	5	11
BGIBMGA001288-RA-E1	chrA13	34	24	8	18
BGIBMGA001289-RA-E1	chrA13	12	18	11	13
BGIBMGA000856-RA-E7	chrA13	52	56	27	51
BGIBMGA001290-RA-E1	chrA13	87	80	77	127
BGIBMGA000855-RA-E12	chrA13	183	154	274	379
BGIBMGA001291-RA-E1	chrA13	28	23	24	42
BGIBMGA000854-RA-E4	chrA13	41	38	33	64
BGIBMGA001292-RA-E1	chrA13	215	219	211	245
BGIBMGA000853-RA-E18	chrA13	1361	1275	1065	1545
BGIBMGA000852-RA-E5	chrA13	214	202	185	262
BGIBMGA000851-RA-E2	chrA13	123	125	128	177
BGIBMGA001293-RA-E1	chrA13	112	83	72	112
BGIBMGA001294-RA-E1	chrA13	121	126	84	158
BGIBMGA000850-RA-E10	chrA13	9	8	4	11
BGIBMGA000849-RA-E10	chrA13	69	69	47	107
BGIBMGA000848-RA-E5	chrA13	565	548	652	863
BGIBMGA001295-RA-E1	chrA13	15	16	19	46
BGIBMGA000847-RA-E1	chrA13	18	15	24	29
BGIBMGA000846-RA-E19	chrA13	95	73	108	176
BGIBMGA001296-RA-E1	chrA13	137	135	85	130
BGIBMGA001297-RA-E1	chrA13	22	24	34	57
BGIBMGA000839-RA-E13	chrA13	754	714	578	812
BGIBMGA001302-RA-E1	chrA13	731	749	561	599
BGIBMGA001303-RA-E1	chrA13	438	436	352	430
BGIBMGA009390-RA-E1	chrA14	9	8	1	11
BGIBMGA014370-RA-E8	chrA14	234	190	156	275
BGIBMGA014373-RA-E1	chrA14	15	9	10	19
BGIBMGA014363-RA-E21	chrA14	284	286	176	348
BGIBMGA014378-RA-E1	chrA14	25	22	5	14
BGIBMGA014379-RA-E1	chrA14	135	139	97	153
BGIBMGA009409-RA-E12	chrA14	820	752	647	859
BGIBMGA009408-RA-E11	chrA14	131	126	88	118
BGIBMGA009410-RA-E1	chrA14	49	49	69	82
BGIBMGA009407-RA-E8	chrA14	149	157	155	249
BGIBMGA009411-RA-E1	chrA14	1379	1483	1031	837
BGIBMGA009405-RA-E2	chrA14	147	141	95	155
BGIBMGA009404-RA-E3	chrA14	95	86	50	98
BGIBMGA009412-RA-E1	chrA14	320	308	398	482
BGIBMGA009403-RA-E7	chrA14	28	27	22	46
BGIBMGA009402-RA-E22	chrA14	314	296	263	421
BGIBMGA009414-RA-E1	chrA14	52	56	22	26
BGIBMGA009401-RA-E11	chrA14	260	229	173	293
BGIBMGA009400-RA-E2	chrA14	25	20	18	30
BGIBMGA009398-RA-E7	chrA14	14	17	12	27
BGIBMGA009397-RA-E4	chrA14	199	218	155	211
BGIBMGA009417-RA-E1	chrA14	92	91	89	127
BGIBMGA009396-RA-E12	chrA14	294	260	230	413
BGIBMGA009395-RA-E1	chrA14	617	601	495	632
BGIBMGA009418-RA-E1	chrA14	362	369	316	433
BGIBMGA009419-RA-E1	chrA14	245	252	186	226
BGIBMGA009420-RA-E1	chrA14	342	338	264	370
BGIBMGA009392-RA-E2	chrA14	302	309	263	345
BGIBMGA009425-RA-E1	chrA14	571	527	542	831
BGIBMGA009345-RA-E15	chrA14	96	68	76	157
BGIBMGA009353-RA-E1	chrA14	205	191	193	274
BGIBMGA009354-RA-E1	chrA14	11	14	11	17
BGIBMGA009355-RA-E1	chrA14	132	144	109	131
BGIBMGA009344-RA-E5	chrA14	432	461	495	559
BGIBMGA009343-RA-E43	chrA14	150	141	103	155
BGIBMGA009342-RA-E9	chrA14	341	357	405	523
BGIBMGA009357-RA-E1	chrA14	8	13	21	31
BGIBMGA009341-RA-E5	chrA14	7	9	16	25
BGIBMGA009359-RA-E1	chrA14	867	884	726	930
BGIBMGA009360-RA-E1	chrA14	97	105	104	118
BGIBMGA009340-RA-E1	chrA14	161	161	184	221
BGIBMGA009361-RA-E1	chrA14	28	23	35	51
BGIBMGA009362-RA-E1	chrA14	155	155	274	426
BGIBMGA009365-RA-E1	chrA14	83	77	62	103
BGIBMGA009336-RA-E1	chrA14	240	207	204	305
BGIBMGA009335-RA-E2	chrA14	25	18	11	24
BGIBMGA009367-RA-E1	chrA14	114	99	127	200
BGIBMGA009333-RA-E9	chrA14	32	28	24	65
BGIBMGA009332-RA-E3	chrA14	1504	1408	1088	1481
BGIBMGA009331-RA-E3	chrA14	17	20	17	42
BGIBMGA009329-RA-E1	chrA14	118	123	114	167
BGIBMGA009370-RA-E1	chrA14	986	957	774	1032
BGIBMGA009323-RA-E4	chrA14	223	223	195	279
BGIBMGA009371-RA-E1	chrA14	87	98	91	149
BGIBMGA009322-RA-E4	chrA14	389	378	297	368
BGIBMGA009372-RA-E1	chrA14	523	464	346	603
BGIBMGA009373-RA-E1	chrA14	115	113	109	154
BGIBMGA009321-RA-E3	chrA14	118	108	150	199
BGIBMGA009374-RA-E1	chrA14	230	238	178	199
BGIBMGA009375-RA-E1	chrA14	187	199	109	165
BGIBMGA009319-RA-E4	chrA14	2724	2807	1983	1802
BGIBMGA009317-RA-E11	chrA14	79	73	66	105
BGIBMGA009376-RA-E1	chrA14	209	178	139	218
BGIBMGA009377-RA-E1	chrA14	888	885	637	823
BGIBMGA009316-RA-E28	chrA14	196	185	214	368
BGIBMGA009313-RA-E2	chrA14	24	28	18	30
BGIBMGA009380-RA-E1	chrA14	923	863	720	853
BGIBMGA009312-RA-E9	chrA14	338	313	227	397
BGIBMGA009381-RA-E1	chrA14	116	98	80	136
BGIBMGA009382-RA-E1	chrA14	270	260	168	274
BGIBMGA009310-RA-E1	chrA14	619	627	662	844
BGIBMGA009383-RA-E1	chrA14	253	243	168	232
BGIBMGA009308-RA-E10	chrA14	120	106	37	80
BGIBMGA009384-RA-E1	chrA14	269	273	135	206
BGIBMGA009385-RA-E1	chrA14	88	87	45	76
BGIBMGA009307-RA-E3	chrA14	201	208	163	194
BGIBMGA009306-RA-E11	chrA14	38	33	20	56
BGIBMGA009481-RA-E3	chrA14	88	79	93	133
BGIBMGA009489-RA-E1	chrA14	289	246	313	542
BGIBMGA009490-RA-E1	chrA14	10	14	10	15
BGIBMGA009491-RA-E1	chrA14	87	73	89	146
BGIBMGA009492-RA-E1	chrA14	18	12	11	23
BGIBMGA009473-RA-E11	chrA14	170	167	110	167
BGIBMGA009493-RA-E1	chrA14	114	94	54	106
BGIBMGA009472-RA-E5	chrA14	35	35	18	40
BGIBMGA009471-RA-E8	chrA14	67	55	33	64
BGIBMGA009470-RA-E10	chrA14	22	29	15	24
BGIBMGA009469-RA-E7	chrA14	203	204	143	183
BGIBMGA009494-RA-E1	chrA14	12	15	10	15
EMBMOE00000001771	chrA14	8	8	10	13
BGIBMGA009468-RA-E5	chrA14	60	63	65	88
BGIBMGA009495-RA-E1	chrA14	430	422	342	427
BGIBMGA009467-RA-E5	chrA14	56	45	33	58
BGIBMGA009466-RA-E17	chrA14	238	203	181	327
BGIBMGA009496-RA-E1	chrA14	303	272	232	348
BGIBMGA009465-RA-E7	chrA14	162	142	86	154
BGIBMGA009463-RA-E1	chrA14	1793	1755	1575	1847
BGIBMGA009500-RA-E1	chrA14	62	57	47	89
BGIBMGA009460-RA-E5	chrA14	62	49	40	51
BGIBMGA009459-RA-E5	chrA14	119	123	93	150
BGIBMGA009504-RA-E1	chrA14	221	235	183	235
BGIBMGA009506-RA-E1	chrA14	5	6	12	21
BGIBMGA009512-RA-E1	chrA14	34	25	37	58
BGIBMGA009513-RA-E1	chrA14	18	17	21	31
BGIBMGA009454-RA-E2	chrA14	125	125	111	175
BGIBMGA009514-RA-E1	chrA14	159	138	116	155
BGIBMGA009453-RA-E5	chrA14	21	16	21	50
BGIBMGA009515-RA-E1	chrA14	476	439	335	451
BGIBMGA009451-RA-E4	chrA14	28	29	27	56
BGIBMGA009517-RA-E1	chrA14	216	181	184	293
BGIBMGA009518-RA-E1	chrA14	8	12	5	13
BGIBMGA009448-RA-E3	chrA14	108	108	76	102
BGIBMGA009446-RA-E2	chrA14	13	7	5	10
BGIBMGA009520-RA-E1	chrA14	48	59	37	69
BGIBMGA009445-RA-E3	chrA14	66	74	49	82
BGIBMGA009522-RA-E1	chrA14	17	21	7	15
BGIBMGA009523-RA-E1	chrA14	226	211	127	206
BGIBMGA009443-RA-E7	chrA14	87	81	81	134
BGIBMGA009524-RA-E1	chrA14	86	83	116	158
BGIBMGA009439-RA-E4	chrA14	48	46	43	93
BGIBMGA009437-RA-E6	chrA14	103	93	97	153
BGIBMGA009436-RA-E2	chrA14	17	15	8	16
BGIBMGA009434-RA-E2	chrA14	13	13	15	20
BGIBMGA009529-RA-E1	chrA14	37	33	30	44
BGIBMGA009433-RA-E2	chrA14	13	9	5	6
BGIBMGA009432-RA-E3	chrA14	12	6	10	21
BGIBMGA009532-RA-E1	chrA14	93	84	82	123
BGIBMGA009253-RA-E1	chrA14	17	18	19	29
BGIBMGA009252-RA-E1	chrA14	56	66	79	100
BGIBMGA009251-RA-E18	chrA14	158	146	139	206
BGIBMGA009250-RA-E3	chrA14	6	6	15	13
BGIBMGA009254-RA-E1	chrA14	53	53	40	72
BGIBMGA009255-RA-E1	chrA14	116	114	86	146
BGIBMGA009256-RA-E1	chrA14	28	33	34	52
BGIBMGA009249-RA-E7	chrA14	1206	1248	1187	1096
BGIBMGA009257-RA-E1	chrA14	562	568	492	607
BGIBMGA009248-RA-E9	chrA14	105	90	131	201
BGIBMGA009243-RA-E3	chrA14	6	10	12	18
BGIBMGA009262-RA-E1	chrA14	50	47	39	62
BGIBMGA009241-RA-E7	chrA14	46	50	57	89
BGIBMGA009263-RA-E1	chrA14	253	245	199	335
BGIBMGA009240-RA-E11	chrA14	132	134	164	244
BGIBMGA009264-RA-E1	chrA14	162	152	148	179
BGIBMGA009239-RA-E2	chrA14	191	182	196	244
BGIBMGA009265-RA-E1	chrA14	63	64	74	98
BGIBMGA009266-RA-E1	chrA14	27	22	29	50
BGIBMGA009267-RA-E1	chrA14	344	291	299	449
BGIBMGA009237-RA-E2	chrA14	130	143	120	163
BGIBMGA009236-RA-E10	chrA14	230	238	212	306
BGIBMGA009268-RA-E1	chrA14	9	8	8	14
BGIBMGA009269-RA-E1	chrA14	568	581	591	825
BGIBMGA009235-RA-E1	chrA14	809	813	614	820
BGIBMGA009234-RA-E5	chrA14	258	256	211	265
BGIBMGA009233-RA-E7	chrA14	79	80	91	120
BGIBMGA009276-RA-E1	chrA14	356	351	204	285
BGIBMGA009232-RA-E5	chrA14	88	86	38	70
BGIBMGA009230-RA-E4	chrA14	143	125	111	186
BGIBMGA009229-RA-E2	chrA14	118	114	95	153
BGIBMGA009277-RA-E1	chrA14	99	93	95	104
BGIBMGA009228-RA-E9	chrA14	423	431	372	477
BGIBMGA009278-RA-E1	chrA14	64	68	47	69
BGIBMGA009227-RA-E1	chrA14	70	78	43	77
BGIBMGA009279-RA-E1	chrA14	26	24	45	69
EMBMOE00000003840	chrA14	8	11	10	14
BGIBMGA009280-RA-E1	chrA14	99	91	70	104
BGIBMGA009282-RA-E1	chrA14	149	126	102	170
BGIBMGA009225-RA-E30	chrA14	191	194	148	251
BGIBMGA009224-RA-E9	chrA14	38	54	34	84
BGIBMGA009223-RA-E18	chrA14	480	442	381	628
BGIBMGA009222-RA-E6	chrA14	68	65	67	99
BGIBMGA009221-RA-E6	chrA14	188	180	182	250
BGIBMGA009285-RA-E1	chrA14	204	231	280	374
BGIBMGA009219-RA-E2	chrA14	36	42	31	48
BGIBMGA009218-RA-E4	chrA14	59	61	44	75
BGIBMGA009286-RA-E1	chrA14	240	228	197	264
BGIBMGA009216-RA-E6	chrA14	120	119	98	135
BGIBMGA009288-RA-E1	chrA14	230	206	159	259
BGIBMGA009212-RA-E4	chrA14	40	33	51	83
BGIBMGA009210-RA-E2	chrA14	10	12	7	10
BGIBMGA009209-RA-E9	chrA14	113	105	85	142
BGIBMGA009293-RA-E1	chrA14	44	32	48	80
BGIBMGA009208-RA-E1	chrA14	1597	1732	1325	1094
BGIBMGA009294-RA-E1	chrA14	22	19	24	40
BGIBMGA009295-RA-E1	chrA14	223	184	198	343
BGIBMGA009207-RA-E18	chrA14	628	620	479	706
BGIBMGA009297-RA-E1	chrA14	305	279	304	510
BGIBMGA009298-RA-E1	chrA14	339	311	197	300
BGIBMGA007550-RA-E1	chrA15	133	135	147	192
BGIBMGA007549-RA-E1	chrA15	136	135	114	143
BGIBMGA007551-RA-E1	chrA15	932	895	748	1065
BGIBMGA007552-RA-E1	chrA15	12	20	33	41
BGIBMGA007547-RA-E3	chrA15	22	19	15	26
BGIBMGA007545-RA-E3	chrA15	56	65	76	128
BGIBMGA007544-RA-E4	chrA15	65	61	55	87
BGIBMGA007553-RA-E1	chrA15	568	601	434	490
BGIBMGA007543-RA-E2	chrA15	165	169	124	153
BGIBMGA007554-RA-E1	chrA15	352	301	316	503
BGIBMGA007555-RA-E1	chrA15	223	225	146	222
BGIBMGA007542-RA-E1	chrA15	207	220	219	307
BGIBMGA007556-RA-E1	chrA15	145	148	86	115
BGIBMGA007541-RA-E3	chrA15	416	380	397	485
BGIBMGA007540-RA-E15	chrA15	423	385	361	610
BGIBMGA007557-RA-E1	chrA15	124	125	95	121
BGIBMGA007558-RA-E1	chrA15	736	719	596	743
BGIBMGA007559-RA-E1	chrA15	177	182	131	165
BGIBMGA007539-RA-E32	chrA15	1077	1025	731	1123
BGIBMGA007560-RA-E1	chrA15	37	52	33	44
BGIBMGA007537-RA-E2	chrA15	16	13	2	6
BGIBMGA007536-RA-E1	chrA15	180	188	165	223
BGIBMGA007563-RA-E1	chrA15	17	11	7	14
BGIBMGA007564-RA-E1	chrA15	160	166	115	186
BGIBMGA007565-RA-E1	chrA15	142	136	103	158
BGIBMGA007535-RA-E1	chrA15	218	226	177	197
BGIBMGA007566-RA-E1	chrA15	100	96	68	94
BGIBMGA007534-RA-E3	chrA15	168	172	142	203
BGIBMGA007567-RA-E1	chrA15	245	233	363	533
BGIBMGA007568-RA-E1	chrA15	101	81	119	198
BGIBMGA007569-RA-E1	chrA15	116	106	147	224
BGIBMGA007570-RA-E1	chrA15	382	376	444	548
BGIBMGA007532-RA-E4	chrA15	51	63	59	78
BGIBMGA007531-RA-E1	chrA15	37	23	31	67
BGIBMGA007530-RA-E2	chrA15	85	77	139	179
BGIBMGA007528-RA-E1	chrA15	57	56	44	65
BGIBMGA007571-RA-E1	chrA15	173	171	187	255
BGIBMGA007572-RA-E1	chrA15	60	49	37	53
BGIBMGA007527-RA-E1	chrA15	54	56	31	45
BGIBMGA007523-RA-E1	chrA15	74	68	61	97
BGIBMGA007573-RA-E1	chrA15	226	203	173	263
BGIBMGA007522-RA-E6	chrA15	427	385	336	407
BGIBMGA007574-RA-E1	chrA15	300	284	348	476
BGIBMGA007520-RA-E2	chrA15	26	27	23	26
BGIBMGA007575-RA-E1	chrA15	58	50	36	63
BGIBMGA007519-RA-E41	chrA15	1649	1642	1500	2140
BGIBMGA007576-RA-E1	chrA15	87	84	85	144
BGIBMGA007518-RA-E1	chrA15	628	639	624	733
BGIBMGA007517-RA-E1	chrA15	49	46	89	124
BGIBMGA007516-RA-E10	chrA15	69	65	36	61
BGIBMGA007515-RA-E14	chrA15	127	136	236	345
BGIBMGA007577-RA-E1	chrA15	219	186	200	271
BGIBMGA007514-RA-E4	chrA15	101	103	93	120
BGIBMGA007513-RA-E13	chrA15	705	708	1635	2039
BGIBMGA007579-RA-E1	chrA15	289	266	216	342
BGIBMGA007580-RA-E1	chrA15	34	32	19	45
BGIBMGA007512-RA-E22	chrA15	471	401	504	717
BGIBMGA007581-RA-E1	chrA15	302	290	227	332
BGIBMGA007511-RA-E17	chrA15	131	121	93	161
BGIBMGA007510-RA-E7	chrA15	142	123	93	140
BGIBMGA007582-RA-E1	chrA15	59	52	65	105
BGIBMGA007509-RA-E13	chrA15	282	301	292	356
BGIBMGA007508-RA-E8	chrA15	132	123	64	108
BGIBMGA007507-RA-E43	chrA15	133	128	229	364
BGIBMGA007583-RA-E1	chrA15	289	271	271	382
BGIBMGA007506-RA-E2	chrA15	336	344	242	291
BGIBMGA007584-RA-E1	chrA15	275	290	189	321
BGIBMGA007505-RA-E3	chrA15	30	28	13	24
BGIBMGA007504-RA-E4	chrA15	123	129	110	142
BGIBMGA007585-RA-E1	chrA15	160	163	141	171
BGIBMGA007503-RA-E16	chrA15	291	311	243	310
BGIBMGA007502-RA-E23	chrA15	590	576	495	740
BGIBMGA007586-RA-E1	chrA15	653	637	689	798
BGIBMGA007501-RA-E5	chrA15	158	158	126	174
BGIBMGA007500-RA-E8	chrA15	562	596	462	553
BGIBMGA007497-RA-E13	chrA15	202	196	183	258
BGIBMGA007587-RA-E1	chrA15	192	187	168	256
BGIBMGA007590-RA-E1	chrA15	93	93	75	140
BGIBMGA007591-RA-E1	chrA15	11	11	7	9
BGIBMGA007594-RA-E1	chrA15	908	941	752	903
BGIBMGA007494-RA-E23	chrA15	84	76	64	122
BGIBMGA007595-RA-E1	chrA15	98	100	93	155
BGIBMGA002178-RA-E2	chrA15	292	264	251	351
BGIBMGA002180-RA-E1	chrA15	14	16	15	28
BGIBMGA002170-RA-E10	chrA15	29	43	42	74
BGIBMGA002186-RA-E1	chrA15	1322	1264	1045	1062
BGIBMGA002167-RA-E2	chrA15	236	260	190	274
BGIBMGA002165-RA-E1	chrA15	78	98	65	125
BGIBMGA002164-RA-E2	chrA15	949	1027	734	679
BGIBMGA002188-RA-E1	chrA15	439	401	308	416
BGIBMGA002163-RA-E5	chrA15	28	33	6	20
BGIBMGA002162-RA-E14	chrA15	24	16	23	44
BGIBMGA002161-RA-E15	chrA15	113	103	74	142
BGIBMGA002189-RA-E1	chrA15	75	70	71	114
BGIBMGA002190-RA-E1	chrA15	39	39	31	41
BGIBMGA002191-RA-E1	chrA15	34	28	23	34
BGIBMGA002159-RA-E7	chrA15	83	62	87	144
BGIBMGA002192-RA-E1	chrA15	18	12	22	34
BGIBMGA002157-RA-E4	chrA15	34	36	13	35
BGIBMGA002156-RA-E6	chrA15	295	287	187	280
BGIBMGA002154-RA-E4	chrA15	140	132	80	137
BGIBMGA002153-RA-E3	chrA15	100	80	27	50
BGIBMGA003377-RA-E1	chrA15	258	261	222	291
BGIBMGA003376-RA-E10	chrA15	16	20	29	51
BGIBMGA003378-RA-E1	chrA15	362	350	493	773
BGIBMGA003375-RA-E2	chrA15	205	195	166	247
BGIBMGA003374-RA-E10	chrA15	47	43	25	62
BGIBMGA003373-RA-E3	chrA15	20	18	12	17
BGIBMGA003385-RA-E1	chrA15	635	632	552	674
BGIBMGA003367-RA-E4	chrA15	219	228	185	240
BGIBMGA003386-RA-E1	chrA15	137	139	108	133
BGIBMGA003366-RA-E7	chrA15	196	201	129	195
BGIBMGA003365-RA-E9	chrA15	421	427	328	462
BGIBMGA003387-RA-E1	chrA15	30	29	32	35
BGIBMGA003364-RA-E4	chrA15	215	230	192	226
BGIBMGA003388-RA-E1	chrA15	47	56	43	78
BGIBMGA003363-RA-E3	chrA15	139	145	123	183
BGIBMGA003389-RA-E1	chrA15	12	14	10	17
BGIBMGA003390-RA-E1	chrA15	338	334	329	391
BGIBMGA003362-RA-E7	chrA15	265	247	162	242
BGIBMGA003361-RA-E16	chrA15	1920	1948	1937	1988
BGIBMGA003391-RA-E1	chrA15	123	123	100	109
BGIBMGA003360-RA-E4	chrA15	57	54	43	75
BGIBMGA003392-RA-E1	chrA15	197	185	153	254
BGIBMGA003393-RA-E1	chrA15	131	159	269	407
BGIBMGA003358-RA-E2	chrA15	32	32	34	31
BGIBMGA003357-RA-E3	chrA15	9	16	11	22
BGIBMGA003394-RA-E1	chrA15	229	241	227	311
BGIBMGA003356-RA-E2	chrA15	46	42	43	60
BGIBMGA003355-RA-E7	chrA15	90	85	77	111
BGIBMGA003395-RA-E1	chrA15	332	333	347	460
BGIBMGA003354-RA-E2	chrA15	12	13	18	25
BGIBMGA003353-RA-E5	chrA15	15	12	26	42
BGIBMGA003351-RA-E16	chrA15	662	642	460	666
BGIBMGA003396-RA-E1	chrA15	301	290	428	656
BGIBMGA003350-RA-E19	chrA15	734	692	485	685
BGIBMGA003397-RA-E1	chrA15	1934	2125	1469	1218
BGIBMGA003349-RA-E4	chrA15	23	24	7	26
BGIBMGA003398-RA-E1	chrA15	413	417	326	302
BGIBMGA003399-RA-E1	chrA15	623	622	544	688
BGIBMGA003401-RA-E1	chrA15	718	677	524	688
BGIBMGA003348-RA-E7	chrA15	317	337	223	310
BGIBMGA003347-RA-E4	chrA15	283	303	207	241
BGIBMGA003402-RA-E1	chrA15	173	161	110	137
BGIBMGA003403-RA-E1	chrA15	98	82	72	126
BGIBMGA003345-RA-E6	chrA15	49	35	24	43
BGIBMGA003344-RA-E3	chrA15	560	523	448	568
BGIBMGA003404-RA-E1	chrA15	6	6	10	12
BGIBMGA003343-RA-E2	chrA15	32	35	46	55
BGIBMGA003409-RA-E1	chrA15	58	39	46	58
BGIBMGA003410-RA-E1	chrA15	12	7	22	33
BGIBMGA003411-RA-E1	chrA15	283	279	533	796
BGIBMGA003341-RA-E6	chrA15	55	65	52	72
BGIBMGA003340-RA-E4	chrA15	36	36	25	43
BGIBMGA003339-RA-E1	chrA15	35	31	27	36
BGIBMGA003412-RA-E1	chrA15	2662	2747	1852	1799
BGIBMGA003338-RA-E2	chrA15	120	127	114	129
BGIBMGA003337-RA-E5	chrA15	1903	2100	1576	1247
BGIBMGA003336-RA-E2	chrA15	431	442	406	497
BGIBMGA003413-RA-E1	chrA15	625	586	660	926
BGIBMGA003335-RA-E3	chrA15	683	712	530	552
BGIBMGA003334-RA-E1	chrA15	176	172	135	254
BGIBMGA003333-RA-E7	chrA15	102	86	42	84
BGIBMGA003414-RA-E1	chrA15	140	142	137	174
BGIBMGA003415-RA-E1	chrA15	65	59	67	76
BGIBMGA003332-RA-E8	chrA15	90	108	67	95
BGIBMGA003331-RA-E5	chrA15	196	171	139	169
BGIBMGA003328-RA-E1	chrA15	16	23	14	24
BGIBMGA003420-RA-E1	chrA15	172	164	127	182
BGIBMGA003320-RA-E10	chrA15	58	67	105	147
BGIBMGA003421-RA-E1	chrA15	298	279	223	279
BGIBMGA003319-RA-E9	chrA15	274	250	189	284
BGIBMGA003422-RA-E1	chrA15	204	217	159	168
BGIBMGA003318-RA-E18	chrA15	174	192	313	462
BGIBMGA003317-RA-E17	chrA15	83	78	87	147
BGIBMGA003424-RA-E1	chrA15	16	15	13	14
BGIBMGA003425-RA-E1	chrA15	124	102	69	100
BGIBMGA003315-RA-E18	chrA15	9	8	23	45
BGIBMGA003314-RA-E17	chrA15	122	124	136	226
BGIBMGA003428-RA-E1	chrA15	768	748	640	818
BGIBMGA003313-RA-E5	chrA15	176	186	178	219
BGIBMGA003312-RA-E9	chrA15	103	117	84	135
BGIBMGA003429-RA-E1	chrA15	391	382	529	757
BGIBMGA003311-RA-E5	chrA15	308	309	262	303
BGIBMGA003430-RA-E1	chrA15	4	4	8	13
BGIBMGA003431-RA-E1	chrA15	29	42	47	63
BGIBMGA003310-RA-E6	chrA15	320	286	343	656
BGIBMGA003433-RA-E1	chrA15	190	200	148	202
BGIBMGA003434-RA-E1	chrA15	17	7	11	16
BGIBMGA003309-RA-E6	chrA15	3219	3414	2462	2078
BGIBMGA003435-RA-E1	chrA15	66	64	48	90
BGIBMGA003436-RA-E1	chrA15	39	36	34	45
BGIBMGA003308-RA-E6	chrA15	31	28	20	34
BGIBMGA003307-RA-E5	chrA15	62	71	61	94
BGIBMGA003305-RA-E12	chrA15	258	250	199	283
BGIBMGA003438-RA-E1	chrA15	336	315	221	346
BGIBMGA003304-RA-E9	chrA15	191	169	256	432
BGIBMGA003303-RA-E2	chrA15	13	10	16	24
BGIBMGA003439-RA-E1	chrA15	59	45	54	62
BGIBMGA003301-RA-E3	chrA15	87	81	74	73
BGIBMGA003300-RA-E3	chrA15	180	154	128	176
BGIBMGA003440-RA-E1	chrA15	259	273	222	292
BGIBMGA003297-RA-E3	chrA15	9	7	5	11
BGIBMGA003295-RA-E10	chrA15	61	59	42	86
BGIBMGA003294-RA-E4	chrA15	92	95	78	90
[truncated: 6,573 more rows]
