# Supplementary material for: RNA sequencing reveals a complete but an unconventional type of dosage compensation in the domestic silkworm Bombyx mori
Source: R Soc Open Sci. 2017 Jul 12;4(7):170261. doi: 10.1098/rsos.170261 (PMC5541547; doi:10.1098/rsos.170261)
Supplement: Supp File 5 [file rsos170261supp6.xlsx]

## Sheet: Head_raw_reads
GeneID	Chromosome	Head_Male	Head_Female
BGIBMGA006795-RA-E2	chrA10	12	24
BGIBMGA006797-RA-E1	chrA10	97	98
BGIBMGA006798-RA-E1	chrA10	5	5
BGIBMGA006794-RA-E5	chrA10	947	1002
BGIBMGA006839-RA-E4	chrA10	17	9
BGIBMGA006838-RA-E2	chrA10	3	5
BGIBMGA006840-RA-E1	chrA10	562	579
BGIBMGA006841-RA-E1	chrA10	88	107
BGIBMGA006837-RA-E12	chrA10	264	442
BGIBMGA006836-RA-E1	chrA10	22	46
BGIBMGA006835-RA-E5	chrA10	850	781
BGIBMGA006834-RA-E1	chrA10	165	220
BGIBMGA006832-RA-E1	chrA10	5	7
BGIBMGA006846-RA-E1	chrA10	57	97
BGIBMGA006848-RA-E1	chrA10	49	67
BGIBMGA006849-RA-E1	chrA10	133	151
BGIBMGA006850-RA-E1	chrA10	387	515
BGIBMGA006851-RA-E1	chrA10	36	40
BGIBMGA006852-RA-E1	chrA10	32	48
BGIBMGA006853-RA-E1	chrA10	5	14
BGIBMGA006854-RA-E1	chrA10	15	20
BGIBMGA006855-RA-E1	chrA10	76	112
BGIBMGA006829-RA-E2	chrA10	230	230
BGIBMGA006856-RA-E1	chrA10	333	458
BGIBMGA006857-RA-E1	chrA10	96	127
BGIBMGA006828-RA-E5	chrA10	286	338
BGIBMGA006859-RA-E1	chrA10	882	872
BGIBMGA006827-RA-E3	chrA10	63	74
BGIBMGA006825-RA-E5	chrA10	141	192
BGIBMGA006861-RA-E1	chrA10	134	176
BGIBMGA006863-RA-E1	chrA10	284	362
BGIBMGA006824-RA-E5	chrA10	54	69
BGIBMGA006823-RA-E9	chrA10	64	87
BGIBMGA006822-RA-E6	chrA10	107	129
BGIBMGA006820-RA-E6	chrA10	49	53
BGIBMGA006865-RA-E1	chrA10	72	98
BGIBMGA006819-RA-E1	chrA10	1008	1070
BGIBMGA006818-RA-E17	chrA10	14	29
BGIBMGA006866-RA-E1	chrA10	255	286
BGIBMGA006867-RA-E1	chrA10	1271	1330
BGIBMGA006868-RA-E1	chrA10	3	7
BGIBMGA006869-RA-E1	chrA10	115	155
BGIBMGA006816-RA-E11	chrA10	146	196
BGIBMGA006815-RA-E11	chrA10	22	31
BGIBMGA006872-RA-E1	chrA10	135	184
BGIBMGA006873-RA-E1	chrA10	4	12
BGIBMGA006812-RA-E10	chrA10	5	7
BGIBMGA006875-RA-E1	chrA10	63	62
BGIBMGA006811-RA-E3	chrA10	100	116
BGIBMGA006876-RA-E1	chrA10	5	6
BGIBMGA006810-RA-E12	chrA10	8	16
BGIBMGA006877-RA-E1	chrA10	11	11
BGIBMGA006809-RA-E19	chrA10	7	4
BGIBMGA006878-RA-E1	chrA10	21	20
BGIBMGA006883-RA-E1	chrA10	99	115
BGIBMGA006807-RA-E6	chrA10	17	19
BGIBMGA006885-RA-E1	chrA10	18	28
BGIBMGA006886-RA-E1	chrA10	444	681
BGIBMGA006806-RA-E5	chrA10	73	103
BGIBMGA006805-RA-E3	chrA10	129	182
BGIBMGA006887-RA-E1	chrA10	53	58
BGIBMGA006803-RA-E3	chrA10	2	5
BGIBMGA006888-RA-E1	chrA10	31	28
BGIBMGA006802-RA-E3	chrA10	180	234
BGIBMGA006889-RA-E1	chrA10	336	415
BGIBMGA006801-RA-E15	chrA10	38	40
BGIBMGA006800-RA-E5	chrA10	127	139
BGIBMGA006891-RA-E1	chrA10	10	9
BGIBMGA006927-RA-E6	chrA10	63	122
BGIBMGA006929-RA-E1	chrA10	11	10
BGIBMGA006931-RA-E1	chrA10	37	48
BGIBMGA006932-RA-E1	chrA10	99	117
BGIBMGA006921-RA-E5	chrA10	60	103
BGIBMGA006933-RA-E1	chrA10	26	40
BGIBMGA006920-RA-E4	chrA10	124	161
BGIBMGA006919-RA-E3	chrA10	150	173
BGIBMGA006918-RA-E7	chrA10	22	41
BGIBMGA006936-RA-E1	chrA10	59	86
BGIBMGA006916-RA-E6	chrA10	22	39
BGIBMGA006937-RA-E1	chrA10	412	441
BGIBMGA006913-RA-E4	chrA10	9	12
BGIBMGA006939-RA-E1	chrA10	59	69
BGIBMGA006940-RA-E1	chrA10	5	10
BGIBMGA006912-RA-E5	chrA10	17	21
BGIBMGA006941-RA-E1	chrA10	31	43
BGIBMGA006942-RA-E1	chrA10	4	2
BGIBMGA006944-RA-E1	chrA10	125	127
BGIBMGA006945-RA-E1	chrA10	159	194
BGIBMGA006946-RA-E1	chrA10	131	157
BGIBMGA006910-RA-E4	chrA10	5	5
BGIBMGA006908-RA-E10	chrA10	2	6
BGIBMGA006947-RA-E1	chrA10	7	1
BGIBMGA006907-RA-E1	chrA10	921	1150
BGIBMGA006906-RA-E19	chrA10	5	13
BGIBMGA006951-RA-E1	chrA10	2	5
BGIBMGA006905-RA-E8	chrA10	15	16
BGIBMGA006902-RA-E4	chrA10	18	18
EMBMOE00000003392	chrA10	6	5
BGIBMGA006954-RA-E1	chrA10	4	6
BGIBMGA006955-RA-E1	chrA10	4	2
BGIBMGA006956-RA-E1	chrA10	47	49
BGIBMGA006959-RA-E1	chrA10	17	5
BGIBMGA006962-RA-E1	chrA10	58	76
BGIBMGA006899-RA-E7	chrA10	14	26
BGIBMGA006963-RA-E1	chrA10	31	41
BGIBMGA006964-RA-E1	chrA10	110	140
BGIBMGA006898-RA-E6	chrA10	384	525
BGIBMGA006897-RA-E4	chrA10	29	35
BGIBMGA006965-RA-E1	chrA10	17	13
BGIBMGA006896-RA-E6	chrA10	56	79
BGIBMGA006966-RA-E1	chrA10	234	261
BGIBMGA006895-RA-E7	chrA10	13	13
BGIBMGA006967-RA-E1	chrA10	13	9
BGIBMGA006968-RA-E1	chrA10	8	5
BGIBMGA006893-RA-E6	chrA10	1523	1546
BGIBMGA006892-RA-E8	chrA10	33	43
BGIBMGA002847-RA-E5	chrA10	39	64
BGIBMGA002846-RA-E8	chrA10	6	4
BGIBMGA002842-RA-E4	chrA10	5	5
BGIBMGA002858-RA-E1	chrA10	10	13
BGIBMGA002859-RA-E1	chrA10	13	19
BGIBMGA002861-RA-E1	chrA10	2	5
BGIBMGA002862-RA-E1	chrA10	21	18
BGIBMGA002837-RA-E7	chrA10	19	30
BGIBMGA002835-RA-E1	chrA10	51	65
BGIBMGA002869-RA-E1	chrA10	14	33
BGIBMGA002870-RA-E1	chrA10	25	32
BGIBMGA002829-RA-E2	chrA10	104	118
BGIBMGA002878-RA-E1	chrA10	78	89
BGIBMGA002822-RA-E3	chrA10	7	8
BGIBMGA002880-RA-E1	chrA10	321	333
BGIBMGA002881-RA-E1	chrA10	332	394
BGIBMGA002886-RA-E1	chrA10	67	71
BGIBMGA002817-RA-E2	chrA10	76	120
BGIBMGA002887-RA-E1	chrA10	24	26
BGIBMGA002814-RA-E7	chrA10	574	709
BGIBMGA002813-RA-E1	chrA10	17	21
BGIBMGA002891-RA-E1	chrA10	9	6
BGIBMGA002892-RA-E1	chrA10	14	8
BGIBMGA002811-RA-E4	chrA10	2332	2464
BGIBMGA002810-RA-E1	chrA10	68	71
BGIBMGA002809-RA-E3	chrA10	111	123
BGIBMGA002895-RA-E1	chrA10	8	12
BGIBMGA002808-RA-E3	chrA10	47	55
BGIBMGA002807-RA-E1	chrA10	23	24
BGIBMGA002806-RA-E5	chrA10	27	27
BGIBMGA002898-RA-E1	chrA10	85	95
BGIBMGA002800-RA-E2	chrA10	13	18
BGIBMGA002906-RA-E1	chrA10	588	706
BGIBMGA002798-RA-E5	chrA10	12	9
BGIBMGA002907-RA-E1	chrA10	510	634
BGIBMGA002793-RA-E2	chrA10	18	23
BGIBMGA002792-RA-E4	chrA10	35	49
BGIBMGA002913-RA-E1	chrA10	83	102
BGIBMGA002790-RA-E6	chrA10	213	235
BGIBMGA002915-RA-E1	chrA10	90	76
BGIBMGA002916-RA-E1	chrA10	180	191
BGIBMGA002789-RA-E2	chrA10	8	8
BGIBMGA002788-RA-E5	chrA10	1710	1764
BGIBMGA002917-RA-E1	chrA10	123	139
BGIBMGA002786-RA-E9	chrA10	61	73
BGIBMGA002918-RA-E1	chrA10	69	66
BGIBMGA002920-RA-E1	chrA10	159	197
BGIBMGA002783-RA-E6	chrA10	127	146
BGIBMGA002780-RA-E8	chrA10	8	9
BGIBMGA002929-RA-E1	chrA10	23	18
BGIBMGA002779-RA-E17	chrA10	60	95
BGIBMGA002778-RA-E4	chrA10	16	4
BGIBMGA002930-RA-E1	chrA10	249	371
BGIBMGA002777-RA-E1	chrA10	10	18
BGIBMGA002776-RA-E10	chrA10	21	34
BGIBMGA002933-RA-E1	chrA10	84	95
BGIBMGA002934-RA-E1	chrA10	49	71
BGIBMGA002938-RA-E1	chrA10	51	79
BGIBMGA002773-RA-E9	chrA10	51	66
BGIBMGA002939-RA-E1	chrA10	47	42
BGIBMGA002940-RA-E1	chrA10	5	7
BGIBMGA002941-RA-E1	chrA10	4	4
BGIBMGA002942-RA-E1	chrA10	147	164
BGIBMGA002944-RA-E1	chrA10	6	6
BGIBMGA002945-RA-E1	chrA10	8	7
BGIBMGA006662-RA-E2	chrA10	258	282
BGIBMGA006680-RA-E1	chrA10	58	85
BGIBMGA006658-RA-E4	chrA10	47	53
BGIBMGA006681-RA-E1	chrA10	22	34
BGIBMGA006653-RA-E5	chrA10	71	60
BGIBMGA006687-RA-E1	chrA10	29	31
BGIBMGA006646-RA-E1	chrA10	84	113
BGIBMGA006691-RA-E1	chrA10	6	4
BGIBMGA006693-RA-E1	chrA10	5	0
BGIBMGA006694-RA-E1	chrA10	66	64
BGIBMGA006645-RA-E8	chrA10	8	6
BGIBMGA006696-RA-E1	chrA10	6	1
BGIBMGA006697-RA-E1	chrA10	23	26
BGIBMGA006698-RA-E1	chrA10	32	47
BGIBMGA006699-RA-E1	chrA10	35	52
BGIBMGA006700-RA-E1	chrA10	54	82
BGIBMGA006641-RA-E4	chrA10	195	233
BGIBMGA006638-RA-E3	chrA10	6	8
BGIBMGA006704-RA-E1	chrA10	81	69
BGIBMGA006634-RA-E3	chrA10	73	98
BGIBMGA006705-RA-E1	chrA10	29	31
BGIBMGA006632-RA-E4	chrA10	66	71
BGIBMGA006708-RA-E1	chrA10	85	100
BGIBMGA006631-RA-E4	chrA10	185	261
BGIBMGA006630-RA-E3	chrA10	16	18
BGIBMGA006709-RA-E1	chrA10	108	143
BGIBMGA006629-RA-E6	chrA10	28	24
BGIBMGA006628-RA-E1	chrA10	92	118
BGIBMGA006711-RA-E1	chrA10	40	50
BGIBMGA006627-RA-E7	chrA10	45	45
BGIBMGA006624-RA-E18	chrA10	8	16
BGIBMGA006716-RA-E1	chrA10	12	13
BGIBMGA006717-RA-E1	chrA10	8	17
BGIBMGA006718-RA-E1	chrA10	14	27
BGIBMGA006623-RA-E8	chrA10	15	18
BGIBMGA006620-RA-E2	chrA10	176	226
BGIBMGA006721-RA-E1	chrA10	218	247
BGIBMGA006617-RA-E7	chrA10	99	120
BGIBMGA006722-RA-E1	chrA10	93	117
BGIBMGA006616-RA-E3	chrA10	58	76
BGIBMGA006725-RA-E1	chrA10	7	16
BGIBMGA006615-RA-E2	chrA10	139	145
BGIBMGA006726-RA-E1	chrA10	13	17
BGIBMGA006727-RA-E1	chrA10	42	50
BGIBMGA006732-RA-E1	chrA10	45	84
BGIBMGA006613-RA-E8	chrA10	27	30
BGIBMGA006733-RA-E1	chrA10	93	123
BGIBMGA006610-RA-E2	chrA10	25	31
BGIBMGA006608-RA-E1	chrA10	141	226
BGIBMGA006734-RA-E1	chrA10	87	99
BGIBMGA006607-RA-E8	chrA10	35	36
BGIBMGA006735-RA-E1	chrA10	345	404
BGIBMGA006738-RA-E1	chrA10	36	44
BGIBMGA006605-RA-E2	chrA10	36	48
BGIBMGA006739-RA-E1	chrA10	55	53
BGIBMGA006604-RA-E3	chrA10	36	60
BGIBMGA006603-RA-E9	chrA10	4179	4770
BGIBMGA006602-RA-E10	chrA10	32	46
BGIBMGA006740-RA-E1	chrA10	41	52
BGIBMGA006742-RA-E1	chrA10	114	103
BGIBMGA006745-RA-E1	chrA10	164	228
BGIBMGA006596-RA-E3	chrA10	4	3
BGIBMGA006595-RA-E2	chrA10	532	770
BGIBMGA006592-RA-E3	chrA10	66	69
BGIBMGA006591-RA-E11	chrA10	301	163
BGIBMGA006749-RA-E1	chrA10	553	601
BGIBMGA006590-RA-E6	chrA10	11	13
BGIBMGA006751-RA-E1	chrA10	713	780
BGIBMGA006752-RA-E1	chrA10	82	91
BGIBMGA006589-RA-E16	chrA10	205	196
BGIBMGA006754-RA-E1	chrA10	191	195
BGIBMGA006588-RA-E5	chrA10	164	200
BGIBMGA006758-RA-E1	chrA10	5	6
BGIBMGA006583-RA-E5	chrA10	190	270
BGIBMGA006582-RA-E22	chrA10	21	27
BGIBMGA006581-RA-E10	chrA10	17	22
BGIBMGA006580-RA-E11	chrA10	21	31
BGIBMGA006760-RA-E1	chrA10	12	16
BGIBMGA006761-RA-E1	chrA10	54	53
BGIBMGA006579-RA-E5	chrA10	7	6
BGIBMGA006575-RA-E6	chrA10	23	23
BGIBMGA006574-RA-E1	chrA10	109	122
BGIBMGA006573-RA-E3	chrA10	16	16
BGIBMGA006763-RA-E1	chrA10	6	16
BGIBMGA006572-RA-E8	chrA10	5	2
BGIBMGA006768-RA-E1	chrA10	410	480
BGIBMGA006569-RA-E9	chrA10	88	145
BGIBMGA006769-RA-E1	chrA10	60	79
BGIBMGA006770-RA-E1	chrA10	612	857
BGIBMGA006771-RA-E1	chrA10	17	23
BGIBMGA006568-RA-E1	chrA10	443	457
BGIBMGA006772-RA-E1	chrA10	106	122
BGIBMGA006774-RA-E1	chrA10	12	12
BGIBMGA006775-RA-E1	chrA10	586	892
BGIBMGA006777-RA-E1	chrA10	116	134
BGIBMGA006778-RA-E1	chrA10	90	140
BGIBMGA006562-RA-E3	chrA10	57	81
BGIBMGA006561-RA-E5	chrA10	1	5
BGIBMGA006779-RA-E1	chrA10	96	141
BGIBMGA006560-RA-E3	chrA10	4	2
BGIBMGA006559-RA-E10	chrA10	10	5
BGIBMGA006783-RA-E1	chrA10	20	29
BGIBMGA006548-RA-E1	chrA10	53	76
BGIBMGA006785-RA-E1	chrA10	23	27
BGIBMGA006787-RA-E1	chrA10	7	10
BGIBMGA006545-RA-E1	chrA10	61	71
BGIBMGA006788-RA-E1	chrA10	6	3
BGIBMGA006544-RA-E4	chrA10	83	115
BGIBMGA006543-RA-E1	chrA10	4	2
BGIBMGA006789-RA-E1	chrA10	386	444
BGIBMGA006790-RA-E1	chrA10	120	170
BGIBMGA006542-RA-E1	chrA10	138	150
BGIBMGA006541-RA-E6	chrA10	89	137
BGIBMGA014094-RA-E1	chrA11	1327	1416
BGIBMGA012010-RA-E1	chrA11	30	34
BGIBMGA012008-RA-E6	chrA11	97	103
BGIBMGA012007-RA-E8	chrA11	75	59
BGIBMGA012012-RA-E1	chrA11	464	537
BGIBMGA012005-RA-E2	chrA11	11	10
BGIBMGA014360-RA-E1	chrA11	43	59
BGIBMGA014357-RA-E3	chrA11	29	52
BGIBMGA004661-RA-E1	chrA11	237	244
BGIBMGA004657-RA-E5	chrA11	212	272
BGIBMGA011948-RA-E1	chrA11	365	407
BGIBMGA011947-RA-E1	chrA11	18	22
BGIBMGA011953-RA-E1	chrA11	6	4
BGIBMGA011954-RA-E1	chrA11	25	32
BGIBMGA011963-RA-E1	chrA11	5	4
BGIBMGA011940-RA-E2	chrA11	6	9
BGIBMGA011939-RA-E3	chrA11	4	6
BGIBMGA011964-RA-E1	chrA11	79	110
BGIBMGA011936-RA-E3	chrA11	1725	1609
BGIBMGA011966-RA-E1	chrA11	24	26
BGIBMGA011968-RA-E1	chrA11	9	8
BGIBMGA011929-RA-E1	chrA11	6	8
BGIBMGA011970-RA-E1	chrA11	4	3
BGIBMGA011928-RA-E1	chrA11	11	5
BGIBMGA011971-RA-E1	chrA11	4	5
BGIBMGA011972-RA-E1	chrA11	17	14
BGIBMGA011926-RA-E1	chrA11	11	4
BGIBMGA011973-RA-E1	chrA11	222	267
BGIBMGA011922-RA-E2	chrA11	449	505
BGIBMGA011975-RA-E1	chrA11	286	324
BGIBMGA011921-RA-E1	chrA11	29	49
BGIBMGA011976-RA-E1	chrA11	20	13
BGIBMGA011920-RA-E5	chrA11	229	234
BGIBMGA011977-RA-E1	chrA11	14	30
BGIBMGA011919-RA-E1	chrA11	55	48
BGIBMGA011918-RA-E4	chrA11	23	34
BGIBMGA011916-RA-E5	chrA11	62	80
BGIBMGA011980-RA-E1	chrA11	97	105
BGIBMGA011908-RA-E5	chrA11	15	17
BGIBMGA011987-RA-E1	chrA11	17	21
BGIBMGA011989-RA-E1	chrA11	7	9
BGIBMGA011907-RA-E6	chrA11	5	0
BGIBMGA011903-RA-E1	chrA11	4	2
BGIBMGA011899-RA-E2	chrA11	180	191
BGIBMGA011992-RA-E1	chrA11	43	43
BGIBMGA011898-RA-E1	chrA11	11	34
BGIBMGA011897-RA-E3	chrA11	31	33
BGIBMGA011994-RA-E1	chrA11	27	30
BGIBMGA011891-RA-E11	chrA11	7	7
BGIBMGA011998-RA-E1	chrA11	16	33
BGIBMGA011999-RA-E1	chrA11	37	49
BGIBMGA012000-RA-E1	chrA11	31	36
BGIBMGA011887-RA-E3	chrA11	59	47
BGIBMGA001711-RA-E5	chrA11	196	218
BGIBMGA001710-RA-E1	chrA11	18	5
BGIBMGA001708-RA-E6	chrA11	202	194
BGIBMGA001707-RA-E10	chrA11	84	59
BGIBMGA001720-RA-E1	chrA11	8	17
BGIBMGA001722-RA-E1	chrA11	4	2
BGIBMGA001705-RA-E2	chrA11	33	41
BGIBMGA001723-RA-E1	chrA11	17	25
BGIBMGA001700-RA-E2	chrA11	30	43
BGIBMGA001699-RA-E11	chrA11	42	24
BGIBMGA001695-RA-E4	chrA11	34	41
BGIBMGA001694-RA-E1	chrA11	18	24
BGIBMGA001731-RA-E1	chrA11	102	131
BGIBMGA001733-RA-E1	chrA11	89	119
BGIBMGA001734-RA-E1	chrA11	139	179
BGIBMGA001690-RA-E3	chrA11	13	18
BGIBMGA001735-RA-E1	chrA11	5	1
BGIBMGA001689-RA-E2	chrA11	17	28
BGIBMGA001736-RA-E1	chrA11	12	10
BGIBMGA001737-RA-E1	chrA11	6	8
BGIBMGA001738-RA-E1	chrA11	20	30
BGIBMGA001739-RA-E1	chrA11	6	0
BGIBMGA001686-RA-E1	chrA11	26	30
BGIBMGA001740-RA-E1	chrA11	4	2
BGIBMGA001741-RA-E1	chrA11	7	5
BGIBMGA001685-RA-E1	chrA11	8	7
BGIBMGA001684-RA-E1	chrA11	8	1
BGIBMGA001745-RA-E1	chrA11	174	142
BGIBMGA001748-RA-E1	chrA11	242	294
BGIBMGA001682-RA-E1	chrA11	12	19
BGIBMGA001681-RA-E1	chrA11	21	30
BGIBMGA001680-RA-E1	chrA11	10	18
BGIBMGA001679-RA-E2	chrA11	9	13
BGIBMGA001750-RA-E1	chrA11	10	7
BGIBMGA001751-RA-E1	chrA11	14	24
BGIBMGA001754-RA-E1	chrA11	394	505
BGIBMGA001755-RA-E1	chrA11	720	864
BGIBMGA001677-RA-E1	chrA11	20	20
BGIBMGA001756-RA-E1	chrA11	14	25
BGIBMGA001675-RA-E22	chrA11	9	12
BGIBMGA001758-RA-E1	chrA11	3	6
BGIBMGA001763-RA-E1	chrA11	4	0
BGIBMGA001766-RA-E1	chrA11	66	77
BGIBMGA001669-RA-E7	chrA11	29	15
BGIBMGA001767-RA-E1	chrA11	44	58
BGIBMGA001668-RA-E2	chrA11	15	23
BGIBMGA001773-RA-E1	chrA11	23	25
BGIBMGA001775-RA-E1	chrA11	15	30
BGIBMGA001776-RA-E1	chrA11	3	10
BGIBMGA001777-RA-E1	chrA11	4	3
BGIBMGA001662-RA-E1	chrA11	8	9
BGIBMGA001661-RA-E4	chrA11	6	11
BGIBMGA001660-RA-E4	chrA11	4	5
BGIBMGA001778-RA-E1	chrA11	5	9
BGIBMGA001658-RA-E6	chrA11	7	7
BGIBMGA001779-RA-E1	chrA11	8	7
BGIBMGA001656-RA-E7	chrA11	8	11
BGIBMGA001655-RA-E1	chrA11	62	86
BGIBMGA001786-RA-E1	chrA11	43	47
BGIBMGA001787-RA-E1	chrA11	131	188
BGIBMGA001790-RA-E1	chrA11	13	5
BGIBMGA001792-RA-E1	chrA11	15	31
BGIBMGA001794-RA-E1	chrA11	70	134
BGIBMGA001796-RA-E1	chrA11	17	18
BGIBMGA001797-RA-E1	chrA11	1	6
BGIBMGA001798-RA-E1	chrA11	16	19
BGIBMGA001645-RA-E3	chrA11	30	44
BGIBMGA001800-RA-E1	chrA11	1041	848
BGIBMGA001801-RA-E1	chrA11	11	13
BGIBMGA001639-RA-E14	chrA11	11	10
BGIBMGA001638-RA-E15	chrA11	20	17
BGIBMGA001637-RA-E1	chrA11	25	32
BGIBMGA001802-RA-E1	chrA11	13	19
BGIBMGA001636-RA-E5	chrA11	9	10
BGIBMGA001805-RA-E1	chrA11	132	165
BGIBMGA001806-RA-E1	chrA11	39	43
BGIBMGA001808-RA-E1	chrA11	21	20
BGIBMGA001809-RA-E1	chrA11	5	5
BGIBMGA001630-RA-E3	chrA11	10	10
BGIBMGA001812-RA-E1	chrA11	8	15
BGIBMGA001813-RA-E1	chrA11	18	22
BGIBMGA001628-RA-E2	chrA11	47	54
BGIBMGA001627-RA-E1	chrA11	217	251
BGIBMGA001816-RA-E1	chrA11	7	12
BGIBMGA001817-RA-E1	chrA11	14	16
BGIBMGA001624-RA-E1	chrA11	24	41
BGIBMGA001623-RA-E4	chrA11	66	77
BGIBMGA001823-RA-E1	chrA11	6	7
BGIBMGA001616-RA-E11	chrA11	37	28
BGIBMGA001825-RA-E1	chrA11	27	21
BGIBMGA001614-RA-E9	chrA11	4	7
BGIBMGA001613-RA-E8	chrA11	0	6
BGIBMGA001612-RA-E1	chrA11	37	38
BGIBMGA001828-RA-E1	chrA11	1455	1971
BGIBMGA001609-RA-E1	chrA11	35	63
BGIBMGA001829-RA-E1	chrA11	55	88
BGIBMGA001830-RA-E1	chrA11	13	27
BGIBMGA001608-RA-E9	chrA11	9	16
BGIBMGA012075-RA-E1	chrA11	16	11
BGIBMGA012074-RA-E2	chrA11	15	23
BGIBMGA012082-RA-E1	chrA11	3	6
BGIBMGA012072-RA-E1	chrA11	79	112
BGIBMGA012070-RA-E2	chrA11	10	9
BGIBMGA012069-RA-E4	chrA11	113	154
BGIBMGA012088-RA-E1	chrA11	80	200
BGIBMGA012089-RA-E1	chrA11	14	19
BGIBMGA012060-RA-E9	chrA11	23	14
BGIBMGA012093-RA-E1	chrA11	273	301
BGIBMGA012059-RA-E7	chrA11	34	50
BGIBMGA012058-RA-E14	chrA11	0	5
BGIBMGA012094-RA-E1	chrA11	5	6
BGIBMGA012057-RA-E5	chrA11	73	93
BGIBMGA012055-RA-E2	chrA11	33	49
BGIBMGA012054-RA-E5	chrA11	14	11
BGIBMGA012099-RA-E1	chrA11	67	123
BGIBMGA012053-RA-E8	chrA11	15	26
BGIBMGA012052-RA-E2	chrA11	0	5
BGIBMGA012051-RA-E1	chrA11	43	33
BGIBMGA012102-RA-E1	chrA11	30	48
BGIBMGA012103-RA-E1	chrA11	21	12
BGIBMGA012106-RA-E1	chrA11	1	5
BGIBMGA012047-RA-E2	chrA11	8	10
BGIBMGA012107-RA-E1	chrA11	5	8
BGIBMGA012046-RA-E10	chrA11	4	0
BGIBMGA012108-RA-E1	chrA11	20	31
BGIBMGA012045-RA-E2	chrA11	128	139
BGIBMGA012109-RA-E1	chrA11	39	59
BGIBMGA012110-RA-E1	chrA11	26	40
BGIBMGA012042-RA-E6	chrA11	26	33
BGIBMGA012114-RA-E1	chrA11	20	23
BGIBMGA012116-RA-E1	chrA11	125	175
BGIBMGA012039-RA-E1	chrA11	39	38
BGIBMGA012117-RA-E1	chrA11	16	21
BGIBMGA012038-RA-E6	chrA11	62	64
BGIBMGA012037-RA-E12	chrA11	32	42
BGIBMGA012036-RA-E9	chrA11	274	345
BGIBMGA012118-RA-E1	chrA11	146	167
BGIBMGA012035-RA-E9	chrA11	96	159
BGIBMGA012034-RA-E9	chrA11	5	6
BGIBMGA012033-RA-E4	chrA11	55	64
BGIBMGA012121-RA-E1	chrA11	37	50
BGIBMGA012032-RA-E1	chrA11	260	274
BGIBMGA012031-RA-E3	chrA11	413	321
BGIBMGA012122-RA-E1	chrA11	53	62
BGIBMGA012123-RA-E1	chrA11	49	51
BGIBMGA012124-RA-E1	chrA11	32	27
BGIBMGA012030-RA-E5	chrA11	302	398
BGIBMGA012125-RA-E1	chrA11	134	132
BGIBMGA012029-RA-E2	chrA11	213	247
BGIBMGA012126-RA-E1	chrA11	395	518
BGIBMGA012028-RA-E4	chrA11	45	55
BGIBMGA012127-RA-E1	chrA11	143	142
BGIBMGA012027-RA-E8	chrA11	61	75
BGIBMGA012128-RA-E1	chrA11	140	89
BGIBMGA012025-RA-E3	chrA11	118	148
BGIBMGA012024-RA-E4	chrA11	5	6
BGIBMGA012133-RA-E1	chrA11	77	107
BGIBMGA012019-RA-E9	chrA11	45	64
BGIBMGA012134-RA-E1	chrA11	106	135
BGIBMGA012135-RA-E1	chrA11	9	10
BGIBMGA012136-RA-E1	chrA11	233	242
BGIBMGA012013-RA-E5	chrA11	139	171
BGIBMGA011746-RA-E4	chrA11	804	696
BGIBMGA011747-RA-E1	chrA11	2	5
BGIBMGA011743-RA-E5	chrA11	289	331
BGIBMGA011748-RA-E1	chrA11	1	5
BGIBMGA011742-RA-E2	chrA11	71	94
BGIBMGA011741-RA-E1	chrA11	58	69
BGIBMGA011737-RA-E1	chrA11	245	269
BGIBMGA011736-RA-E7	chrA11	31	34
BGIBMGA011735-RA-E8	chrA11	24	16
BGIBMGA011753-RA-E1	chrA11	19	31
BGIBMGA011754-RA-E1	chrA11	248	377
BGIBMGA011755-RA-E1	chrA11	8	15
BGIBMGA011756-RA-E1	chrA11	154	188
BGIBMGA011757-RA-E1	chrA11	89	77
BGIBMGA011758-RA-E1	chrA11	339	501
BGIBMGA011731-RA-E1	chrA11	1398	1469
BGIBMGA011759-RA-E1	chrA11	2821	3208
BGIBMGA011730-RA-E1	chrA11	351	276
BGIBMGA011729-RA-E1	chrA11	196	134
BGIBMGA011728-RA-E1	chrA11	997	1068
BGIBMGA011760-RA-E1	chrA11	152	206
BGIBMGA011727-RA-E1	chrA11	2051	1974
BGIBMGA011726-RA-E1	chrA11	804	714
BGIBMGA011725-RA-E1	chrA11	13	14
BGIBMGA011724-RA-E3	chrA11	104	130
BGIBMGA011723-RA-E2	chrA11	55	76
BGIBMGA011721-RA-E2	chrA11	28	25
BGIBMGA011718-RA-E2	chrA11	246	263
BGIBMGA011763-RA-E1	chrA11	115	118
BGIBMGA011717-RA-E2	chrA11	205	215
BGIBMGA011716-RA-E2	chrA11	109	114
BGIBMGA011715-RA-E2	chrA11	91	99
BGIBMGA011764-RA-E1	chrA11	279	278
BGIBMGA011765-RA-E1	chrA11	286	169
BGIBMGA011766-RA-E1	chrA11	5	4
BGIBMGA011767-RA-E1	chrA11	135	121
BGIBMGA011768-RA-E1	chrA11	1196	1253
BGIBMGA011714-RA-E2	chrA11	3272	3367
BGIBMGA011713-RA-E2	chrA11	285	315
BGIBMGA011769-RA-E1	chrA11	2768	2898
BGIBMGA011712-RA-E6	chrA11	64	95
BGIBMGA011770-RA-E1	chrA11	220	271
BGIBMGA011711-RA-E7	chrA11	21	38
BGIBMGA011771-RA-E1	chrA11	120	137
BGIBMGA011710-RA-E10	chrA11	989	1090
BGIBMGA011772-RA-E1	chrA11	33	31
BGIBMGA011708-RA-E7	chrA11	4	6
BGIBMGA011774-RA-E1	chrA11	165	163
BGIBMGA011707-RA-E4	chrA11	205	236
BGIBMGA011775-RA-E1	chrA11	68	75
BGIBMGA011776-RA-E1	chrA11	227	224
BGIBMGA011703-RA-E5	chrA11	439	377
BGIBMGA011778-RA-E1	chrA11	24	32
BGIBMGA011702-RA-E5	chrA11	188	182
BGIBMGA011701-RA-E3	chrA11	96	89
BGIBMGA011779-RA-E1	chrA11	164	181
BGIBMGA011780-RA-E1	chrA11	52	70
BGIBMGA011782-RA-E1	chrA11	112	137
BGIBMGA011699-RA-E3	chrA11	8	12
BGIBMGA011698-RA-E3	chrA11	47	55
BGIBMGA011697-RA-E4	chrA11	87	120
BGIBMGA011696-RA-E4	chrA11	336	389
BGIBMGA011783-RA-E1	chrA11	742	810
BGIBMGA011695-RA-E13	chrA11	5	11
BGIBMGA011694-RA-E7	chrA11	29	26
BGIBMGA011784-RA-E1	chrA11	30	34
BGIBMGA011693-RA-E3	chrA11	89	112
BGIBMGA011785-RA-E1	chrA11	172	237
BGIBMGA011692-RA-E9	chrA11	191	264
BGIBMGA011690-RA-E2	chrA11	60	99
BGIBMGA011786-RA-E1	chrA11	119	157
BGIBMGA011689-RA-E1	chrA11	234	257
BGIBMGA011788-RA-E1	chrA11	75	81
BGIBMGA011687-RA-E5	chrA11	205	363
BGIBMGA011686-RA-E3	chrA11	124	162
BGIBMGA011685-RA-E3	chrA11	5	5
BGIBMGA011790-RA-E1	chrA11	22	43
BGIBMGA011682-RA-E2	chrA11	98	83
BGIBMGA011791-RA-E1	chrA11	29	42
BGIBMGA011792-RA-E1	chrA11	585	658
BGIBMGA011681-RA-E4	chrA11	13	23
BGIBMGA011793-RA-E1	chrA11	4	3
BGIBMGA011794-RA-E1	chrA11	45	58
BGIBMGA011797-RA-E1	chrA11	13	8
BGIBMGA011677-RA-E5	chrA11	83	130
BGIBMGA011798-RA-E1	chrA11	96	128
BGIBMGA011676-RA-E11	chrA11	39	66
BGIBMGA011799-RA-E1	chrA11	11	15
BGIBMGA011674-RA-E11	chrA11	12	18
BGIBMGA011803-RA-E1	chrA11	188	211
BGIBMGA011804-RA-E1	chrA11	106	167
BGIBMGA011672-RA-E6	chrA11	51	48
BGIBMGA011671-RA-E12	chrA11	2	8
BGIBMGA011807-RA-E1	chrA11	8	2
BGIBMGA011668-RA-E2	chrA11	5	4
BGIBMGA011808-RA-E1	chrA11	74	84
BGIBMGA011667-RA-E2	chrA11	74	112
BGIBMGA011809-RA-E1	chrA11	13	29
BGIBMGA011810-RA-E1	chrA11	18	31
BGIBMGA011813-RA-E1	chrA11	9	13
BGIBMGA011815-RA-E1	chrA11	119	143
BGIBMGA011660-RA-E1	chrA11	295	428
BGIBMGA011659-RA-E1	chrA11	272	380
BGIBMGA011818-RA-E1	chrA11	76	91
BGIBMGA011658-RA-E5	chrA11	210	290
BGIBMGA011819-RA-E1	chrA11	220	298
BGIBMGA011821-RA-E1	chrA11	76	114
BGIBMGA011656-RA-E1	chrA11	29	30
BGIBMGA011822-RA-E1	chrA11	153	180
BGIBMGA011655-RA-E9	chrA11	7	13
BGIBMGA011824-RA-E1	chrA11	257	267
BGIBMGA011654-RA-E1	chrA11	116	128
BGIBMGA011825-RA-E1	chrA11	36	36
BGIBMGA011651-RA-E5	chrA11	140	165
BGIBMGA011827-RA-E1	chrA11	112	137
BGIBMGA011650-RA-E8	chrA11	89	103
BGIBMGA011829-RA-E1	chrA11	21	21
BGIBMGA011834-RA-E1	chrA11	544	649
BGIBMGA011835-RA-E1	chrA11	257	320
BGIBMGA011645-RA-E4	chrA11	7	14
BGIBMGA011841-RA-E1	chrA11	122	148
BGIBMGA011643-RA-E5	chrA11	62	57
BGIBMGA011844-RA-E1	chrA11	700	872
BGIBMGA011640-RA-E1	chrA11	55	84
BGIBMGA011639-RA-E4	chrA11	119	176
BGIBMGA011846-RA-E1	chrA11	25	32
BGIBMGA011634-RA-E3	chrA11	19	26
BGIBMGA011848-RA-E1	chrA11	18	19
BGIBMGA011850-RA-E1	chrA11	4	2
BGIBMGA011628-RA-E9	chrA11	10	6
BGIBMGA011627-RA-E2	chrA11	15	18
BGIBMGA011626-RA-E3	chrA11	97	131
BGIBMGA011852-RA-E1	chrA11	10	12
BGIBMGA011853-RA-E1	chrA11	7	11
BGIBMGA011625-RA-E17	chrA11	34	51
BGIBMGA011856-RA-E1	chrA11	83	107
BGIBMGA011622-RA-E3	chrA11	25	36
BGIBMGA011857-RA-E1	chrA11	92	128
BGIBMGA011621-RA-E4	chrA11	108	122
BGIBMGA011858-RA-E1	chrA11	50	59
BGIBMGA011620-RA-E4	chrA11	983	1073
BGIBMGA011860-RA-E1	chrA11	5	4
BGIBMGA011619-RA-E8	chrA11	30	24
BGIBMGA011618-RA-E7	chrA11	2288	2486
BGIBMGA011862-RA-E1	chrA11	155	189
BGIBMGA011616-RA-E1	chrA11	1	8
BGIBMGA011865-RA-E1	chrA11	44	58
BGIBMGA011866-RA-E1	chrA11	40	52
BGIBMGA011615-RA-E17	chrA11	15	25
BGIBMGA011867-RA-E1	chrA11	58	58
BGIBMGA011868-RA-E1	chrA11	9	15
BGIBMGA011611-RA-E5	chrA11	41	66
BGIBMGA011869-RA-E1	chrA11	60	77
BGIBMGA011870-RA-E1	chrA11	741	695
BGIBMGA011609-RA-E8	chrA11	11	15
BGIBMGA011608-RA-E10	chrA11	542	714
BGIBMGA011607-RA-E9	chrA11	111	205
BGIBMGA011606-RA-E1	chrA11	69	74
BGIBMGA011877-RA-E1	chrA11	30	21
BGIBMGA011879-RA-E1	chrA11	131	175
BGIBMGA011880-RA-E1	chrA11	126	154
BGIBMGA011604-RA-E7	chrA11	8	8
EMBMOE00000001117	chrA11	4	2
EMBMOE00000005805	chrA11	4	2
BGIBMGA011884-RA-E1	chrA11	87	106
BGIBMGA011601-RA-E16	chrA11	18	35
BGIBMGA011600-RA-E9	chrA11	7	6
BGIBMGA011599-RA-E5	chrA11	198	217
BGIBMGA010595-RA-E1	chrA12	274	389
BGIBMGA010593-RA-E5	chrA12	91	104
BGIBMGA010596-RA-E1	chrA12	12	25
BGIBMGA010591-RA-E3	chrA12	9	9
BGIBMGA010303-RA-E1	chrA12	35	27
BGIBMGA010306-RA-E1	chrA12	4	4
BGIBMGA010309-RA-E1	chrA12	225	220
BGIBMGA010314-RA-E1	chrA12	5	10
BGIBMGA010297-RA-E1	chrA12	4	4
BGIBMGA005853-RA-E4	chrA12	396	419
BGIBMGA005855-RA-E1	chrA12	4	1
BGIBMGA005859-RA-E1	chrA12	22	56
BGIBMGA005850-RA-E1	chrA12	17	17
BGIBMGA005862-RA-E1	chrA12	4	0
BGIBMGA005864-RA-E1	chrA12	44	62
BGIBMGA005841-RA-E2	chrA12	90	98
BGIBMGA005869-RA-E1	chrA12	12	22
BGIBMGA005870-RA-E1	chrA12	5	7
BGIBMGA005871-RA-E1	chrA12	52	57
BGIBMGA005202-RA-E11	chrA12	20	23
BGIBMGA005201-RA-E4	chrA12	6	7
BGIBMGA005204-RA-E1	chrA12	11	13
BGIBMGA005200-RA-E7	chrA12	11	32
BGIBMGA005205-RA-E1	chrA12	250	239
BGIBMGA005206-RA-E1	chrA12	2	10
BGIBMGA005196-RA-E7	chrA12	5	22
BGIBMGA005207-RA-E1	chrA12	19	18
BGIBMGA005208-RA-E1	chrA12	487	581
BGIBMGA005210-RA-E1	chrA12	12	15
BGIBMGA005188-RA-E2	chrA12	40	60
BGIBMGA005213-RA-E1	chrA12	13	11
BGIBMGA005214-RA-E1	chrA12	37	36
BGIBMGA005186-RA-E2	chrA12	160	176
BGIBMGA005184-RA-E2	chrA12	25	14
BGIBMGA005183-RA-E2	chrA12	76	60
BGIBMGA005216-RA-E1	chrA12	73	118
BGIBMGA005217-RA-E1	chrA12	15	13
BGIBMGA010330-RA-E19	chrA12	5	8
BGIBMGA010328-RA-E2	chrA12	7	7
BGIBMGA010337-RA-E1	chrA12	64	71
BGIBMGA010338-RA-E1	chrA12	9	16
BGIBMGA010326-RA-E2	chrA12	17	18
BGIBMGA010340-RA-E1	chrA12	4	7
BGIBMGA010325-RA-E5	chrA12	90	104
BGIBMGA010343-RA-E1	chrA12	9	25
BGIBMGA010347-RA-E1	chrA12	12	10
BGIBMGA010319-RA-E8	chrA12	43	54
BGIBMGA010350-RA-E1	chrA12	79	95
BGIBMGA010318-RA-E1	chrA12	20	27
BGIBMGA010351-RA-E1	chrA12	267	269
BGIBMGA010317-RA-E7	chrA12	30	31
BGIBMGA010352-RA-E1	chrA12	5	3
BGIBMGA010316-RA-E2	chrA12	137	180
BGIBMGA005226-RA-E10	chrA12	4	11
BGIBMGA005222-RA-E5	chrA12	86	86
BGIBMGA005233-RA-E1	chrA12	15	15
BGIBMGA010644-RA-E1	chrA12	71	77
BGIBMGA010649-RA-E1	chrA12	166	214
BGIBMGA010642-RA-E8	chrA12	12	17
BGIBMGA010641-RA-E4	chrA12	10	14
BGIBMGA010640-RA-E5	chrA12	12	23
BGIBMGA010638-RA-E4	chrA12	112	130
BGIBMGA010637-RA-E11	chrA12	13	31
BGIBMGA010651-RA-E1	chrA12	85	92
BGIBMGA010652-RA-E1	chrA12	2	5
BGIBMGA010635-RA-E2	chrA12	310	414
BGIBMGA010653-RA-E1	chrA12	115	124
BGIBMGA010634-RA-E2	chrA12	63	83
BGIBMGA010655-RA-E1	chrA12	102	171
BGIBMGA010656-RA-E1	chrA12	18	21
BGIBMGA010657-RA-E1	chrA12	185	277
BGIBMGA010658-RA-E1	chrA12	226	299
BGIBMGA010632-RA-E10	chrA12	21	45
BGIBMGA010659-RA-E1	chrA12	16	18
BGIBMGA010660-RA-E1	chrA12	0	24
BGIBMGA010661-RA-E1	chrA12	76	73
BGIBMGA010663-RA-E1	chrA12	45	43
BGIBMGA010627-RA-E3	chrA12	103	96
BGIBMGA010664-RA-E1	chrA12	46	61
BGIBMGA010625-RA-E2	chrA12	20	15
BGIBMGA010623-RA-E1	chrA12	24	31
BGIBMGA010665-RA-E1	chrA12	23	27
BGIBMGA010666-RA-E1	chrA12	12	14
BGIBMGA010622-RA-E4	chrA12	71	82
BGIBMGA010667-RA-E1	chrA12	22	27
BGIBMGA010621-RA-E5	chrA12	142	181
BGIBMGA010668-RA-E1	chrA12	175	199
BGIBMGA010620-RA-E4	chrA12	176	237
BGIBMGA010670-RA-E1	chrA12	40	49
BGIBMGA010619-RA-E4	chrA12	68	93
BGIBMGA010671-RA-E1	chrA12	377	412
BGIBMGA010616-RA-E6	chrA12	130	167
BGIBMGA010673-RA-E1	chrA12	275	379
BGIBMGA010674-RA-E1	chrA12	9	14
BGIBMGA010612-RA-E4	chrA12	2	10
BGIBMGA010611-RA-E6	chrA12	146	172
BGIBMGA010676-RA-E1	chrA12	14	19
BGIBMGA010679-RA-E1	chrA12	34	49
BGIBMGA010680-RA-E1	chrA12	398	348
BGIBMGA010681-RA-E1	chrA12	137	196
BGIBMGA010604-RA-E2	chrA12	1121	1085
BGIBMGA010684-RA-E1	chrA12	886	884
BGIBMGA010603-RA-E2	chrA12	16	25
BGIBMGA010602-RA-E10	chrA12	19	24
BGIBMGA005889-RA-E1	chrA12	16	4
BGIBMGA005891-RA-E1	chrA12	68	86
BGIBMGA005885-RA-E10	chrA12	5	5
BGIBMGA005894-RA-E1	chrA12	6	6
BGIBMGA005883-RA-E15	chrA12	31	66
BGIBMGA005895-RA-E1	chrA12	4	8
BGIBMGA005882-RA-E4	chrA12	93	95
BGIBMGA005896-RA-E1	chrA12	132	154
BGIBMGA005897-RA-E1	chrA12	904	945
BGIBMGA005879-RA-E5	chrA12	32	43
BGIBMGA005898-RA-E1	chrA12	47	65
BGIBMGA005878-RA-E6	chrA12	99	145
BGIBMGA005899-RA-E1	chrA12	1	5
BGIBMGA005900-RA-E1	chrA12	100	122
BGIBMGA005876-RA-E7	chrA12	101	134
BGIBMGA010490-RA-E1	chrA12	5	0
BGIBMGA010493-RA-E1	chrA12	91	126
BGIBMGA010489-RA-E5	chrA12	121	154
BGIBMGA010488-RA-E5	chrA12	75	91
BGIBMGA010494-RA-E1	chrA12	67	82
BGIBMGA010487-RA-E3	chrA12	562	592
BGIBMGA010498-RA-E1	chrA12	11	18
BGIBMGA010485-RA-E3	chrA12	81	109
BGIBMGA010499-RA-E1	chrA12	20	28
BGIBMGA010500-RA-E1	chrA12	7	0
BGIBMGA010483-RA-E6	chrA12	73	78
BGIBMGA010482-RA-E3	chrA12	451	694
BGIBMGA010478-RA-E4	chrA12	127	145
BGIBMGA010475-RA-E58	chrA12	62	107
BGIBMGA010474-RA-E4	chrA12	9	3
BGIBMGA010503-RA-E1	chrA12	18	24
BGIBMGA010472-RA-E9	chrA12	26	13
BGIBMGA010471-RA-E46	chrA12	2155	3366
BGIBMGA010470-RA-E3	chrA12	4	5
BGIBMGA010505-RA-E1	chrA12	8	2
BGIBMGA010507-RA-E1	chrA12	7	7
BGIBMGA010468-RA-E4	chrA12	7	9
BGIBMGA010467-RA-E5	chrA12	18	23
BGIBMGA010464-RA-E3	chrA12	397	414
BGIBMGA010508-RA-E1	chrA12	20	17
BGIBMGA010462-RA-E4	chrA12	91	99
BGIBMGA010461-RA-E3	chrA12	124	178
BGIBMGA010510-RA-E1	chrA12	8	2
BGIBMGA010455-RA-E3	chrA12	6	3
BGIBMGA010454-RA-E15	chrA12	2	11
BGIBMGA010513-RA-E1	chrA12	5	1
BGIBMGA010450-RA-E2	chrA12	148	175
BGIBMGA010449-RA-E9	chrA12	90	116
BGIBMGA010520-RA-E1	chrA12	113	156
BGIBMGA010446-RA-E5	chrA12	226	264
BGIBMGA010444-RA-E3	chrA12	63	49
BGIBMGA010442-RA-E3	chrA12	14	13
BGIBMGA010439-RA-E3	chrA12	134	269
BGIBMGA010438-RA-E7	chrA12	47	67
BGIBMGA010523-RA-E1	chrA12	7	5
BGIBMGA010437-RA-E2	chrA12	385	420
BGIBMGA010436-RA-E18	chrA12	53	62
BGIBMGA010524-RA-E1	chrA12	62	91
BGIBMGA010435-RA-E8	chrA12	15	12
BGIBMGA010525-RA-E1	chrA12	147	213
BGIBMGA010526-RA-E1	chrA12	106	143
BGIBMGA010434-RA-E2	chrA12	13	18
BGIBMGA010433-RA-E1	chrA12	14	17
BGIBMGA010432-RA-E1	chrA12	21	14
BGIBMGA010527-RA-E1	chrA12	114	172
BGIBMGA010528-RA-E1	chrA12	20	24
BGIBMGA010428-RA-E3	chrA12	4	0
BGIBMGA010423-RA-E2	chrA12	1526	1631
BGIBMGA010538-RA-E1	chrA12	86	112
BGIBMGA010539-RA-E1	chrA12	57	60
BGIBMGA010422-RA-E5	chrA12	4	11
BGIBMGA010419-RA-E10	chrA12	108	100
BGIBMGA010416-RA-E7	chrA12	46	56
BGIBMGA010541-RA-E1	chrA12	321	352
BGIBMGA010415-RA-E26	chrA12	10	6
BGIBMGA010411-RA-E1	chrA12	9	5
BGIBMGA010542-RA-E1	chrA12	16	29
BGIBMGA010410-RA-E6	chrA12	4	9
BGIBMGA010409-RA-E4	chrA12	1607	1664
BGIBMGA010544-RA-E1	chrA12	238	226
BGIBMGA010407-RA-E5	chrA12	13	19
BGIBMGA010546-RA-E1	chrA12	299	438
BGIBMGA010406-RA-E20	chrA12	82	133
BGIBMGA010551-RA-E1	chrA12	4	4
BGIBMGA010405-RA-E5	chrA12	4	11
BGIBMGA010404-RA-E7	chrA12	9	12
BGIBMGA010403-RA-E11	chrA12	139	196
BGIBMGA010402-RA-E6	chrA12	7	14
BGIBMGA010401-RA-E7	chrA12	15	22
BGIBMGA010554-RA-E1	chrA12	39	54
BGIBMGA010555-RA-E1	chrA12	7	5
BGIBMGA010558-RA-E1	chrA12	16	44
BGIBMGA010398-RA-E4	chrA12	187	235
BGIBMGA010559-RA-E1	chrA12	7	16
BGIBMGA010397-RA-E6	chrA12	6	7
BGIBMGA010561-RA-E1	chrA12	20	23
BGIBMGA010396-RA-E2	chrA12	118	123
BGIBMGA010562-RA-E1	chrA12	9	6
BGIBMGA010393-RA-E2	chrA12	45	62
BGIBMGA010392-RA-E4	chrA12	8	5
BGIBMGA010565-RA-E1	chrA12	61	71
BGIBMGA010388-RA-E5	chrA12	143	169
BGIBMGA010566-RA-E1	chrA12	28	39
BGIBMGA010387-RA-E3	chrA12	395	447
BGIBMGA010568-RA-E1	chrA12	21	33
BGIBMGA010385-RA-E14	chrA12	46	78
BGIBMGA010569-RA-E1	chrA12	68	64
BGIBMGA010384-RA-E2	chrA12	32	29
BGIBMGA010570-RA-E1	chrA12	17	23
BGIBMGA010383-RA-E3	chrA12	17	24
BGIBMGA010571-RA-E1	chrA12	1066	1129
BGIBMGA010382-RA-E18	chrA12	8	4
BGIBMGA010572-RA-E1	chrA12	22	36
BGIBMGA010573-RA-E1	chrA12	76	96
BGIBMGA010574-RA-E1	chrA12	54	104
BGIBMGA010377-RA-E13	chrA12	63	92
BGIBMGA010376-RA-E2	chrA12	125	113
BGIBMGA010375-RA-E1	chrA12	4	2
BGIBMGA010577-RA-E1	chrA12	115	129
BGIBMGA010368-RA-E4	chrA12	51	61
BGIBMGA010578-RA-E1	chrA12	9	10
BGIBMGA010580-RA-E1	chrA12	3	5
BGIBMGA010582-RA-E1	chrA12	5	3
BGIBMGA010366-RA-E5	chrA12	31	53
BGIBMGA010585-RA-E1	chrA12	23	31
BGIBMGA010586-RA-E1	chrA12	24	22
BGIBMGA010365-RA-E4	chrA12	149	178
BGIBMGA010364-RA-E5	chrA12	37	56
BGIBMGA010588-RA-E1	chrA12	751	769
BGIBMGA010361-RA-E9	chrA12	295	177
BGIBMGA010360-RA-E14	chrA12	73	101
BGIBMGA010355-RA-E2	chrA12	7	7
BGIBMGA013710-RA-E1	chrA13	14	19
BGIBMGA013713-RA-E1	chrA13	142	140
BGIBMGA013706-RA-E5	chrA13	8	6
BGIBMGA013705-RA-E5	chrA13	43	54
BGIBMGA013704-RA-E14	chrA13	2	10
BGIBMGA013703-RA-E4	chrA13	82	106
BGIBMGA013717-RA-E1	chrA13	4	0
BGIBMGA013700-RA-E9	chrA13	8966	8648
BGIBMGA013699-RA-E5	chrA13	10	12
BGIBMGA013698-RA-E2	chrA13	11	10
BGIBMGA013725-RA-E1	chrA13	14	13
BGIBMGA013727-RA-E1	chrA13	18	12
BGIBMGA013728-RA-E1	chrA13	8	14
BGIBMGA001084-RA-E1	chrA13	154	205
BGIBMGA001087-RA-E1	chrA13	8	16
BGIBMGA001075-RA-E1	chrA13	7	13
BGIBMGA001091-RA-E1	chrA13	13	5
BGIBMGA001070-RA-E3	chrA13	80	95
BGIBMGA001065-RA-E2	chrA13	3	5
BGIBMGA001098-RA-E1	chrA13	9	10
BGIBMGA001100-RA-E1	chrA13	6	7
BGIBMGA001062-RA-E3	chrA13	91	93
BGIBMGA001061-RA-E8	chrA13	10	4
BGIBMGA001102-RA-E1	chrA13	20	36
BGIBMGA001060-RA-E5	chrA13	325	409
BGIBMGA001103-RA-E1	chrA13	207	226
BGIBMGA001105-RA-E1	chrA13	43	50
BGIBMGA001055-RA-E6	chrA13	38	35
BGIBMGA001106-RA-E1	chrA13	607	653
BGIBMGA001054-RA-E8	chrA13	184	209
BGIBMGA001107-RA-E1	chrA13	21	22
BGIBMGA001051-RA-E2	chrA13	69	74
BGIBMGA001115-RA-E1	chrA13	167	196
BGIBMGA001044-RA-E4	chrA13	82	64
BGIBMGA001116-RA-E1	chrA13	61	68
BGIBMGA001043-RA-E4	chrA13	722	770
BGIBMGA001117-RA-E1	chrA13	44	54
BGIBMGA001118-RA-E1	chrA13	12	16
BGIBMGA001119-RA-E1	chrA13	840	960
BGIBMGA001041-RA-E5	chrA13	74	93
BGIBMGA001039-RA-E5	chrA13	169	227
BGIBMGA001038-RA-E12	chrA13	40	49
BGIBMGA001124-RA-E1	chrA13	287	355
BGIBMGA001036-RA-E4	chrA13	94	90
BGIBMGA001125-RA-E1	chrA13	73	74
BGIBMGA001126-RA-E1	chrA13	206	217
BGIBMGA001035-RA-E1	chrA13	456	523
BGIBMGA001034-RA-E1	chrA13	1024	1155
BGIBMGA001032-RA-E1	chrA13	233	358
BGIBMGA001031-RA-E9	chrA13	1364	1372
BGIBMGA001030-RA-E4	chrA13	2442	2507
BGIBMGA001027-RA-E2	chrA13	75	80
BGIBMGA001130-RA-E1	chrA13	37	52
BGIBMGA001026-RA-E8	chrA13	77	101
BGIBMGA001131-RA-E1	chrA13	196	208
BGIBMGA001025-RA-E3	chrA13	17	22
BGIBMGA001132-RA-E1	chrA13	197	298
BGIBMGA001135-RA-E1	chrA13	77	143
BGIBMGA001136-RA-E1	chrA13	182	194
BGIBMGA001019-RA-E4	chrA13	5	4
BGIBMGA001018-RA-E5	chrA13	36	44
BGIBMGA001137-RA-E1	chrA13	48	37
BGIBMGA001015-RA-E4	chrA13	88	125
BGIBMGA001138-RA-E1	chrA13	26	42
BGIBMGA001014-RA-E6	chrA13	48	77
BGIBMGA001140-RA-E1	chrA13	6	5
BGIBMGA001011-RA-E7	chrA13	58	77
BGIBMGA001149-RA-E1	chrA13	34	31
BGIBMGA001150-RA-E1	chrA13	38	38
BGIBMGA001152-RA-E1	chrA13	107	150
BGIBMGA000998-RA-E3	chrA13	6	7
BGIBMGA001153-RA-E1	chrA13	4	5
BGIBMGA000996-RA-E3	chrA13	37	43
BGIBMGA001154-RA-E1	chrA13	131	150
BGIBMGA000995-RA-E2	chrA13	84	108
BGIBMGA001157-RA-E1	chrA13	3	6
BGIBMGA000991-RA-E7	chrA13	118	170
BGIBMGA001159-RA-E1	chrA13	114	147
BGIBMGA000990-RA-E3	chrA13	407	451
BGIBMGA001160-RA-E1	chrA13	28	54
BGIBMGA001161-RA-E1	chrA13	46	24
BGIBMGA000988-RA-E3	chrA13	11	14
BGIBMGA001162-RA-E1	chrA13	3287	4251
BGIBMGA001164-RA-E1	chrA13	2640	2829
BGIBMGA000980-RA-E2	chrA13	79	99
BGIBMGA001165-RA-E1	chrA13	28	32
BGIBMGA001166-RA-E1	chrA13	700	1026
BGIBMGA001167-RA-E1	chrA13	61	108
BGIBMGA000977-RA-E1	chrA13	86	84
BGIBMGA001168-RA-E1	chrA13	143	165
BGIBMGA000976-RA-E7	chrA13	15	8
BGIBMGA001169-RA-E1	chrA13	23	25
BGIBMGA001174-RA-E1	chrA13	14	17
BGIBMGA001175-RA-E1	chrA13	95	144
BGIBMGA000971-RA-E4	chrA13	236	256
BGIBMGA001178-RA-E1	chrA13	15	30
BGIBMGA000970-RA-E3	chrA13	101	102
BGIBMGA001182-RA-E1	chrA13	1071	1783
BGIBMGA001183-RA-E1	chrA13	19	25
BGIBMGA001185-RA-E1	chrA13	21	35
BGIBMGA001186-RA-E1	chrA13	20	26
BGIBMGA000959-RA-E2	chrA13	646	672
BGIBMGA001188-RA-E1	chrA13	140	163
BGIBMGA000958-RA-E11	chrA13	100	129
BGIBMGA001189-RA-E1	chrA13	37	57
BGIBMGA000957-RA-E26	chrA13	102	142
BGIBMGA001190-RA-E1	chrA13	123	194
BGIBMGA000956-RA-E3	chrA13	31	58
BGIBMGA000955-RA-E3	chrA13	5	3
BGIBMGA001192-RA-E1	chrA13	29	44
BGIBMGA000953-RA-E1	chrA13	4	2
BGIBMGA001194-RA-E1	chrA13	14	11
BGIBMGA001195-RA-E1	chrA13	377	409
BGIBMGA001197-RA-E1	chrA13	125	159
BGIBMGA000948-RA-E3	chrA13	71	86
BGIBMGA001201-RA-E1	chrA13	2254	2236
BGIBMGA001202-RA-E1	chrA13	4779	4752
BGIBMGA000947-RA-E1	chrA13	152	192
BGIBMGA000946-RA-E10	chrA13	26	38
BGIBMGA001204-RA-E1	chrA13	20	19
BGIBMGA001205-RA-E1	chrA13	28	39
BGIBMGA000944-RA-E3	chrA13	2653	2524
BGIBMGA000943-RA-E1	chrA13	251	285
BGIBMGA001206-RA-E1	chrA13	193	147
BGIBMGA000940-RA-E6	chrA13	21	34
BGIBMGA000938-RA-E7	chrA13	44	64
BGIBMGA001208-RA-E1	chrA13	174	213
BGIBMGA001209-RA-E1	chrA13	99	113
BGIBMGA000937-RA-E6	chrA13	120	133
BGIBMGA001212-RA-E1	chrA13	81	93
BGIBMGA000936-RA-E1	chrA13	215	255
BGIBMGA001214-RA-E1	chrA13	13	19
BGIBMGA000932-RA-E14	chrA13	11	11
BGIBMGA000931-RA-E8	chrA13	108	136
BGIBMGA001217-RA-E1	chrA13	27	37
BGIBMGA000930-RA-E17	chrA13	25	32
BGIBMGA000929-RA-E2	chrA13	20	31
BGIBMGA000928-RA-E8	chrA13	12	19
BGIBMGA000926-RA-E7	chrA13	622	699
BGIBMGA001218-RA-E1	chrA13	67	70
BGIBMGA001219-RA-E1	chrA13	82	98
BGIBMGA000925-RA-E1	chrA13	347	337
BGIBMGA001220-RA-E1	chrA13	8	16
BGIBMGA000924-RA-E3	chrA13	91	119
BGIBMGA000923-RA-E2	chrA13	525	499
BGIBMGA001221-RA-E1	chrA13	19	28
BGIBMGA001222-RA-E1	chrA13	61	83
BGIBMGA000922-RA-E2	chrA13	204	249
BGIBMGA001223-RA-E1	chrA13	359	517
BGIBMGA000921-RA-E4	chrA13	282	282
BGIBMGA000920-RA-E5	chrA13	28	28
BGIBMGA001230-RA-E1	chrA13	6	13
BGIBMGA001231-RA-E1	chrA13	76	81
BGIBMGA001232-RA-E1	chrA13	239	238
BGIBMGA000919-RA-E2	chrA13	85	115
BGIBMGA001233-RA-E1	chrA13	19	19
BGIBMGA000918-RA-E1	chrA13	574	608
BGIBMGA000916-RA-E1	chrA13	23	34
BGIBMGA000915-RA-E3	chrA13	27	22
BGIBMGA001235-RA-E1	chrA13	25	40
BGIBMGA000910-RA-E1	chrA13	427	604
BGIBMGA001236-RA-E1	chrA13	253	324
BGIBMGA001237-RA-E1	chrA13	48	63
BGIBMGA000903-RA-E7	chrA13	24	3
BGIBMGA001239-RA-E1	chrA13	24	31
BGIBMGA001241-RA-E1	chrA13	260	293
BGIBMGA000899-RA-E6	chrA13	21	32
BGIBMGA000898-RA-E2	chrA13	77	84
BGIBMGA001243-RA-E1	chrA13	573	610
BGIBMGA000897-RA-E7	chrA13	1215	1322
BGIBMGA000896-RA-E6	chrA13	5	2
BGIBMGA001249-RA-E1	chrA13	69	72
BGIBMGA000894-RA-E9	chrA13	101	178
BGIBMGA001252-RA-E1	chrA13	523	578
BGIBMGA000893-RA-E12	chrA13	3	9
BGIBMGA001253-RA-E1	chrA13	16	22
BGIBMGA001254-RA-E1	chrA13	4	5
BGIBMGA001257-RA-E1	chrA13	58	83
BGIBMGA001258-RA-E1	chrA13	232	271
EMBMOE00000005222	chrA13	16	22
BGIBMGA001261-RA-E1	chrA13	29	28
BGIBMGA001262-RA-E1	chrA13	8	4
BGIBMGA000886-RA-E3	chrA13	405	463
BGIBMGA000885-RA-E3	chrA13	227	254
BGIBMGA000884-RA-E3	chrA13	349	396
BGIBMGA000882-RA-E2	chrA13	76	90
BGIBMGA001264-RA-E1	chrA13	34	37
BGIBMGA001265-RA-E1	chrA13	116	167
BGIBMGA000879-RA-E4	chrA13	22	24
BGIBMGA001267-RA-E1	chrA13	22	27
BGIBMGA001270-RA-E1	chrA13	16	15
BGIBMGA000872-RA-E12	chrA13	10	23
BGIBMGA001271-RA-E1	chrA13	26	50
BGIBMGA001272-RA-E1	chrA13	7	13
BGIBMGA001276-RA-E1	chrA13	241	340
BGIBMGA001277-RA-E1	chrA13	4	10
BGIBMGA000868-RA-E3	chrA13	9	12
BGIBMGA000867-RA-E2	chrA13	892	968
BGIBMGA000866-RA-E4	chrA13	88	118
BGIBMGA001278-RA-E1	chrA13	63	117
BGIBMGA001279-RA-E1	chrA13	7	17
BGIBMGA001280-RA-E1	chrA13	54	67
BGIBMGA000865-RA-E6	chrA13	55	40
BGIBMGA001282-RA-E1	chrA13	9	7
BGIBMGA000864-RA-E10	chrA13	9	9
BGIBMGA001283-RA-E1	chrA13	71	87
BGIBMGA000861-RA-E4	chrA13	17	54
BGIBMGA000858-RA-E11	chrA13	242	336
BGIBMGA001287-RA-E1	chrA13	11	17
BGIBMGA001288-RA-E1	chrA13	46	80
BGIBMGA000857-RA-E1	chrA13	10	17
BGIBMGA001289-RA-E1	chrA13	28	50
BGIBMGA000856-RA-E7	chrA13	8	1
BGIBMGA001290-RA-E1	chrA13	29	40
BGIBMGA000855-RA-E12	chrA13	75	120
BGIBMGA001291-RA-E1	chrA13	5	4
BGIBMGA000854-RA-E4	chrA13	6	8
BGIBMGA001292-RA-E1	chrA13	92	137
BGIBMGA000851-RA-E2	chrA13	102	126
BGIBMGA001296-RA-E1	chrA13	64	90
BGIBMGA001297-RA-E1	chrA13	4	9
BGIBMGA000845-RA-E5	chrA13	29	49
BGIBMGA000844-RA-E10	chrA13	19	26
BGIBMGA000842-RA-E5	chrA13	5	6
BGIBMGA001299-RA-E1	chrA13	8	8
BGIBMGA000840-RA-E5	chrA13	4	3
BGIBMGA001301-RA-E1	chrA13	34	60
BGIBMGA001302-RA-E1	chrA13	577	645
BGIBMGA001303-RA-E1	chrA13	242	301
BGIBMGA014378-RA-E1	chrA14	3	5
BGIBMGA014379-RA-E1	chrA14	7	8
BGIBMGA009409-RA-E12	chrA14	16	19
BGIBMGA009410-RA-E1	chrA14	8	7
BGIBMGA009411-RA-E1	chrA14	621	665
BGIBMGA009405-RA-E2	chrA14	26	39
BGIBMGA009404-RA-E3	chrA14	18	31
BGIBMGA009412-RA-E1	chrA14	21	19
BGIBMGA009398-RA-E7	chrA14	4	6
BGIBMGA009397-RA-E4	chrA14	123	134
BGIBMGA009395-RA-E1	chrA14	221	250
BGIBMGA009418-RA-E1	chrA14	455	573
BGIBMGA009419-RA-E1	chrA14	36	57
BGIBMGA009420-RA-E1	chrA14	6	8
BGIBMGA009394-RA-E2	chrA14	18	30
BGIBMGA009425-RA-E1	chrA14	12	34
BGIBMGA009353-RA-E1	chrA14	45	56
BGIBMGA009355-RA-E1	chrA14	115	132
BGIBMGA009344-RA-E5	chrA14	36	36
BGIBMGA009342-RA-E9	chrA14	4	2
BGIBMGA009359-RA-E1	chrA14	196	255
BGIBMGA009360-RA-E1	chrA14	36	38
BGIBMGA009340-RA-E1	chrA14	44	68
BGIBMGA009363-RA-E1	chrA14	14	20
BGIBMGA009338-RA-E6	chrA14	215	300
BGIBMGA009365-RA-E1	chrA14	861	1015
BGIBMGA009332-RA-E3	chrA14	21	9
BGIBMGA009329-RA-E1	chrA14	47	75
BGIBMGA009370-RA-E1	chrA14	6	3
BGIBMGA009322-RA-E4	chrA14	172	203
BGIBMGA009372-RA-E1	chrA14	14	15
BGIBMGA009321-RA-E3	chrA14	18	29
BGIBMGA009319-RA-E4	chrA14	648	742
BGIBMGA009376-RA-E1	chrA14	37	57
BGIBMGA009377-RA-E1	chrA14	36	22
BGIBMGA009380-RA-E1	chrA14	10	3
BGIBMGA009382-RA-E1	chrA14	6	4
BGIBMGA009310-RA-E1	chrA14	25	18
BGIBMGA009383-RA-E1	chrA14	52	74
BGIBMGA009307-RA-E3	chrA14	137	149
BGIBMGA009481-RA-E3	chrA14	57	55
BGIBMGA009479-RA-E1	chrA14	95	21
BGIBMGA009475-RA-E3	chrA14	4	1
BGIBMGA009488-RA-E1	chrA14	8	12
BGIBMGA009473-RA-E11	chrA14	6	7
BGIBMGA009469-RA-E7	chrA14	6	4
BGIBMGA009495-RA-E1	chrA14	75	75
BGIBMGA009467-RA-E5	chrA14	36	44
BGIBMGA009463-RA-E1	chrA14	87	130
BGIBMGA009498-RA-E1	chrA14	8	2
BGIBMGA009501-RA-E1	chrA14	0	5
BGIBMGA009504-RA-E1	chrA14	86	104
BGIBMGA009506-RA-E1	chrA14	0	12
BGIBMGA009454-RA-E2	chrA14	54	62
BGIBMGA009515-RA-E1	chrA14	179	136
BGIBMGA009451-RA-E4	chrA14	11	9
BGIBMGA009445-RA-E3	chrA14	9	9
BGIBMGA009443-RA-E7	chrA14	12	14
BGIBMGA009441-RA-E19	chrA14	6	19
BGIBMGA009524-RA-E1	chrA14	0	12
BGIBMGA009437-RA-E6	chrA14	29	34
BGIBMGA009436-RA-E2	chrA14	5	4
BGIBMGA009529-RA-E1	chrA14	1	6
BGIBMGA009532-RA-E1	chrA14	17	22
BGIBMGA009252-RA-E1	chrA14	36	40
BGIBMGA009255-RA-E1	chrA14	5	4
BGIBMGA009249-RA-E7	chrA14	145	214
BGIBMGA009257-RA-E1	chrA14	108	154
BGIBMGA009259-RA-E1	chrA14	45	48
BGIBMGA009243-RA-E3	chrA14	24	33
BGIBMGA009242-RA-E3	chrA14	27	41
BGIBMGA009262-RA-E1	chrA14	13	14
BGIBMGA009263-RA-E1	chrA14	328	561
BGIBMGA009264-RA-E1	chrA14	45	65
BGIBMGA009239-RA-E2	chrA14	91	123
BGIBMGA009265-RA-E1	chrA14	4	15
BGIBMGA009267-RA-E1	chrA14	2	8
BGIBMGA009237-RA-E2	chrA14	5	10
BGIBMGA009236-RA-E10	chrA14	23	31
BGIBMGA009234-RA-E5	chrA14	14	4
BGIBMGA009273-RA-E1	chrA14	3	8
BGIBMGA009275-RA-E1	chrA14	5	3
BGIBMGA009233-RA-E7	chrA14	53	70
BGIBMGA009276-RA-E1	chrA14	7	13
BGIBMGA009232-RA-E5	chrA14	28	20
BGIBMGA009231-RA-E3	chrA14	15	16
BGIBMGA009230-RA-E4	chrA14	18	24
BGIBMGA009229-RA-E2	chrA14	12	17
BGIBMGA009277-RA-E1	chrA14	14	23
BGIBMGA009228-RA-E9	chrA14	4	3
BGIBMGA009278-RA-E1	chrA14	8	16
BGIBMGA009227-RA-E1	chrA14	43	51
BGIBMGA009221-RA-E6	chrA14	51	72
BGIBMGA009285-RA-E1	chrA14	8	5
BGIBMGA009220-RA-E6	chrA14	29	42
BGIBMGA009286-RA-E1	chrA14	97	110
BGIBMGA009212-RA-E4	chrA14	8	2
BGIBMGA009209-RA-E9	chrA14	26	21
BGIBMGA009208-RA-E1	chrA14	548	601
BGIBMGA009298-RA-E1	chrA14	93	149
BGIBMGA007550-RA-E1	chrA15	26	40
BGIBMGA007549-RA-E1	chrA15	22	36
BGIBMGA007551-RA-E1	chrA15	15	11
BGIBMGA007546-RA-E3	chrA15	633	902
BGIBMGA007545-RA-E3	chrA15	30	56
BGIBMGA007544-RA-E4	chrA15	9	7
BGIBMGA007553-RA-E1	chrA15	5	5
BGIBMGA007543-RA-E2	chrA15	52	56
BGIBMGA007555-RA-E1	chrA15	54	58
BGIBMGA007542-RA-E1	chrA15	50	77
BGIBMGA007556-RA-E1	chrA15	61	65
BGIBMGA007541-RA-E3	chrA15	64	59
BGIBMGA007557-RA-E1	chrA15	14	25
BGIBMGA007558-RA-E1	chrA15	198	229
BGIBMGA007559-RA-E1	chrA15	157	167
BGIBMGA007539-RA-E32	chrA15	19	15
BGIBMGA007538-RA-E2	chrA15	11	19
BGIBMGA007536-RA-E1	chrA15	45	45
BGIBMGA007565-RA-E1	chrA15	37	39
BGIBMGA007535-RA-E1	chrA15	184	214
BGIBMGA007566-RA-E1	chrA15	42	45
BGIBMGA007534-RA-E3	chrA15	19	22
BGIBMGA007567-RA-E1	chrA15	6	23
BGIBMGA007568-RA-E1	chrA15	15	23
BGIBMGA007569-RA-E1	chrA15	14	26
BGIBMGA007570-RA-E1	chrA15	47	83
BGIBMGA007532-RA-E4	chrA15	20	18
BGIBMGA007528-RA-E1	chrA15	15	12
BGIBMGA007571-RA-E1	chrA15	17	15
BGIBMGA007572-RA-E1	chrA15	8	11
BGIBMGA007527-RA-E1	chrA15	4	5
BGIBMGA007526-RA-E4	chrA15	28	36
BGIBMGA007525-RA-E4	chrA15	4	5
BGIBMGA007524-RA-E3	chrA15	30	52
BGIBMGA007523-RA-E1	chrA15	43	47
BGIBMGA007522-RA-E6	chrA15	105	137
BGIBMGA007574-RA-E1	chrA15	113	164
BGIBMGA007520-RA-E2	chrA15	10	19
BGIBMGA007575-RA-E1	chrA15	11	9
BGIBMGA007519-RA-E41	chrA15	21	21
BGIBMGA007518-RA-E1	chrA15	305	377
BGIBMGA007517-RA-E1	chrA15	83	127
BGIBMGA007516-RA-E10	chrA15	9	19
BGIBMGA007515-RA-E14	chrA15	24	30
BGIBMGA007577-RA-E1	chrA15	9	12
BGIBMGA007514-RA-E4	chrA15	74	91
BGIBMGA007513-RA-E13	chrA15	21	45
BGIBMGA007512-RA-E22	chrA15	2	7
BGIBMGA007509-RA-E13	chrA15	43	57
BGIBMGA007508-RA-E8	chrA15	3	5
BGIBMGA007583-RA-E1	chrA15	87	97
BGIBMGA007506-RA-E2	chrA15	114	132
BGIBMGA007505-RA-E3	chrA15	7	6
BGIBMGA007504-RA-E4	chrA15	8	7
BGIBMGA007585-RA-E1	chrA15	94	103
BGIBMGA007503-RA-E16	chrA15	12	14
BGIBMGA007586-RA-E1	chrA15	49	68
BGIBMGA007501-RA-E5	chrA15	33	44
BGIBMGA007500-RA-E8	chrA15	39	41
BGIBMGA007497-RA-E13	chrA15	32	16
BGIBMGA007495-RA-E1	chrA15	193	240
BGIBMGA007594-RA-E1	chrA15	121	79
BGIBMGA002176-RA-E4	chrA15	21	19
BGIBMGA002175-RA-E3	chrA15	78	73
BGIBMGA002170-RA-E10	chrA15	11	13
BGIBMGA002183-RA-E1	chrA15	8	5
BGIBMGA002186-RA-E1	chrA15	83	72
BGIBMGA002167-RA-E2	chrA15	48	86
BGIBMGA002166-RA-E3	chrA15	6	1
BGIBMGA002165-RA-E1	chrA15	20	36
BGIBMGA002164-RA-E2	chrA15	632	747
BGIBMGA002188-RA-E1	chrA15	4	0
BGIBMGA002189-RA-E1	chrA15	12	20
BGIBMGA002190-RA-E1	chrA15	10	14
BGIBMGA002191-RA-E1	chrA15	14	15
BGIBMGA003377-RA-E1	chrA15	44	49
BGIBMGA003375-RA-E2	chrA15	56	64
BGIBMGA003368-RA-E8	chrA15	70	97
BGIBMGA003385-RA-E1	chrA15	38	44
BGIBMGA003367-RA-E4	chrA15	257	300
BGIBMGA003386-RA-E1	chrA15	101	126
BGIBMGA003387-RA-E1	chrA15	7	7
BGIBMGA003364-RA-E4	chrA15	32	32
BGIBMGA003388-RA-E1	chrA15	4	4
BGIBMGA003363-RA-E3	chrA15	9	16
BGIBMGA003389-RA-E1	chrA15	15	14
BGIBMGA003390-RA-E1	chrA15	198	271
BGIBMGA003362-RA-E7	chrA15	8	4
BGIBMGA003361-RA-E16	chrA15	601	1094
BGIBMGA003391-RA-E1	chrA15	133	137
BGIBMGA003360-RA-E4	chrA15	17	26
BGIBMGA003393-RA-E1	chrA15	1	12
BGIBMGA003358-RA-E2	chrA15	247	237
BGIBMGA003357-RA-E3	chrA15	15	22
BGIBMGA003394-RA-E1	chrA15	239	278
BGIBMGA003356-RA-E2	chrA15	91	110
BGIBMGA003355-RA-E7	chrA15	23	38
BGIBMGA003395-RA-E1	chrA15	241	315
BGIBMGA003396-RA-E1	chrA15	16	17
BGIBMGA003350-RA-E19	chrA15	6	18
BGIBMGA003397-RA-E1	chrA15	860	876
BGIBMGA003349-RA-E4	chrA15	14	16
BGIBMGA003398-RA-E1	chrA15	304	321
BGIBMGA003348-RA-E7	chrA15	5	3
BGIBMGA003347-RA-E4	chrA15	181	216
BGIBMGA003402-RA-E1	chrA15	208	226
BGIBMGA003345-RA-E6	chrA15	61	91
BGIBMGA003344-RA-E3	chrA15	65	93
BGIBMGA003404-RA-E1	chrA15	337	396
BGIBMGA003343-RA-E2	chrA15	23	47
BGIBMGA003342-RA-E5	chrA15	9	16
BGIBMGA003409-RA-E1	chrA15	7	10
BGIBMGA003410-RA-E1	chrA15	5	6
BGIBMGA003411-RA-E1	chrA15	285	369
BGIBMGA003341-RA-E6	chrA15	22	32
BGIBMGA003340-RA-E4	chrA15	45	65
BGIBMGA003339-RA-E1	chrA15	53	68
BGIBMGA003412-RA-E1	chrA15	397	330
BGIBMGA003338-RA-E2	chrA15	157	169
BGIBMGA003337-RA-E5	chrA15	1042	1136
BGIBMGA003336-RA-E2	chrA15	331	414
BGIBMGA003335-RA-E3	chrA15	388	431
BGIBMGA003333-RA-E7	chrA15	2	6
BGIBMGA003414-RA-E1	chrA15	63	86
BGIBMGA003415-RA-E1	chrA15	16	19
BGIBMGA003331-RA-E5	chrA15	46	59
BGIBMGA003330-RA-E8	chrA15	37	43
BGIBMGA003328-RA-E1	chrA15	41	59
BGIBMGA003327-RA-E5	chrA15	5	8
BGIBMGA003420-RA-E1	chrA15	139	185
BGIBMGA003320-RA-E10	chrA15	17	29
BGIBMGA003319-RA-E9	chrA15	668	754
BGIBMGA003422-RA-E1	chrA15	740	701
BGIBMGA003318-RA-E18	chrA15	38	50
BGIBMGA003428-RA-E1	chrA15	8	6
BGIBMGA003313-RA-E5	chrA15	31	32
BGIBMGA003429-RA-E1	chrA15	157	193
BGIBMGA003311-RA-E5	chrA15	336	382
BGIBMGA003433-RA-E1	chrA15	113	149
BGIBMGA003309-RA-E6	chrA15	1556	1690
BGIBMGA003305-RA-E12	chrA15	5	0
BGIBMGA003438-RA-E1	chrA15	4	2
BGIBMGA003439-RA-E1	chrA15	24	31
BGIBMGA003301-RA-E3	chrA15	220	202
BGIBMGA003300-RA-E3	chrA15	110	133
BGIBMGA003440-RA-E1	chrA15	65	103
BGIBMGA003295-RA-E10	chrA15	2	6
BGIBMGA003294-RA-E4	chrA15	88	108
BGIBMGA007767-RA-E1	chrA15	48	64
BGIBMGA007765-RA-E3	chrA15	19	33
BGIBMGA007762-RA-E2	chrA15	4	3
BGIBMGA007771-RA-E1	chrA15	104	136
BGIBMGA007772-RA-E1	chrA15	8	19
BGIBMGA007773-RA-E1	chrA15	52	65
BGIBMGA007774-RA-E1	chrA15	25	45
BGIBMGA007759-RA-E1	chrA15	0	6
BGIBMGA007776-RA-E1	chrA15	8	0
BGIBMGA007756-RA-E23	chrA15	32	22
BGIBMGA007755-RA-E1	chrA15	85	86
BGIBMGA007778-RA-E1	chrA15	90	115
BGIBMGA007779-RA-E1	chrA15	200	288
BGIBMGA007780-RA-E1	chrA15	38	37
BGIBMGA007750-RA-E5	chrA15	128	147
BGIBMGA007749-RA-E5	chrA15	18	23
BGIBMGA007748-RA-E3	chrA15	70	68
BGIBMGA007782-RA-E1	chrA15	71	88
BGIBMGA007783-RA-E1	chrA15	1027	1029
BGIBMGA007747-RA-E3	chrA15	6	6
BGIBMGA007785-RA-E1	chrA15	22	23
BGIBMGA007744-RA-E2	chrA15	16	14
BGIBMGA007787-RA-E1	chrA15	22	32
BGIBMGA007743-RA-E5	chrA15	1267	1325
BGIBMGA007789-RA-E1	chrA15	27	48
BGIBMGA007741-RA-E1	chrA15	12	22
BGIBMGA007740-RA-E10	chrA15	94	129
BGIBMGA007790-RA-E1	chrA15	232	300
BGIBMGA007739-RA-E1	chrA15	178	214
BGIBMGA007738-RA-E18	chrA15	0	11
BGIBMGA007734-RA-E8	chrA15	115	140
BGIBMGA007732-RA-E4	chrA15	91	116
BGIBMGA007795-RA-E1	chrA15	419	416
BGIBMGA007731-RA-E8	chrA15	7	3
BGIBMGA007796-RA-E1	chrA15	92	117
BGIBMGA007730-RA-E20	chrA15	28	34
BGIBMGA007797-RA-E1	chrA15	4	4
BGIBMGA007729-RA-E7	chrA15	43	95
BGIBMGA007728-RA-E8	chrA15	150	150
BGIBMGA007727-RA-E11	chrA15	12	8
BGIBMGA007799-RA-E1	chrA15	10	14
BGIBMGA007800-RA-E1	chrA15	61	91
BGIBMGA007726-RA-E7	chrA15	120	149
BGIBMGA007802-RA-E1	chrA15	4	0
BGIBMGA007803-RA-E1	chrA15	58	85
BGIBMGA007804-RA-E1	chrA15	33	44
BGIBMGA007805-RA-E1	chrA15	55	77
BGIBMGA007724-RA-E9	chrA15	4	8
BGIBMGA007807-RA-E1	chrA15	56	77
BGIBMGA007723-RA-E4	chrA15	368	393
BGIBMGA007722-RA-E2	chrA15	25	33
BGIBMGA007808-RA-E1	chrA15	81	91
BGIBMGA007809-RA-E1	chrA15	19	22
BGIBMGA007720-RA-E7	chrA15	443	510
BGIBMGA007719-RA-E12	chrA15	11	6
BGIBMGA007813-RA-E1	chrA15	88	108
BGIBMGA007814-RA-E1	chrA15	13	20
BGIBMGA007718-RA-E10	chrA15	27	16
BGIBMGA007816-RA-E1	chrA15	6	0
BGIBMGA007717-RA-E9	chrA15	14	9
BGIBMGA007817-RA-E1	chrA15	148	187
BGIBMGA007716-RA-E6	chrA15	4	2
BGIBMGA007714-RA-E2	chrA15	6	6
BGIBMGA007821-RA-E1	chrA15	12	10
BGIBMGA007713-RA-E3	chrA15	8	6
BGIBMGA007822-RA-E1	chrA15	11	17
BGIBMGA007712-RA-E1	chrA15	556	636
BGIBMGA007711-RA-E2	chrA15	64	77
BGIBMGA007710-RA-E1	chrA15	1485	1620
BGIBMGA007824-RA-E1	chrA15	239	248
BGIBMGA007709-RA-E1	chrA15	25	34
BGIBMGA007825-RA-E1	chrA15	30	43
BGIBMGA007835-RA-E1	chrA15	31	51
BGIBMGA007707-RA-E1	chrA15	22	27
BGIBMGA007838-RA-E1	chrA15	7	5
BGIBMGA007706-RA-E1	chrA15	80	101
BGIBMGA007840-RA-E1	chrA15	21	25
BGIBMGA007841-RA-E1	chrA15	137	163
BGIBMGA007842-RA-E1	chrA15	120	173
BGIBMGA007843-RA-E1	chrA15	2	7
BGIBMGA007844-RA-E1	chrA15	77	95
BGIBMGA007845-RA-E1	chrA15	71	74
BGIBMGA007848-RA-E1	chrA15	8	1
BGIBMGA007849-RA-E1	chrA15	92	123
BGIBMGA007704-RA-E1	chrA15	2	8
BGIBMGA007703-RA-E1	chrA15	6	12
BGIBMGA007852-RA-E1	chrA15	20	33
BGIBMGA007854-RA-E1	chrA15	23	26
BGIBMGA007855-RA-E1	chrA15	13	17
BGIBMGA007856-RA-E1	chrA15	4	5
BGIBMGA007860-RA-E1	chrA15	7	7
BGIBMGA007862-RA-E1	chrA15	109	124
BGIBMGA007864-RA-E1	chrA15	18	13
BGIBMGA007702-RA-E1	chrA15	434	463
BGIBMGA007866-RA-E1	chrA15	60	80
BGIBMGA007867-RA-E1	chrA15	45	63
BGIBMGA007701-RA-E1	chrA15	1316	1401
BGIBMGA007868-RA-E1	chrA15	79	101
BGIBMGA007700-RA-E2	chrA15	8	10
BGIBMGA007869-RA-E1	chrA15	32	35
BGIBMGA007870-RA-E1	chrA15	17	11
BGIBMGA007871-RA-E1	chrA15	7	12
BGIBMGA007873-RA-E1	chrA15	302	341
BGIBMGA007875-RA-E1	chrA15	5	10
BGIBMGA007698-RA-E1	chrA15	5	10
BGIBMGA007877-RA-E1	chrA15	76	86
BGIBMGA007697-RA-E1	chrA15	30	23
BGIBMGA007696-RA-E1	chrA15	6	4
BGIBMGA007878-RA-E1	chrA15	42	51
BGIBMGA007879-RA-E1	chrA15	2904	3189
BGIBMGA007880-RA-E1	chrA15	20	27
BGIBMGA007881-RA-E1	chrA15	801	765
BGIBMGA007694-RA-E1	chrA15	29	29
BGIBMGA007885-RA-E1	chrA15	24	35
BGIBMGA007889-RA-E1	chrA15	434	518
BGIBMGA007690-RA-E6	chrA15	239	243
BGIBMGA007689-RA-E11	chrA15	7	13
BGIBMGA007688-RA-E1	chrA15	145	181
BGIBMGA007687-RA-E5	chrA15	18	25
BGIBMGA007892-RA-E1	chrA15	286	324
BGIBMGA007686-RA-E1	chrA15	138	113
BGIBMGA007685-RA-E6	chrA15	47	68
BGIBMGA007893-RA-E1	chrA15	130	129
BGIBMGA007684-RA-E2	chrA15	306	302
BGIBMGA007683-RA-E4	chrA15	127	143
BGIBMGA007681-RA-E10	chrA15	869	868
BGIBMGA007895-RA-E1	chrA15	94	94
BGIBMGA007679-RA-E6	chrA15	29	29
BGIBMGA007898-RA-E1	chrA15	68	95
BGIBMGA007899-RA-E1	chrA15	533	594
BGIBMGA007900-RA-E1	chrA15	109	127
BGIBMGA007901-RA-E1	chrA15	323	395
BGIBMGA007678-RA-E6	chrA15	752	852
BGIBMGA007902-RA-E1	chrA15	582	670
BGIBMGA007677-RA-E5	chrA15	815	910
BGIBMGA007903-RA-E1	chrA15	19	12
BGIBMGA007904-RA-E1	chrA15	320	409
BGIBMGA007676-RA-E10	chrA15	34	33
BGIBMGA007675-RA-E2	chrA15	35	48
BGIBMGA007907-RA-E1	chrA15	68	79
BGIBMGA007674-RA-E2	chrA15	11	12
BGIBMGA007908-RA-E1	chrA15	56	55
BGIBMGA007912-RA-E1	chrA15	132	157
BGIBMGA007672-RA-E3	chrA15	24	25
BGIBMGA007913-RA-E1	chrA15	7	10
BGIBMGA007918-RA-E1	chrA15	23	30
BGIBMGA007919-RA-E1	chrA15	19	25
BGIBMGA007669-RA-E4	chrA15	64	66
BGIBMGA007667-RA-E3	chrA15	8	8
BGIBMGA007666-RA-E5	chrA15	6	3
BGIBMGA007920-RA-E1	chrA15	5	6
BGIBMGA007921-RA-E1	chrA15	207	123
BGIBMGA007665-RA-E9	chrA15	24	32
BGIBMGA007664-RA-E5	chrA15	20	20
BGIBMGA007922-RA-E1	chrA15	124	157
BGIBMGA007663-RA-E3	chrA15	51	58
BGIBMGA007923-RA-E1	chrA15	123	146
BGIBMGA007661-RA-E7	chrA15	1363	1438
BGIBMGA007659-RA-E1	chrA15	32	34
BGIBMGA007926-RA-E1	chrA15	78	86
BGIBMGA007656-RA-E2	chrA15	49	74
BGIBMGA007651-RA-E5	chrA15	5	6
BGIBMGA007649-RA-E18	chrA15	18	20
BGIBMGA007648-RA-E2	chrA15	4	6
BGIBMGA007935-RA-E1	chrA15	157	228
BGIBMGA007936-RA-E1	chrA15	3	9
BGIBMGA007645-RA-E4	chrA15	559	603
BGIBMGA007940-RA-E1	chrA15	125	128
BGIBMGA007941-RA-E1	chrA15	136	161
BGIBMGA007942-RA-E1	chrA15	101	127
BGIBMGA007642-RA-E2	chrA15	756	858
BGIBMGA007640-RA-E7	chrA15	201	250
BGIBMGA007944-RA-E1	chrA15	106	137
BGIBMGA007639-RA-E6	chrA15	180	232
BGIBMGA007638-RA-E1	chrA15	5	6
BGIBMGA007945-RA-E1	chrA15	12	13
BGIBMGA007637-RA-E1	chrA15	300	337
BGIBMGA007946-RA-E1	chrA15	11	9
BGIBMGA007947-RA-E1	chrA15	220	259
BGIBMGA007948-RA-E1	chrA15	51	40
BGIBMGA007949-RA-E1	chrA15	86	109
BGIBMGA007950-RA-E1	chrA15	515	668
BGIBMGA007633-RA-E7	chrA15	21	18
BGIBMGA007951-RA-E1	chrA15	39	50
BGIBMGA007632-RA-E1	chrA15	117	138
BGIBMGA007952-RA-E1	chrA15	10	16
BGIBMGA007953-RA-E1	chrA15	2	5
BGIBMGA007954-RA-E1	chrA15	17	11
BGIBMGA007955-RA-E1	chrA15	28	32
BGIBMGA007630-RA-E1	chrA15	17	14
BGIBMGA007629-RA-E1	chrA15	164	146
BGIBMGA007628-RA-E3	chrA15	45	64
BGIBMGA007627-RA-E3	chrA15	212	249
BGIBMGA007626-RA-E3	chrA15	17	31
BGIBMGA007625-RA-E2	chrA15	1	5
BGIBMGA007621-RA-E4	chrA15	97	147
BGIBMGA007961-RA-E1	chrA15	74	71
BGIBMGA007620-RA-E2	chrA15	8	13
BGIBMGA007962-RA-E1	chrA15	104	92
BGIBMGA007618-RA-E4	chrA15	103	149
BGIBMGA007964-RA-E1	chrA15	4	1
BGIBMGA007971-RA-E1	chrA15	7	6
BGIBMGA007972-RA-E1	chrA15	133	149
BGIBMGA007613-RA-E4	chrA15	69	81
BGIBMGA007973-RA-E1	chrA15	31	29
BGIBMGA007612-RA-E3	chrA15	32	26
BGIBMGA007611-RA-E3	chrA15	21	23
BGIBMGA007976-RA-E1	chrA15	81	83
BGIBMGA007977-RA-E1	chrA15	132	183
BGIBMGA007978-RA-E1	chrA15	27	38
BGIBMGA007604-RA-E5	chrA15	21	33
BGIBMGA007603-RA-E4	chrA15	5	3
BGIBMGA007602-RA-E4	chrA15	32	32
BGIBMGA007601-RA-E1	chrA15	479	655
BGIBMGA013133-RA-E1	chrA16	39	30
BGIBMGA013131-RA-E6	chrA16	75	108
BGIBMGA013129-RA-E17	chrA16	28	47
BGIBMGA013134-RA-E1	chrA16	10	17
BGIBMGA013124-RA-E1	chrA16	10	12
BGIBMGA013123-RA-E2	chrA16	9	12
BGIBMGA013121-RA-E6	chrA16	4	3
BGIBMGA013140-RA-E1	chrA16	73	105
BGIBMGA013120-RA-E3	chrA16	49	53
BGIBMGA013141-RA-E1	chrA16	53	59
BGIBMGA013118-RA-E2	chrA16	462	678
BGIBMGA013142-RA-E1	chrA16	4	10
BGIBMGA013145-RA-E1	chrA16	6	7
BGIBMGA013116-RA-E6	chrA16	354	389
BGIBMGA013146-RA-E1	chrA16	411	509
BGIBMGA013147-RA-E1	chrA16	43	39
BGIBMGA013115-RA-E11	chrA16	1935	2043
BGIBMGA013148-RA-E1	chrA16	77	77
BGIBMGA013114-RA-E5	chrA16	82	84
BGIBMGA013150-RA-E1	chrA16	109	109
BGIBMGA013112-RA-E10	chrA16	194	237
BGIBMGA013201-RA-E4	chrA16	71	49
BGIBMGA013200-RA-E4	chrA16	87	102
BGIBMGA013220-RA-E1	chrA16	15	13
BGIBMGA013191-RA-E7	chrA16	11	19
BGIBMGA013190-RA-E4	chrA16	18	33
BGIBMGA013226-RA-E1	chrA16	152	246
BGIBMGA013228-RA-E1	chrA16	10	15
BGIBMGA013231-RA-E1	chrA16	4	5
BGIBMGA013232-RA-E1	chrA16	32	46
BGIBMGA013235-RA-E1	chrA16	8	17
BGIBMGA013236-RA-E1	chrA16	617	882
BGIBMGA013237-RA-E1	chrA16	409	778
BGIBMGA013238-RA-E1	chrA16	4	3
BGIBMGA013242-RA-E1	chrA16	95	121
BGIBMGA013182-RA-E2	chrA16	20	26
BGIBMGA013243-RA-E1	chrA16	118	139
BGIBMGA013180-RA-E4	chrA16	25	13
BGIBMGA013244-RA-E1	chrA16	796	870
BGIBMGA013179-RA-E3	chrA16	32	51
BGIBMGA013247-RA-E1	chrA16	6	7
BGIBMGA013252-RA-E1	chrA16	118	148
BGIBMGA013169-RA-E1	chrA16	29	35
BGIBMGA013168-RA-E5	chrA16	41	58
BGIBMGA013259-RA-E1	chrA16	76	130
BGIBMGA013166-RA-E7	chrA16	19	28
BGIBMGA013260-RA-E1	chrA16	97	152
BGIBMGA013165-RA-E3	chrA16	10	5
BGIBMGA013164-RA-E4	chrA16	8	5
BGIBMGA013263-RA-E1	chrA16	10	16
BGIBMGA013264-RA-E1	chrA16	73	91
BGIBMGA013267-RA-E1	chrA16	7	4
BGIBMGA013268-RA-E1	chrA16	736	887
BGIBMGA013163-RA-E3	chrA16	820	975
BGIBMGA013269-RA-E1	chrA16	58	118
BGIBMGA013161-RA-E2	chrA16	67	102
BGIBMGA013160-RA-E1	chrA16	33	62
BGIBMGA013273-RA-E1	chrA16	22	15
BGIBMGA013157-RA-E3	chrA16	1213	1287
BGIBMGA013276-RA-E1	chrA16	15	9
BGIBMGA012916-RA-E4	chrA16	359	386
BGIBMGA012921-RA-E1	chrA16	21	20
BGIBMGA012922-RA-E1	chrA16	22	8
BGIBMGA012915-RA-E13	chrA16	3	8
BGIBMGA012923-RA-E1	chrA16	41	52
BGIBMGA012924-RA-E1	chrA16	22	28
BGIBMGA012914-RA-E8	chrA16	6	6
BGIBMGA012907-RA-E4	chrA16	15	23
BGIBMGA012931-RA-E1	chrA16	236	308
BGIBMGA012905-RA-E4	chrA16	17	28
BGIBMGA012904-RA-E6	chrA16	393	439
BGIBMGA012934-RA-E1	chrA16	25	27
BGIBMGA012903-RA-E5	chrA16	140	182
BGIBMGA012935-RA-E1	chrA16	6	9
BGIBMGA012936-RA-E1	chrA16	108	115
BGIBMGA012902-RA-E5	chrA16	34	30
BGIBMGA012937-RA-E1	chrA16	23	35
BGIBMGA012938-RA-E1	chrA16	23	47
BGIBMGA012894-RA-E2	chrA16	0	6
BGIBMGA012939-RA-E1	chrA16	4	3
BGIBMGA012893-RA-E3	chrA16	39	47
BGIBMGA012940-RA-E1	chrA16	20	24
BGIBMGA012942-RA-E1	chrA16	8	10
BGIBMGA012946-RA-E1	chrA16	7	5
BGIBMGA012947-RA-E1	chrA16	21	24
BGIBMGA012948-RA-E1	chrA16	24	33
BGIBMGA012888-RA-E5	chrA16	188	283
BGIBMGA012887-RA-E7	chrA16	5	5
BGIBMGA012885-RA-E4	chrA16	460	562
BGIBMGA012884-RA-E2	chrA16	5	4
BGIBMGA012883-RA-E2	chrA16	140	169
BGIBMGA012880-RA-E1	chrA16	32	40
BGIBMGA012952-RA-E1	chrA16	103	139
BGIBMGA012954-RA-E1	chrA16	190	221
BGIBMGA012878-RA-E9	chrA16	94	106
BGIBMGA012957-RA-E1	chrA16	5	6
BGIBMGA012958-RA-E1	chrA16	66	87
BGIBMGA012875-RA-E3	chrA16	8	10
BGIBMGA012874-RA-E3	chrA16	6	5
BGIBMGA012873-RA-E3	chrA16	207	260
BGIBMGA012961-RA-E1	chrA16	510	537
BGIBMGA012963-RA-E1	chrA16	81	102
BGIBMGA012964-RA-E1	chrA16	4	12
BGIBMGA012965-RA-E1	chrA16	17	27
BGIBMGA012870-RA-E6	chrA16	9	10
BGIBMGA012966-RA-E1	chrA16	4	6
EMBMOE00000002910	chrA16	7	4
BGIBMGA012869-RA-E11	chrA16	25	23
BGIBMGA012968-RA-E1	chrA16	1201	1333
BGIBMGA012969-RA-E1	chrA16	128	138
BGIBMGA012868-RA-E2	chrA16	15	19
BGIBMGA012971-RA-E1	chrA16	3	5
BGIBMGA012867-RA-E2	chrA16	14	46
BGIBMGA012866-RA-E3	chrA16	1	15
BGIBMGA012864-RA-E3	chrA16	9	46
BGIBMGA012972-RA-E1	chrA16	330	428
BGIBMGA012863-RA-E9	chrA16	7	16
BGIBMGA012861-RA-E4	chrA16	360	227
BGIBMGA012975-RA-E1	chrA16	119	187
BGIBMGA012860-RA-E4	chrA16	75	91
BGIBMGA012859-RA-E4	chrA16	215	243
BGIBMGA012858-RA-E2	chrA16	4	7
BGIBMGA012857-RA-E2	chrA16	428	438
BGIBMGA012979-RA-E1	chrA16	34	40
BGIBMGA012981-RA-E1	chrA16	408	462
BGIBMGA012855-RA-E25	chrA16	14	29
BGIBMGA012982-RA-E1	chrA16	155	178
BGIBMGA012854-RA-E1	chrA16	271	299
BGIBMGA012983-RA-E1	chrA16	43	57
BGIBMGA012853-RA-E4	chrA16	8	6
BGIBMGA012984-RA-E1	chrA16	2	6
BGIBMGA012852-RA-E4	chrA16	211	243
BGIBMGA012851-RA-E6	chrA16	68	53
BGIBMGA012985-RA-E1	chrA16	297	355
BGIBMGA012850-RA-E2	chrA16	211	274
BGIBMGA012986-RA-E1	chrA16	12	12
BGIBMGA012841-RA-E1	chrA16	11	17
BGIBMGA012991-RA-E1	chrA16	34	58
BGIBMGA012994-RA-E1	chrA16	154	208
BGIBMGA012995-RA-E1	chrA16	28	26
BGIBMGA012838-RA-E6	chrA16	64	90
BGIBMGA012837-RA-E2	chrA16	3	11
BGIBMGA012997-RA-E1	chrA16	65	114
BGIBMGA013000-RA-E1	chrA16	169	294
BGIBMGA013002-RA-E1	chrA16	26	35
BGIBMGA013005-RA-E1	chrA16	145	324
BGIBMGA013006-RA-E1	chrA16	70	99
BGIBMGA013007-RA-E1	chrA16	0	9
BGIBMGA013010-RA-E1	chrA16	35	44
BGIBMGA012834-RA-E4	chrA16	51	52
BGIBMGA013011-RA-E1	chrA16	190	320
BGIBMGA012833-RA-E6	chrA16	5	2
BGIBMGA013014-RA-E1	chrA16	29	48
BGIBMGA013015-RA-E1	chrA16	20	39
BGIBMGA013016-RA-E1	chrA16	51	92
BGIBMGA013017-RA-E1	chrA16	94	147
BGIBMGA012831-RA-E6	chrA16	697	769
BGIBMGA013018-RA-E1	chrA16	17	22
BGIBMGA013020-RA-E1	chrA16	15	12
BGIBMGA012827-RA-E8	chrA16	22	21
BGIBMGA013021-RA-E1	chrA16	192	140
BGIBMGA013023-RA-E1	chrA16	56	81
BGIBMGA012822-RA-E3	chrA16	6	15
BGIBMGA013025-RA-E1	chrA16	35	33
BGIBMGA013026-RA-E1	chrA16	20	22
BGIBMGA012817-RA-E3	chrA16	41	51
BGIBMGA012816-RA-E5	chrA16	4	5
BGIBMGA013029-RA-E1	chrA16	51	48
BGIBMGA013038-RA-E1	chrA16	56	52
BGIBMGA013048-RA-E1	chrA16	60	130
BGIBMGA013049-RA-E1	chrA16	68	91
BGIBMGA013050-RA-E1	chrA16	227	278
BGIBMGA013051-RA-E1	chrA16	601	731
BGIBMGA012812-RA-E1	chrA16	8	7
BGIBMGA013052-RA-E1	chrA16	5	5
BGIBMGA012811-RA-E1	chrA16	5	2
BGIBMGA013054-RA-E1	chrA16	100	132
BGIBMGA012810-RA-E1	chrA16	103	117
BGIBMGA012809-RA-E6	chrA16	31	32
BGIBMGA012808-RA-E2	chrA16	21	32
BGIBMGA012806-RA-E3	chrA16	7	12
BGIBMGA012804-RA-E2	chrA16	0	5
BGIBMGA012803-RA-E2	chrA16	41	35
BGIBMGA012802-RA-E1	chrA16	3	9
BGIBMGA013063-RA-E1	chrA16	95	76
BGIBMGA013068-RA-E1	chrA16	26	20
BGIBMGA013069-RA-E1	chrA16	40	67
BGIBMGA013070-RA-E1	chrA16	23	14
BGIBMGA012790-RA-E17	chrA16	2	7
BGIBMGA013072-RA-E1	chrA16	57	61
BGIBMGA013073-RA-E1	chrA16	50	63
BGIBMGA013074-RA-E1	chrA16	50	52
BGIBMGA013075-RA-E1	chrA16	21	22
BGIBMGA013076-RA-E1	chrA16	1162	1238
BGIBMGA013077-RA-E1	chrA16	151	220
BGIBMGA013078-RA-E1	chrA16	88	108
BGIBMGA012780-RA-E1	chrA16	872	1020
BGIBMGA013082-RA-E1	chrA16	20	26
BGIBMGA012774-RA-E1	chrA16	72	67
BGIBMGA013083-RA-E1	chrA16	71	110
BGIBMGA012773-RA-E1	chrA16	2771	3496
BGIBMGA013085-RA-E1	chrA16	650	851
BGIBMGA012772-RA-E1	chrA16	700	902
BGIBMGA012771-RA-E4	chrA16	5	4
BGIBMGA012770-RA-E2	chrA16	4	4
BGIBMGA013089-RA-E1	chrA16	9	6
BGIBMGA012768-RA-E3	chrA16	6	8
BGIBMGA012767-RA-E1	chrA16	5	5
BGIBMGA013090-RA-E1	chrA16	5	8
BGIBMGA012766-RA-E4	chrA16	16	26
BGIBMGA012764-RA-E12	chrA16	23	26
BGIBMGA012763-RA-E13	chrA16	24	19
BGIBMGA012762-RA-E2	chrA16	432	423
BGIBMGA013096-RA-E1	chrA16	6	3
BGIBMGA012761-RA-E7	chrA16	65	82
BGIBMGA013097-RA-E1	chrA16	9	17
BGIBMGA012758-RA-E12	chrA16	11	12
BGIBMGA013100-RA-E1	chrA16	64	41
BGIBMGA013102-RA-E1	chrA16	31	40
BGIBMGA013108-RA-E1	chrA16	246	224
BGIBMGA007222-RA-E1	chrA17	148	150
EMBMOE00000006319	chrA17	51	48
BGIBMGA000177-RA-E2	chrA17	38	47
BGIBMGA000179-RA-E1	chrA17	63	79
BGIBMGA000174-RA-E8	chrA17	16	22
BGIBMGA000173-RA-E2	chrA17	40	47
BGIBMGA003918-RA-E13	chrA17	229	293
BGIBMGA003920-RA-E1	chrA17	6	21
BGIBMGA003917-RA-E3	chrA17	131	137
EMBMOE00000002731	chrA17	11	26
BGIBMGA003915-RA-E6	chrA17	88	143
BGIBMGA003923-RA-E1	chrA17	697	762
BGIBMGA003924-RA-E1	chrA17	510	523
BGIBMGA003909-RA-E5	chrA17	10	13
BGIBMGA003926-RA-E1	chrA17	23	36
BGIBMGA003953-RA-E2	chrA17	15	21
BGIBMGA003949-RA-E5	chrA17	52	61
BGIBMGA003948-RA-E3	chrA17	4	3
BGIBMGA003954-RA-E1	chrA17	30	27
BGIBMGA003946-RA-E2	chrA17	27	44
BGIBMGA003945-RA-E11	chrA17	65	80
BGIBMGA003944-RA-E10	chrA17	85	115
BGIBMGA003943-RA-E10	chrA17	43	52
BGIBMGA003939-RA-E1	chrA17	5	8
BGIBMGA003938-RA-E1	chrA17	28	36
BGIBMGA003962-RA-E1	chrA17	22	23
BGIBMGA007278-RA-E1	chrA17	5	10
BGIBMGA007281-RA-E1	chrA17	52	64
BGIBMGA007282-RA-E1	chrA17	21	33
BGIBMGA007276-RA-E8	chrA17	2	9
BGIBMGA007275-RA-E3	chrA17	16	25
BGIBMGA007285-RA-E1	chrA17	32	40
BGIBMGA007286-RA-E1	chrA17	168	189
BGIBMGA007287-RA-E1	chrA17	563	711
BGIBMGA007271-RA-E6	chrA17	22	30
BGIBMGA007270-RA-E7	chrA17	21	26
BGIBMGA007268-RA-E8	chrA17	741	835
BGIBMGA007267-RA-E4	chrA17	700	621
BGIBMGA007295-RA-E1	chrA17	2	5
BGIBMGA007296-RA-E1	chrA17	6	10
BGIBMGA007297-RA-E1	chrA17	194	234
BGIBMGA007266-RA-E2	chrA17	152	147
BGIBMGA007298-RA-E1	chrA17	15	24
BGIBMGA007265-RA-E9	chrA17	27	41
BGIBMGA007264-RA-E11	chrA17	6	13
BGIBMGA007263-RA-E5	chrA17	264	293
BGIBMGA007299-RA-E1	chrA17	265	338
BGIBMGA007261-RA-E4	chrA17	120	133
BGIBMGA007301-RA-E1	chrA17	27	26
BGIBMGA007304-RA-E1	chrA17	26	33
BGIBMGA007258-RA-E5	chrA17	370	411
BGIBMGA007257-RA-E4	chrA17	105	118
BGIBMGA007256-RA-E3	chrA17	283	290
BGIBMGA007255-RA-E3	chrA17	37	39
BGIBMGA007254-RA-E6	chrA17	519	691
BGIBMGA007253-RA-E6	chrA17	83	132
BGIBMGA005595-RA-E3	chrA17	5	7
BGIBMGA005599-RA-E1	chrA17	18	29
BGIBMGA005600-RA-E1	chrA17	11	9
BGIBMGA005594-RA-E8	chrA17	6	8
BGIBMGA005601-RA-E1	chrA17	5	0
BGIBMGA005593-RA-E4	chrA17	109	138
BGIBMGA005603-RA-E1	chrA17	8	7
BGIBMGA005592-RA-E10	chrA17	84	62
BGIBMGA005604-RA-E1	chrA17	29	35
BGIBMGA005606-RA-E1	chrA17	18	15
BGIBMGA005607-RA-E1	chrA17	82	95
BGIBMGA005590-RA-E5	chrA17	141	174
BGIBMGA005612-RA-E1	chrA17	9	3
BGIBMGA005615-RA-E1	chrA17	57	68
BGIBMGA005586-RA-E5	chrA17	49	73
BGIBMGA005618-RA-E1	chrA17	8	8
BGIBMGA005583-RA-E1	chrA17	26	45
BGIBMGA005582-RA-E4	chrA17	9	6
BGIBMGA005577-RA-E3	chrA17	548	598
BGIBMGA005576-RA-E3	chrA17	448	522
BGIBMGA005626-RA-E1	chrA17	40	50
BGIBMGA005627-RA-E1	chrA17	5	0
BGIBMGA005575-RA-E3	chrA17	4	9
BGIBMGA005573-RA-E2	chrA17	4	7
BGIBMGA005628-RA-E1	chrA17	328	473
BGIBMGA005571-RA-E4	chrA17	15	22
BGIBMGA005635-RA-E1	chrA17	155	190
BGIBMGA005636-RA-E1	chrA17	37	28
BGIBMGA005565-RA-E2	chrA17	21	24
BGIBMGA005637-RA-E1	chrA17	89	97
BGIBMGA005638-RA-E1	chrA17	81	109
BGIBMGA005564-RA-E5	chrA17	195	212
BGIBMGA005640-RA-E1	chrA17	66	82
BGIBMGA005641-RA-E1	chrA17	126	168
BGIBMGA005560-RA-E1	chrA17	750	876
BGIBMGA005648-RA-E1	chrA17	725	686
EMBMOE00000005260	chrA17	295	281
BGIBMGA005559-RA-E1	chrA17	213	236
BGIBMGA005650-RA-E1	chrA17	140	181
BGIBMGA005651-RA-E1	chrA17	13	13
BGIBMGA005655-RA-E1	chrA17	186	231
BGIBMGA005557-RA-E3	chrA17	46	40
BGIBMGA005656-RA-E1	chrA17	489	562
BGIBMGA005657-RA-E1	chrA17	22	25
BGIBMGA005556-RA-E5	chrA17	9	20
BGIBMGA005552-RA-E3	chrA17	189	214
BGIBMGA005658-RA-E1	chrA17	14	105
BGIBMGA005659-RA-E1	chrA17	179	199
BGIBMGA005550-RA-E2	chrA17	804	784
BGIBMGA005661-RA-E1	chrA17	6	8
BGIBMGA005662-RA-E1	chrA17	11	13
BGIBMGA005664-RA-E1	chrA17	555	864
EMBMOE00000006291	chrA17	42	58
BGIBMGA005665-RA-E1	chrA17	47	88
BGIBMGA005666-RA-E1	chrA17	21	33
BGIBMGA005547-RA-E3	chrA17	10	10
BGIBMGA005545-RA-E4	chrA17	7	9
BGIBMGA005544-RA-E6	chrA17	101	126
BGIBMGA005670-RA-E1	chrA17	8	6
BGIBMGA005672-RA-E1	chrA17	31	37
BGIBMGA005540-RA-E7	chrA17	14	12
BGIBMGA005678-RA-E1	chrA17	14	11
BGIBMGA005537-RA-E1	chrA17	97	122
BGIBMGA005536-RA-E5	chrA17	15	13
BGIBMGA005535-RA-E2	chrA17	3	7
BGIBMGA005681-RA-E1	chrA17	4	2
BGIBMGA005534-RA-E1	chrA17	7	11
BGIBMGA005533-RA-E2	chrA17	35	44
BGIBMGA005684-RA-E1	chrA17	113	112
BGIBMGA005531-RA-E2	chrA17	4	4
BGIBMGA005530-RA-E1	chrA17	169	185
BGIBMGA005529-RA-E8	chrA17	29	47
BGIBMGA005687-RA-E1	chrA17	81	94
BGIBMGA005528-RA-E3	chrA17	68	74
BGIBMGA005688-RA-E1	chrA17	17	21
BGIBMGA005526-RA-E2	chrA17	44	60
BGIBMGA005525-RA-E5	chrA17	6	11
BGIBMGA005690-RA-E1	chrA17	3	7
BGIBMGA005691-RA-E1	chrA17	5	16
BGIBMGA007051-RA-E4	chrA17	5	9
BGIBMGA007060-RA-E1	chrA17	35	29
BGIBMGA007050-RA-E4	chrA17	52	41
BGIBMGA007049-RA-E14	chrA17	24	48
BGIBMGA007047-RA-E4	chrA17	4	7
BGIBMGA007045-RA-E14	chrA17	85	86
BGIBMGA007061-RA-E1	chrA17	266	392
BGIBMGA007044-RA-E4	chrA17	4	8
BGIBMGA007062-RA-E1	chrA17	5	9
BGIBMGA007063-RA-E1	chrA17	446	601
BGIBMGA007043-RA-E1	chrA17	308	342
BGIBMGA007064-RA-E1	chrA17	12	13
BGIBMGA007040-RA-E1	chrA17	284	326
BGIBMGA007039-RA-E2	chrA17	1621	1587
BGIBMGA007038-RA-E9	chrA17	130	217
BGIBMGA007037-RA-E2	chrA17	18	21
BGIBMGA007035-RA-E15	chrA17	69	90
BGIBMGA007068-RA-E1	chrA17	235	238
BGIBMGA007069-RA-E1	chrA17	2	5
BGIBMGA007070-RA-E1	chrA17	29	42
BGIBMGA007034-RA-E9	chrA17	52	64
BGIBMGA007033-RA-E1	chrA17	6	10
BGIBMGA007072-RA-E1	chrA17	233	297
BGIBMGA007032-RA-E2	chrA17	4	4
BGIBMGA007073-RA-E1	chrA17	5	15
BGIBMGA007026-RA-E3	chrA17	14	16
BGIBMGA007025-RA-E6	chrA17	38	64
BGIBMGA007024-RA-E3	chrA17	28	35
BGIBMGA007077-RA-E1	chrA17	227	281
BGIBMGA007023-RA-E2	chrA17	22	25
BGIBMGA007078-RA-E1	chrA17	8	9
BGIBMGA007079-RA-E1	chrA17	6	3
BGIBMGA007080-RA-E1	chrA17	89	120
BGIBMGA007022-RA-E2	chrA17	8	7
BGIBMGA007021-RA-E5	chrA17	4	6
BGIBMGA007020-RA-E7	chrA17	8	5
BGIBMGA007082-RA-E1	chrA17	165	218
BGIBMGA007019-RA-E4	chrA17	160	190
BGIBMGA007083-RA-E1	chrA17	72	83
BGIBMGA007017-RA-E2	chrA17	105	152
[truncated: 4,043 more rows]
