# Supplementary material for: RNA sequencing reveals a complete but an unconventional type of dosage compensation in the domestic silkworm Bombyx mori
Source: R Soc Open Sci. 2017 Jul 12;4(7):170261. doi: 10.1098/rsos.170261 (PMC5541547; doi:10.1098/rsos.170261)
Supplement: Supp File 6 [file rsos170261supp7.xlsx]

## Sheet: CPM <10 filtered
Gene ID	chromosome	trimmed_B_L003.sam	trimmed_B_L004.sam	trimmed_H_L003.sam	trimmed_H_L005.sam	trimmed_C_L003.sam	trimmed_C_L004.sam	trimmed_I_L003.sam	trimmed_I_L004.sam	trimmed_D_L003.sam	trimmed_D_L004.sam	trimmed_J_L003.sam	trimmed_J_L004.sam	trimmed_BM1.sam	trimmed_BF1.sam
BGIBMGA006795-RA-E2	chrA10	6	17	0	9	17	29	10	8	31	35	44	50	12	24
BGIBMGA006796-RA-E1	chrA10	87	195	15	110	453	614	299	352	542	534	549	684	1	0
BGIBMGA006797-RA-E1	chrA10	50	111	10	38	89	136	29	44	119	127	109	137	97	98
BGIBMGA006794-RA-E5	chrA10	624	733	260	515	638	659	623	533	643	701	542	514	947	1002
BGIBMGA006839-RA-E4	chrA10	634	1260	163	794	406	669	615	737	802	770	534	748	17	9
BGIBMGA006840-RA-E1	chrA10	388	507	119	358	373	420	299	304	418	449	416	402	562	579
BGIBMGA006841-RA-E1	chrA10	57	150	5	39	293	497	90	124	501	482	538	684	88	107
BGIBMGA006837-RA-E12	chrA10	5	26	1	7	86	152	13	14	188	187	207	288	264	442
BGIBMGA006835-RA-E5	chrA10	5548	8126	1870	5397	4223	4779	7246	6503	5480	5524	4431	4836	850	781
BGIBMGA006834-RA-E1	chrA10	84	194	21	78	221	373	80	117	478	463	599	736	165	220
BGIBMGA006843-RA-E1	chrA10	144	363	29	175	329	569	345	430	427	429	315	479	0	0
BGIBMGA006844-RA-E1	chrA10	6	24	0	4	49	102	10	7	131	123	182	258	0	0
BGIBMGA006845-RA-E1	chrA10	7	19	0	4	21	48	9	16	70	60	67	115	0	0
BGIBMGA006846-RA-E1	chrA10	0	0	0	1	35	71	2	10	286	282	632	983	57	97
BGIBMGA006848-RA-E1	chrA10	13	46	6	21	158	282	25	43	523	538	691	829	49	67
BGIBMGA006849-RA-E1	chrA10	119	171	30	104	133	173	104	113	157	166	134	157	133	151
BGIBMGA006850-RA-E1	chrA10	177	390	25	161	682	894	408	473	795	810	726	874	387	515
BGIBMGA006851-RA-E1	chrA10	134	335	21	120	524	857	265	309	936	900	1002	1311	36	40
BGIBMGA006852-RA-E1	chrA10	29	96	6	34	197	304	66	76	340	318	285	429	32	48
BGIBMGA006830-RA-E24	chrA10	70	213	10	61	464	821	201	254	841	787	783	1098	0	0
BGIBMGA006855-RA-E1	chrA10	215	377	55	246	252	352	221	232	367	375	286	369	76	112
BGIBMGA006829-RA-E2	chrA10	85	152	10	81	93	118	65	71	116	101	87	106	230	230
BGIBMGA006856-RA-E1	chrA10	10	96	0	33	602	1099	226	324	1657	1518	1985	2997	333	458
BGIBMGA006857-RA-E1	chrA10	7	12	1	3	90	181	47	60	129	127	100	188	96	127
BGIBMGA006858-RA-E1	chrA10	10	48	2	18	38	70	30	31	76	67	51	84	3	0
BGIBMGA006828-RA-E5	chrA10	285	549	58	283	489	654	297	337	663	678	699	785	286	338
BGIBMGA006859-RA-E1	chrA10	370	487	138	347	357	405	324	317	373	365	296	331	882	872
BGIBMGA006825-RA-E5	chrA10	186	393	28	177	521	692	397	422	570	606	489	588	141	192
BGIBMGA006861-RA-E1	chrA10	31	80	7	37	71	110	26	36	128	141	145	187	134	176
BGIBMGA006863-RA-E1	chrA10	129	306	26	162	409	614	252	267	557	565	538	671	284	362
BGIBMGA006824-RA-E5	chrA10	25	68	1	17	107	185	36	41	142	143	148	189	54	69
BGIBMGA006823-RA-E9	chrA10	41	125	6	41	227	340	119	149	344	329	258	344	64	87
BGIBMGA006822-RA-E6	chrA10	201	318	49	196	226	298	180	201	249	265	207	259	107	129
BGIBMGA006864-RA-E1	chrA10	14	37	0	11	49	87	22	39	107	83	79	129	0	0
BGIBMGA006820-RA-E6	chrA10	127	235	22	118	187	269	126	135	216	211	159	206	49	53
BGIBMGA006865-RA-E1	chrA10	31	64	3	22	128	186	54	72	160	157	141	213	72	98
BGIBMGA006819-RA-E1	chrA10	525	746	126	518	565	716	460	468	657	700	595	678	1008	1070
BGIBMGA006818-RA-E17	chrA10	31	100	2	31	217	403	49	57	598	605	1063	1459	14	29
BGIBMGA006866-RA-E1	chrA10	212	345	45	193	209	283	138	137	241	262	221	269	255	286
BGIBMGA006817-RA-E26	chrA10	7	51	0	10	163	325	47	42	492	479	537	888	0	0
BGIBMGA006867-RA-E1	chrA10	1356	1481	552	934	1104	1012	1174	758	1159	1317	942	727	1271	1330
BGIBMGA006816-RA-E11	chrA10	310	749	57	354	1358	2062	435	527	2483	2471	2785	3322	146	196
BGIBMGA006815-RA-E11	chrA10	206	445	54	291	235	452	276	330	288	271	199	312	22	31
BGIBMGA006872-RA-E1	chrA10	180	286	35	158	195	268	141	163	245	248	198	247	135	184
BGIBMGA006873-RA-E1	chrA10	1	9	0	4	32	61	10	18	42	43	39	71	4	12
BGIBMGA006814-RA-E4	chrA10	9	22	0	2	14	28	17	18	73	61	38	57	0	0
BGIBMGA006813-RA-E17	chrA10	42	90	4	34	368	616	223	272	503	480	510	663	0	0
BGIBMGA006811-RA-E3	chrA10	73	172	18	57	127	191	59	72	189	182	152	192	100	116
BGIBMGA006876-RA-E1	chrA10	19	46	3	20	21	50	19	24	53	49	44	56	5	6
BGIBMGA006810-RA-E12	chrA10	24	84	6	34	131	220	37	48	289	281	413	553	8	16
BGIBMGA006877-RA-E1	chrA10	6	9	0	1	24	43	4	5	74	64	87	121	11	11
BGIBMGA006809-RA-E19	chrA10	31	89	7	24	394	649	112	157	681	672	685	862	7	4
BGIBMGA006878-RA-E1	chrA10	65	174	11	72	484	722	356	449	980	945	785	1018	21	20
BGIBMGA006880-RA-E1	chrA10	6	18	0	3	39	55	8	15	95	83	95	130	0	0
BGIBMGA006808-RA-E15	chrA10	7	35	2	7	79	140	28	36	156	122	131	203	0	0
BGIBMGA006883-RA-E1	chrA10	108	197	14	82	141	208	75	90	193	198	178	209	99	115
BGIBMGA006807-RA-E6	chrA10	17	63	3	23	82	118	31	30	104	116	144	197	17	19
BGIBMGA006884-RA-E1	chrA10	9	23	0	6	54	108	19	25	164	152	142	220	0	0
BGIBMGA006885-RA-E1	chrA10	5	21	0	0	20	45	5	9	29	25	12	23	18	28
BGIBMGA006886-RA-E1	chrA10	0	0	0	0	23	42	0	3	115	122	187	271	444	681
BGIBMGA006806-RA-E5	chrA10	129	261	27	156	156	224	149	158	183	182	134	200	73	103
BGIBMGA006805-RA-E3	chrA10	43	107	4	49	66	129	33	47	113	127	146	191	129	182
BGIBMGA006887-RA-E1	chrA10	42	86	8	41	70	110	35	49	89	103	101	116	53	58
BGIBMGA006888-RA-E1	chrA10	45	86	8	46	62	85	32	43	74	83	67	87	31	28
BGIBMGA006802-RA-E3	chrA10	167	233	45	144	211	239	159	153	244	248	191	222	180	234
BGIBMGA006889-RA-E1	chrA10	121	272	17	116	252	377	131	147	397	397	346	428	336	415
BGIBMGA006801-RA-E15	chrA10	34	101	12	58	60	101	51	63	65	52	35	52	38	40
BGIBMGA006800-RA-E5	chrA10	92	197	17	90	174	227	95	102	231	226	212	263	127	139
BGIBMGA006891-RA-E1	chrA10	301	789	76	394	542	903	600	707	681	667	455	712	10	9
BGIBMGA006927-RA-E6	chrA10	14	24	5	12	49	106	12	17	143	146	254	321	63	122
BGIBMGA006929-RA-E1	chrA10	82	214	17	120	58	138	108	118	145	133	75	137	11	10
BGIBMGA006925-RA-E11	chrA10	11	53	3	10	68	157	59	73	239	217	171	286	0	0
BGIBMGA006931-RA-E1	chrA10	68	143	20	68	120	178	76	89	177	169	176	202	37	48
BGIBMGA006932-RA-E1	chrA10	50	90	7	33	120	168	71	77	136	145	132	149	99	117
BGIBMGA006921-RA-E5	chrA10	28	79	1	19	147	216	46	57	317	298	422	524	60	103
BGIBMGA006933-RA-E1	chrA10	25	56	3	29	47	90	28	28	85	84	90	130	26	40
BGIBMGA006920-RA-E4	chrA10	114	231	23	99	202	303	104	117	354	348	395	540	124	161
BGIBMGA006935-RA-E1	chrA10	7	35	2	10	169	347	50	72	355	310	376	623	0	0
BGIBMGA006919-RA-E3	chrA10	155	247	36	142	153	226	117	135	189	208	147	183	150	173
BGIBMGA006936-RA-E1	chrA10	60	129	11	77	228	376	172	196	324	336	272	346	59	86
BGIBMGA006915-RA-E4	chrA10	40	108	8	27	240	352	84	85	427	435	479	566	0	0
BGIBMGA006914-RA-E9	chrA10	0	23	2	6	49	84	3	10	113	131	172	254	0	0
BGIBMGA006913-RA-E4	chrA10	2	9	0	2	42	80	10	14	110	111	84	170	9	12
BGIBMGA006939-RA-E1	chrA10	83	197	7	90	166	295	88	95	307	328	400	537	59	69
BGIBMGA006940-RA-E1	chrA10	8	23	1	8	32	45	16	22	44	48	44	55	5	10
BGIBMGA006912-RA-E5	chrA10	10	27	1	9	59	83	26	24	88	84	94	117	17	21
BGIBMGA006941-RA-E1	chrA10	38	89	2	38	165	257	58	68	247	257	216	287	31	43
BGIBMGA006942-RA-E1	chrA10	204	447	78	368	151	270	181	250	125	118	87	142	4	2
BGIBMGA006943-RA-E1	chrA10	28	99	3	38	113	214	115	144	163	176	111	207	0	4
BGIBMGA006944-RA-E1	chrA10	88	109	33	80	77	86	79	81	78	78	60	71	125	127
BGIBMGA006945-RA-E1	chrA10	281	437	98	341	419	479	438	427	418	439	370	449	159	194
BGIBMGA006946-RA-E1	chrA10	186	401	29	182	339	465	200	221	455	474	442	506	131	157
BGIBMGA006910-RA-E4	chrA10	62	155	6	46	133	206	131	164	221	230	178	241	5	5
BGIBMGA006909-RA-E20	chrA10	86	210	12	71	545	883	366	442	756	725	606	858	0	0
BGIBMGA006907-RA-E1	chrA10	892	1131	322	816	890	983	703	701	999	1024	953	971	921	1150
BGIBMGA006906-RA-E19	chrA10	9	10	1	3	30	55	6	6	76	79	139	214	5	13
BGIBMGA006952-RA-E1	chrA10	0	20	0	2	27	56	3	3	71	65	101	192	0	0
BGIBMGA006905-RA-E8	chrA10	132	286	16	107	300	478	197	265	496	490	335	450	15	16
BGIBMGA006904-RA-E2	chrA10	7	28	0	4	24	33	36	41	85	89	82	133	0	0
BGIBMGA006902-RA-E4	chrA10	25	48	0	26	56	108	29	44	99	86	71	108	18	18
BGIBMGA006954-RA-E1	chrA10	38	131	11	62	56	130	53	77	45	57	30	69	4	6
BGIBMGA006957-RA-E1	chrA10	21	47	1	12	261	445	30	49	498	447	576	884	2	0
BGIBMGA006959-RA-E1	chrA10	104	283	11	71	753	1006	319	395	1161	1202	1155	1336	17	5
BGIBMGA006962-RA-E1	chrA10	25	85	5	54	105	188	54	80	195	183	288	386	58	76
BGIBMGA006899-RA-E7	chrA10	39	71	6	56	70	112	48	60	88	98	128	151	14	26
BGIBMGA006963-RA-E1	chrA10	62	171	19	108	176	276	118	153	231	224	250	304	31	41
BGIBMGA006964-RA-E1	chrA10	47	124	19	86	196	325	133	178	260	259	360	497	110	140
BGIBMGA006898-RA-E6	chrA10	92	274	23	146	603	941	298	426	834	795	797	1048	384	525
BGIBMGA006897-RA-E4	chrA10	44	114	13	83	77	126	72	85	93	95	114	145	29	35
BGIBMGA006965-RA-E1	chrA10	14	52	7	24	26	45	27	34	39	35	37	52	17	13
BGIBMGA006896-RA-E6	chrA10	62	153	25	108	162	229	141	145	202	211	264	314	56	79
BGIBMGA006966-RA-E1	chrA10	181	238	76	173	221	242	225	184	257	286	311	282	234	261
BGIBMGA006895-RA-E7	chrA10	3	16	0	3	30	64	9	17	65	53	79	113	13	13
BGIBMGA006967-RA-E1	chrA10	78	193	12	92	458	750	370	451	700	669	820	1098	13	9
BGIBMGA006892-RA-E8	chrA10	21	55	7	41	87	158	80	93	214	202	222	284	33	43
BGIBMGA002851-RA-E1	chrA10	650	1356	138	708	244	428	846	984	799	772	602	863	0	0
BGIBMGA002852-RA-E1	chrA10	69	204	37	182	170	280	267	337	130	135	160	237	0	0
BGIBMGA002848-RA-E2	chrA10	39	78	12	68	35	53	30	54	131	124	104	125	3	1
BGIBMGA002847-RA-E5	chrA10	7	28	4	10	117	223	69	98	319	301	364	527	39	64
BGIBMGA002856-RA-E1	chrA10	98	286	25	133	85	154	191	251	157	151	145	241	0	0
BGIBMGA002846-RA-E8	chrA10	402	721	91	415	95	168	194	272	182	175	123	192	6	4
BGIBMGA002845-RA-E18	chrA10	118	359	15	107	50	113	190	264	223	216	193	331	0	0
BGIBMGA002844-RA-E12	chrA10	25	72	2	10	9	20	26	37	44	47	33	59	0	0
BGIBMGA002843-RA-E22	chrA10	33	99	3	24	31	88	70	108	77	88	86	175	0	0
BGIBMGA002857-RA-E1	chrA10	3	7	1	5	31	49	15	18	53	49	59	96	3	3
BGIBMGA002842-RA-E4	chrA10	4	15	1	7	19	36	23	37	43	36	56	107	5	5
BGIBMGA002858-RA-E1	chrA10	137	291	25	168	180	291	250	315	259	255	253	350	10	13
BGIBMGA002841-RA-E7	chrA10	27	81	5	47	85	145	124	172	165	156	142	263	1	0
BGIBMGA002840-RA-E39	chrA10	1005	2402	227	1286	801	1305	1905	2331	1467	1431	1461	2130	0	0
BGIBMGA002859-RA-E1	chrA10	8	20	2	10	21	56	16	18	54	43	60	102	13	19
BGIBMGA002861-RA-E1	chrA10	4	13	0	7	106	211	73	98	200	212	243	374	2	5
BGIBMGA002839-RA-E5	chrA10	131	330	20	205	259	415	343	412	375	313	349	514	0	0
BGIBMGA002838-RA-E2	chrA10	56	129	15	89	158	208	182	185	160	144	183	213	0	1
BGIBMGA002862-RA-E1	chrA10	31	73	10	59	75	140	104	129	118	97	111	164	21	18
BGIBMGA002837-RA-E7	chrA10	747	1118	482	1156	890	1036	1498	1289	927	929	981	1043	19	30
BGIBMGA002836-RA-E10	chrA10	9	42	4	17	45	95	18	16	107	70	203	336	0	0
BGIBMGA002863-RA-E1	chrA10	8	42	1	8	41	56	17	34	83	71	107	164	0	0
BGIBMGA002835-RA-E1	chrA10	81	180	29	110	172	294	144	172	242	255	275	380	51	65
BGIBMGA002864-RA-E1	chrA10	56	152	13	80	39	81	76	106	103	91	79	113	1	0
BGIBMGA002868-RA-E1	chrA10	45	101	5	19	31	69	13	21	47	44	44	85	0	0
BGIBMGA002869-RA-E1	chrA10	16	29	2	14	113	194	74	85	132	132	155	213	14	33
BGIBMGA002831-RA-E4	chrA10	76	194	14	119	34	67	136	176	109	99	111	159	0	0
BGIBMGA002830-RA-E2	chrA10	49	95	12	79	23	39	93	115	60	48	76	108	0	0
BGIBMGA002870-RA-E1	chrA10	13	44	5	20	50	113	34	46	133	114	289	370	25	32
BGIBMGA002829-RA-E2	chrA10	152	268	60	187	165	227	164	197	195	204	200	235	104	118
BGIBMGA002878-RA-E1	chrA10	48	134	6	88	176	302	181	208	215	193	212	322	78	89
BGIBMGA002823-RA-E11	chrA10	19	80	7	66	96	209	147	215	137	129	157	268	0	0
BGIBMGA002822-RA-E3	chrA10	20	44	4	22	26	31	22	22	32	37	42	47	7	8
BGIBMGA002880-RA-E1	chrA10	122	182	37	132	97	140	105	108	106	112	107	126	321	333
BGIBMGA002821-RA-E12	chrA10	23	76	14	85	24	42	61	81	45	38	62	110	0	0
BGIBMGA002881-RA-E1	chrA10	78	167	16	90	121	184	112	152	139	135	138	188	332	394
BGIBMGA002820-RA-E13	chrA10	6	24	2	15	33	75	31	53	77	64	120	187	0	0
BGIBMGA002885-RA-E1	chrA10	5	9	1	5	19	49	14	23	93	94	62	105	0	1
BGIBMGA002818-RA-E7	chrA10	127	291	20	147	272	445	445	522	382	366	465	638	1	4
BGIBMGA002886-RA-E1	chrA10	55	141	16	75	51	103	82	88	62	66	51	70	67	71
BGIBMGA002817-RA-E2	chrA10	57	155	16	76	260	464	67	109	613	624	1142	1532	76	120
BGIBMGA002887-RA-E1	chrA10	5	28	2	18	98	151	54	46	128	102	129	184	24	26
BGIBMGA002814-RA-E7	chrA10	378	621	154	521	680	801	753	710	830	843	955	947	574	709
BGIBMGA002888-RA-E1	chrA10	5	6	0	1	19	31	30	44	49	40	63	114	0	0
BGIBMGA002889-RA-E1	chrA10	12	37	3	21	41	92	44	60	65	58	66	113	0	0
BGIBMGA002891-RA-E1	chrA10	35	87	7	50	69	123	59	83	100	95	107	156	9	6
BGIBMGA002892-RA-E1	chrA10	13	56	4	32	80	168	47	64	159	155	225	354	14	8
BGIBMGA002811-RA-E4	chrA10	3818	4564	2096	4097	2784	2705	4800	3316	2682	2930	2747	2249	2332	2464
BGIBMGA002893-RA-E1	chrA10	6	19	1	7	55	117	37	64	136	127	171	245	0	0
BGIBMGA002810-RA-E1	chrA10	95	192	17	129	150	227	106	146	235	226	267	339	68	71
BGIBMGA002894-RA-E1	chrA10	125	282	33	184	350	539	302	379	522	483	612	802	0	0
BGIBMGA002809-RA-E3	chrA10	151	225	42	158	152	192	157	159	164	171	167	190	111	123
BGIBMGA002895-RA-E1	chrA10	248	594	66	385	545	896	526	653	732	750	901	1269	8	12
BGIBMGA002896-RA-E1	chrA10	30	103	12	64	84	149	140	182	91	102	112	172	0	0
BGIBMGA002808-RA-E3	chrA10	21	72	7	51	54	88	39	43	92	99	142	192	47	55
BGIBMGA002807-RA-E1	chrA10	5	14	1	3	23	44	7	8	45	49	74	109	23	24
BGIBMGA002806-RA-E5	chrA10	12	30	2	16	25	59	12	22	48	47	84	116	27	27
BGIBMGA002898-RA-E1	chrA10	91	193	17	63	128	199	120	131	153	153	137	172	85	95
BGIBMGA002800-RA-E2	chrA10	1	7	0	0	22	56	1	2	71	74	138	205	13	18
BGIBMGA002906-RA-E1	chrA10	258	354	114	257	216	257	272	236	236	245	223	222	588	706
BGIBMGA002907-RA-E1	chrA10	192	328	198	503	83	142	330	343	123	108	166	211	510	634
BGIBMGA002793-RA-E2	chrA10	3	1	0	1	7	21	0	1	28	22	45	69	18	23
BGIBMGA002792-RA-E4	chrA10	43	103	4	36	121	177	90	109	136	120	98	142	35	49
BGIBMGA002913-RA-E1	chrA10	163	235	52	196	177	218	205	205	180	183	175	213	83	102
BGIBMGA002914-RA-E1	chrA10	10	30	1	7	61	126	43	56	139	126	233	366	0	0
BGIBMGA002790-RA-E6	chrA10	370	573	161	485	497	597	600	559	533	530	542	581	213	235
BGIBMGA002915-RA-E1	chrA10	286	472	101	336	218	285	423	434	346	341	334	403	90	76
BGIBMGA002916-RA-E1	chrA10	379	533	219	494	407	486	540	495	436	436	407	450	180	191
BGIBMGA002789-RA-E2	chrA10	7	24	5	21	46	90	53	58	54	52	64	100	8	8
BGIBMGA002788-RA-E5	chrA10	25	78	6	42	93	178	95	132	153	128	155	244	1710	1764
BGIBMGA002787-RA-E2	chrA10	6	17	2	11	27	49	21	29	36	31	45	62	0	0
BGIBMGA002917-RA-E1	chrA10	137	272	48	182	240	332	227	242	308	283	285	362	123	139
BGIBMGA002786-RA-E9	chrA10	43	114	11	66	169	270	130	139	277	272	332	443	61	73
BGIBMGA002918-RA-E1	chrA10	58	114	12	71	247	322	132	132	314	317	382	392	69	66
BGIBMGA002919-RA-E1	chrA10	37	110	17	80	38	78	40	56	30	37	30	58	2	0
BGIBMGA002920-RA-E1	chrA10	87	226	26	148	80	159	110	155	68	67	53	98	159	197
BGIBMGA002783-RA-E6	chrA10	68	144	29	107	110	170	112	110	203	201	337	456	127	146
BGIBMGA002921-RA-E1	chrA10	5	19	0	0	20	46	3	7	61	58	166	254	0	0
BGIBMGA002922-RA-E1	chrA10	61	136	16	96	35	70	67	91	113	108	100	161	0	0
BGIBMGA002924-RA-E1	chrA10	9	34	10	40	9	17	19	25	23	22	48	88	0	0
BGIBMGA002926-RA-E1	chrA10	2	8	0	0	30	56	30	44	104	76	107	166	0	0
BGIBMGA002927-RA-E1	chrA10	2	17	1	2	16	33	40	45	126	116	120	230	0	0
BGIBMGA002780-RA-E8	chrA10	10	37	2	9	39	74	18	20	67	56	126	190	8	9
BGIBMGA002929-RA-E1	chrA10	28	67	6	47	56	106	65	73	102	86	131	183	23	18
BGIBMGA002779-RA-E17	chrA10	92	224	25	152	444	727	183	207	774	759	1281	1497	60	95
BGIBMGA002778-RA-E4	chrA10	21	50	3	24	33	57	14	24	53	50	62	80	16	4
BGIBMGA002930-RA-E1	chrA10	33	100	5	47	308	479	207	237	361	349	411	540	249	371
BGIBMGA002777-RA-E1	chrA10	9	19	3	12	10	21	9	15	22	21	22	42	10	18
BGIBMGA002931-RA-E1	chrA10	510	1231	111	732	2201	2919	2362	2639	2942	2918	3466	4068	0	0
BGIBMGA002776-RA-E10	chrA10	80	217	39	200	263	414	348	393	286	271	310	421	21	34
BGIBMGA002933-RA-E1	chrA10	71	136	16	79	68	114	62	68	115	121	151	187	84	95
BGIBMGA002773-RA-E9	chrA10	38	82	3	26	329	493	89	108	515	500	523	665	51	66
BGIBMGA002939-RA-E1	chrA10	115	214	43	152	102	159	84	102	57	54	43	68	47	42
BGIBMGA002940-RA-E1	chrA10	878	1020	317	667	964	953	930	728	810	893	755	697	5	7
BGIBMGA002941-RA-E1	chrA10	426	528	153	355	428	437	417	345	365	380	346	347	4	4
BGIBMGA002944-RA-E1	chrA10	248	415	78	284	313	401	289	295	265	256	277	337	6	6
BGIBMGA002945-RA-E1	chrA10	445	652	182	530	410	502	565	532	422	437	366	431	8	7
BGIBMGA006672-RA-E2	chrA10	170	340	47	246	293	420	322	340	307	295	203	301	2	1
BGIBMGA006673-RA-E1	chrA10	88	134	31	95	72	85	96	102	68	66	59	68	0	0
BGIBMGA006669-RA-E33	chrA10	4	39	0	6	115	216	40	59	252	252	254	434	0	0
BGIBMGA006676-RA-E1	chrA10	15	46	0	11	86	166	58	71	100	98	73	123	0	0
BGIBMGA006677-RA-E1	chrA10	54	123	13	70	299	374	243	293	327	336	285	341	0	0
BGIBMGA006678-RA-E1	chrA10	31	101	1	35	627	1010	327	454	985	949	842	1187	0	0
BGIBMGA006680-RA-E1	chrA10	82	163	15	88	121	175	85	103	164	163	123	170	58	85
BGIBMGA006658-RA-E4	chrA10	23	56	2	21	69	122	33	39	86	88	66	104	47	53
BGIBMGA006681-RA-E1	chrA10	113	277	22	141	243	368	169	187	301	296	282	375	22	34
BGIBMGA006656-RA-E10	chrA10	55	130	4	52	91	162	79	110	137	140	79	142	0	0
BGIBMGA006682-RA-E1	chrA10	3	8	1	5	20	42	9	15	26	28	26	40	0	0
BGIBMGA006655-RA-E15	chrA10	41	118	3	30	344	658	178	233	489	430	414	617	2	0
BGIBMGA006654-RA-E33	chrA10	7	30	0	6	43	100	32	43	133	135	104	193	0	0
BGIBMGA006653-RA-E5	chrA10	95	150	20	93	93	142	63	75	126	114	108	125	71	60
BGIBMGA006685-RA-E1	chrA10	30	117	1	20	3	12	26	31	47	32	18	35	0	0
BGIBMGA006686-RA-E1	chrA10	8	33	0	2	5	25	20	32	143	140	120	268	0	0
BGIBMGA006687-RA-E1	chrA10	8	34	1	18	60	123	59	72	89	81	57	117	29	31
BGIBMGA006651-RA-E10	chrA10	7	22	0	0	179	338	61	92	413	397	362	636	0	0
BGIBMGA006689-RA-E1	chrA10	5	24	1	8	39	87	26	39	69	60	62	100	0	0
BGIBMGA006647-RA-E4	chrA10	7	27	4	15	39	100	12	18	70	65	81	151	2	0
BGIBMGA006646-RA-E1	chrA10	20	42	5	13	139	228	14	15	335	329	480	694	84	113
BGIBMGA006690-RA-E1	chrA10	2	11	0	7	27	60	7	18	52	53	60	87	0	1
BGIBMGA006694-RA-E1	chrA10	10	28	0	8	11	24	14	21	22	18	12	22	66	64
BGIBMGA006645-RA-E8	chrA10	81	183	18	113	131	207	127	152	165	161	124	174	8	6
BGIBMGA006696-RA-E1	chrA10	4	23	0	6	17	42	14	16	38	27	11	25	6	1
BGIBMGA006697-RA-E1	chrA10	4	27	2	8	36	54	15	20	71	58	75	101	23	26
BGIBMGA006700-RA-E1	chrA10	25	62	6	21	18	33	19	21	26	18	8	19	54	82
BGIBMGA006641-RA-E4	chrA10	23	56	2	22	51	97	24	26	112	111	115	143	195	233
BGIBMGA006701-RA-E1	chrA10	12	40	2	23	81	140	66	83	121	125	102	150	0	0
BGIBMGA006640-RA-E7	chrA10	106	280	25	131	125	215	164	223	131	133	99	168	0	0
BGIBMGA006639-RA-E3	chrA10	3	11	0	1	27	62	11	17	54	53	38	73	2	3
BGIBMGA006704-RA-E1	chrA10	2914	3929	1342	3026	2543	2703	3850	3084	2949	2993	2399	2415	81	69
BGIBMGA006637-RA-E6	chrA10	92	246	8	64	110	230	129	151	266	231	167	290	0	0
BGIBMGA006636-RA-E6	chrA10	1	19	0	5	40	90	9	20	81	73	60	127	0	0
BGIBMGA006634-RA-E3	chrA10	113	285	18	132	338	558	149	175	479	499	560	687	73	98
BGIBMGA006705-RA-E1	chrA10	49	137	12	62	170	302	86	110	250	274	280	400	29	31
BGIBMGA006706-RA-E1	chrA10	30	87	8	31	75	139	47	62	113	116	94	128	0	0
BGIBMGA006707-RA-E1	chrA10	2	12	2	4	20	37	6	17	56	45	21	42	3	0
BGIBMGA006632-RA-E4	chrA10	203	329	49	215	219	315	197	214	240	249	193	248	66	71
BGIBMGA006708-RA-E1	chrA10	114	325	22	194	783	1220	492	617	1155	1143	1075	1447	85	100
BGIBMGA006631-RA-E4	chrA10	212	307	49	178	222	277	174	176	267	257	222	244	185	261
BGIBMGA006630-RA-E3	chrA10	12	19	1	16	33	85	17	17	101	91	143	193	16	18
BGIBMGA006709-RA-E1	chrA10	173	246	51	170	210	240	180	185	198	206	173	188	108	143
BGIBMGA006629-RA-E6	chrA10	15	37	0	9	159	247	76	93	197	199	148	202	28	24
BGIBMGA006628-RA-E1	chrA10	49	88	9	45	82	157	49	59	140	146	136	168	92	118
BGIBMGA006711-RA-E1	chrA10	16	38	1	18	48	92	25	33	96	101	108	131	40	50
BGIBMGA006627-RA-E7	chrA10	30	86	12	27	136	226	54	60	212	173	204	287	45	45
BGIBMGA006623-RA-E8	chrA10	791	1062	232	644	800	916	692	675	746	727	542	628	15	18
BGIBMGA006719-RA-E1	chrA10	134	278	33	176	189	297	208	256	175	154	116	181	3	3
BGIBMGA006620-RA-E2	chrA10	141	313	31	165	312	452	192	200	381	373	321	417	176	226
BGIBMGA006619-RA-E11	chrA10	15	37	1	12	85	169	37	52	99	83	85	139	1	0
BGIBMGA006721-RA-E1	chrA10	63	108	7	55	103	130	81	86	113	102	81	106	218	247
BGIBMGA006617-RA-E7	chrA10	60	132	12	69	315	606	168	193	469	446	446	603	99	120
BGIBMGA006722-RA-E1	chrA10	136	274	37	149	218	302	166	183	280	271	252	305	93	117
BGIBMGA006616-RA-E3	chrA10	110	218	13	109	257	384	169	208	318	280	269	330	58	76
BGIBMGA006725-RA-E1	chrA10	8	33	1	3	126	200	45	69	163	160	162	204	7	16
BGIBMGA006615-RA-E2	chrA10	134	239	26	127	176	218	112	145	208	207	150	192	139	145
BGIBMGA006726-RA-E1	chrA10	15	35	2	10	56	110	21	26	98	108	126	170	13	17
BGIBMGA006727-RA-E1	chrA10	17	72	3	20	60	136	23	24	113	111	96	121	42	50
BGIBMGA006728-RA-E1	chrA10	22	89	3	20	264	433	118	154	426	402	402	585	0	0
BGIBMGA006614-RA-E12	chrA10	19	59	2	14	122	249	73	90	232	234	162	273	0	0
BGIBMGA006729-RA-E1	chrA10	3	14	0	3	46	85	24	28	97	87	74	103	0	0
BGIBMGA006730-RA-E1	chrA10	74	153	16	78	28	84	31	53	17	11	12	10	2	0
BGIBMGA006731-RA-E1	chrA10	248	396	66	261	185	259	178	201	127	156	79	130	1	4
BGIBMGA006732-RA-E1	chrA10	321	493	69	279	340	437	246	260	279	269	225	275	45	84
BGIBMGA006613-RA-E8	chrA10	394	980	72	469	1867	2487	1772	1956	2709	2649	2593	3115	27	30
BGIBMGA006612-RA-E6	chrA10	2	8	0	1	37	59	21	32	63	60	80	120	0	0
BGIBMGA006733-RA-E1	chrA10	134	192	25	105	142	165	91	98	156	172	146	157	93	123
BGIBMGA006610-RA-E2	chrA10	33	86	7	30	50	86	26	31	69	69	57	85	25	31
BGIBMGA006609-RA-E26	chrA10	42	107	5	32	231	396	91	143	539	518	451	726	0	0
BGIBMGA006608-RA-E1	chrA10	131	278	18	101	210	337	103	128	363	396	367	463	141	226
BGIBMGA006734-RA-E1	chrA10	65	181	15	80	137	202	67	91	160	157	132	171	87	99
BGIBMGA006607-RA-E8	chrA10	37	124	9	40	142	254	57	85	293	294	297	452	35	36
BGIBMGA006735-RA-E1	chrA10	127	214	21	89	155	222	79	90	205	221	240	263	345	404
BGIBMGA006736-RA-E1	chrA10	6	14	2	4	51	86	13	16	75	81	67	105	2	0
BGIBMGA006738-RA-E1	chrA10	23	69	4	33	147	189	94	97	159	164	119	161	36	44
BGIBMGA006606-RA-E8	chrA10	1682	2259	566	1348	1318	1422	1491	1326	1324	1316	934	1029	0	0
BGIBMGA006605-RA-E2	chrA10	7	14	1	5	13	26	7	9	31	37	27	28	36	48
BGIBMGA006739-RA-E1	chrA10	92	212	15	102	143	197	84	100	181	179	183	223	55	53
BGIBMGA006604-RA-E3	chrA10	33	69	2	24	74	110	43	35	109	123	105	132	36	60
BGIBMGA006603-RA-E9	chrA10	175	497	31	247	768	1208	672	827	982	951	824	1173	4179	4770
BGIBMGA006602-RA-E10	chrA10	15	45	2	16	26	45	13	17	52	41	35	59	32	46
BGIBMGA006740-RA-E1	chrA10	20	56	7	41	25	63	45	55	17	13	19	33	41	52
BGIBMGA006599-RA-E6	chrA10	29	78	3	15	70	126	29	38	81	72	57	86	0	0
BGIBMGA006595-RA-E2	chrA10	8	20	0	15	52	94	19	21	78	77	46	69	532	770
BGIBMGA006592-RA-E3	chrA10	39	97	9	37	48	95	22	37	92	83	82	115	66	69
BGIBMGA006591-RA-E11	chrA10	209	488	25	137	891	1150	628	679	1162	1173	892	1117	301	163
BGIBMGA006749-RA-E1	chrA10	259	495	73	316	488	655	357	398	639	632	590	645	553	601
BGIBMGA006590-RA-E6	chrA10	8	13	1	7	20	45	5	3	56	55	59	98	11	13
BGIBMGA006751-RA-E1	chrA10	748	863	321	651	946	919	841	662	949	1010	844	743	713	780
BGIBMGA006752-RA-E1	chrA10	106	149	15	94	128	147	109	97	136	142	110	121	82	91
BGIBMGA006589-RA-E16	chrA10	39	96	6	35	115	217	45	72	209	185	325	479	205	196
BGIBMGA006754-RA-E1	chrA10	155	288	24	131	213	323	126	138	252	269	207	289	191	195
BGIBMGA006588-RA-E5	chrA10	94	191	20	100	189	268	104	125	309	315	338	413	164	200
BGIBMGA006758-RA-E1	chrA10	50	109	19	74	21	36	32	43	4	3	5	11	5	6
BGIBMGA006583-RA-E5	chrA10	34	99	4	29	135	211	49	74	193	202	187	245	190	270
BGIBMGA006582-RA-E22	chrA10	0	0	0	0	9	33	0	2	134	100	88	149	21	27
BGIBMGA006581-RA-E10	chrA10	10	37	2	10	100	194	31	38	191	162	200	311	17	22
BGIBMGA006580-RA-E11	chrA10	17	39	3	16	61	126	29	26	119	125	156	228	21	31
BGIBMGA006760-RA-E1	chrA10	45	74	6	36	50	96	30	40	70	63	68	83	12	16
BGIBMGA006761-RA-E1	chrA10	85	176	15	75	100	163	62	58	138	148	120	172	54	53
BGIBMGA006575-RA-E6	chrA10	7	17	1	3	20	33	9	9	24	27	19	33	23	23
BGIBMGA006574-RA-E1	chrA10	278	515	54	306	455	643	367	382	487	462	442	544	109	122
BGIBMGA006573-RA-E3	chrA10	61	160	10	90	119	186	118	144	125	114	69	126	16	16
BGIBMGA006763-RA-E1	chrA10	33	83	5	22	102	203	33	28	269	240	649	893	6	16
BGIBMGA006572-RA-E8	chrA10	43	109	9	37	316	574	72	95	482	454	510	714	5	2
BGIBMGA006766-RA-E1	chrA10	2	13	0	2	29	54	10	14	46	49	45	78	0	0
BGIBMGA006767-RA-E1	chrA10	1	10	1	2	39	80	20	24	125	132	124	187	0	0
BGIBMGA006768-RA-E1	chrA10	6	13	0	5	21	45	8	11	75	78	51	72	410	480
BGIBMGA006770-RA-E1	chrA10	14	45	3	17	154	327	26	45	402	374	362	561	612	857
BGIBMGA006771-RA-E1	chrA10	99	176	25	104	101	146	71	88	127	130	118	150	17	23
BGIBMGA006568-RA-E1	chrA10	15	56	1	16	26	36	17	24	36	36	22	40	443	457
BGIBMGA006772-RA-E1	chrA10	59	146	12	93	172	278	86	97	303	305	405	573	106	122
BGIBMGA006774-RA-E1	chrA10	13	51	1	12	109	205	25	35	309	288	245	354	12	12
BGIBMGA006567-RA-E8	chrA10	5	25	0	4	38	78	19	24	57	46	66	104	0	0
BGIBMGA006777-RA-E1	chrA10	308	530	92	381	530	646	548	543	570	569	471	561	116	134
BGIBMGA006778-RA-E1	chrA10	63	155	13	76	168	301	65	94	283	282	277	374	90	140
BGIBMGA006562-RA-E3	chrA10	46	132	10	40	223	328	80	100	294	304	305	390	57	81
BGIBMGA006779-RA-E1	chrA10	56	129	13	66	307	507	77	91	660	621	827	971	96	141
BGIBMGA006780-RA-E1	chrA10	58	212	9	69	450	760	137	155	857	822	770	1138	0	0
BGIBMGA006559-RA-E10	chrA10	4	18	2	2	41	71	18	26	75	53	40	74	10	5
BGIBMGA006557-RA-E13	chrA10	6	33	0	7	83	153	13	24	135	138	171	292	0	0
BGIBMGA006555-RA-E14	chrA10	28	100	1	15	212	452	77	110	537	522	437	748	0	0
BGIBMGA006552-RA-E12	chrA10	176	409	55	328	505	708	572	609	618	600	490	652	0	0
BGIBMGA006782-RA-E1	chrA10	29	77	3	22	172	268	54	103	236	239	223	302	0	0
BGIBMGA006551-RA-E24	chrA10	200	576	26	213	222	421	211	340	385	357	265	477	0	0
BGIBMGA006783-RA-E1	chrA10	55	101	5	45	74	104	36	41	89	103	88	116	20	29
BGIBMGA006548-RA-E1	chrA10	70	162	8	53	201	337	83	98	431	431	635	825	53	76
BGIBMGA006784-RA-E1	chrA10	5	28	3	7	112	206	39	64	188	194	196	279	0	0
BGIBMGA006785-RA-E1	chrA10	5	10	0	0	20	45	1	7	95	80	54	81	23	27
BGIBMGA006786-RA-E1	chrA10	31	99	2	24	67	137	55	84	184	169	108	185	0	0
BGIBMGA006787-RA-E1	chrA10	27	68	5	30	28	49	32	35	43	39	20	34	7	10
BGIBMGA006545-RA-E1	chrA10	103	229	16	96	370	553	144	172	678	704	867	979	61	71
BGIBMGA006788-RA-E1	chrA10	141	367	28	223	510	774	474	546	567	574	405	578	6	3
BGIBMGA006789-RA-E1	chrA10	139	270	24	128	241	363	133	149	367	364	315	372	386	444
BGIBMGA006790-RA-E1	chrA10	54	142	6	44	129	211	58	65	264	265	287	367	120	170
BGIBMGA006791-RA-E1	chrA10	63	153	15	80	43	110	57	61	45	48	24	42	0	0
BGIBMGA006541-RA-E6	chrA10	55	133	6	54	120	243	59	72	257	269	311	414	89	137
BGIBMGA014094-RA-E1	chrA11	3225	3944	1371	2590	2679	2618	3283	2359	2773	2832	2065	1802	1327	1416
BGIBMGA012009-RA-E6	chrA11	162	306	51	187	104	171	171	188	141	129	76	125	0	0
BGIBMGA012010-RA-E1	chrA11	40	88	6	45	124	180	67	73	168	167	149	187	30	34
BGIBMGA012008-RA-E6	chrA11	122	266	27	126	184	288	177	206	254	223	184	253	97	103
BGIBMGA012007-RA-E8	chrA11	405	754	99	488	230	386	357	441	315	294	186	297	75	59
BGIBMGA012012-RA-E1	chrA11	294	540	77	321	582	718	468	501	685	643	598	669	464	537
BGIBMGA012005-RA-E2	chrA11	15	18	1	11	21	37	8	15	21	23	19	30	11	10
BGIBMGA012004-RA-E2	chrA11	52	146	11	57	191	345	187	239	206	212	147	277	1	0
BGIBMGA014360-RA-E1	chrA11	14	44	3	19	3	8	12	17	21	23	6	16	43	59
BGIBMGA014357-RA-E3	chrA11	29	75	5	30	59	100	42	40	78	87	66	78	29	52
BGIBMGA004660-RA-E1	chrA11	65	106	27	85	62	85	77	78	53	50	36	47	0	0
BGIBMGA004661-RA-E1	chrA11	475	537	197	372	466	446	476	366	495	545	434	367	237	244
BGIBMGA004663-RA-E1	chrA11	176	359	38	207	71	131	210	254	122	120	89	137	0	0
BGIBMGA004658-RA-E19	chrA11	270	636	43	292	573	843	665	768	868	828	655	909	0	0
BGIBMGA004666-RA-E1	chrA11	64	120	13	55	121	169	96	118	163	159	126	176	0	0
BGIBMGA004667-RA-E1	chrA11	337	654	106	515	253	393	403	474	407	392	274	422	1	3
BGIBMGA004657-RA-E5	chrA11	691	889	353	699	606	665	807	663	591	619	500	518	212	272
BGIBMGA004656-RA-E9	chrA11	78	275	15	90	581	918	396	541	963	895	881	1210	0	0
BGIBMGA011948-RA-E1	chrA11	1303	1434	479	861	900	853	1023	659	866	925	601	503	365	407
BGIBMGA011947-RA-E1	chrA11	11	21	0	4	89	167	16	23	133	144	167	226	18	22
BGIBMGA011963-RA-E1	chrA11	8	17	0	9	24	29	13	14	25	21	26	33	5	4
BGIBMGA011940-RA-E2	chrA11	8	19	1	7	23	37	8	15	28	27	32	37	6	9
BGIBMGA011939-RA-E3	chrA11	4	17	0	7	48	92	14	25	95	83	67	106	4	6
BGIBMGA011938-RA-E3	chrA11	14	35	2	11	32	49	12	15	53	63	51	60	3	4
BGIBMGA011964-RA-E1	chrA11	57	122	6	53	140	234	59	78	232	243	227	288	79	110
BGIBMGA011965-RA-E1	chrA11	111	265	19	123	592	824	471	521	847	808	755	907	0	0
BGIBMGA011936-RA-E3	chrA11	809	935	395	719	683	672	862	638	628	635	514	482	1725	1609
BGIBMGA011966-RA-E1	chrA11	420	740	157	604	435	641	534	574	421	414	308	448	24	26
BGIBMGA011925-RA-E1	chrA11	25	106	1	39	22	57	23	48	46	56	81	139	0	0
BGIBMGA011924-RA-E9	chrA11	100	293	19	117	700	923	576	655	911	920	747	976	0	0
BGIBMGA011973-RA-E1	chrA11	278	454	104	350	427	532	489	471	472	470	373	434	222	267
BGIBMGA011923-RA-E11	chrA11	9	31	9	33	25	29	26	28	16	18	12	13	0	0
BGIBMGA011974-RA-E1	chrA11	130	304	36	195	151	236	167	196	145	146	101	148	0	0
BGIBMGA011922-RA-E2	chrA11	1022	1394	530	1151	1244	1375	1477	1264	1245	1278	1016	1135	449	505
BGIBMGA011975-RA-E1	chrA11	118	234	10	111	183	281	95	102	297	287	326	424	286	324
BGIBMGA011921-RA-E1	chrA11	23	70	4	27	108	154	56	51	171	191	186	283	29	49
BGIBMGA011976-RA-E1	chrA11	205	490	48	296	416	606	456	505	520	474	347	526	20	13
BGIBMGA011920-RA-E5	chrA11	805	1072	367	776	640	757	717	642	567	608	441	514	229	234
BGIBMGA011977-RA-E1	chrA11	26	93	8	69	132	219	103	117	149	156	95	148	14	30
BGIBMGA011919-RA-E1	chrA11	54	117	11	59	76	111	52	55	128	141	120	158	55	48
BGIBMGA011978-RA-E1	chrA11	15	46	2	15	106	223	11	14	306	296	605	915	0	0
BGIBMGA011979-RA-E1	chrA11	41	113	3	21	108	207	33	63	273	285	338	528	0	0
BGIBMGA011917-RA-E10	chrA11	30	113	4	22	169	286	53	62	381	378	388	576	0	0
BGIBMGA011916-RA-E5	chrA11	126	219	33	156	146	200	150	164	171	163	117	159	62	80
BGIBMGA011980-RA-E1	chrA11	131	272	38	169	97	158	126	169	83	89	56	96	97	105
BGIBMGA011914-RA-E6	chrA11	490	1229	116	739	1063	1745	1270	1558	1462	1363	1105	1721	0	0
BGIBMGA011982-RA-E1	chrA11	6	35	0	2	185	383	54	97	596	496	614	965	0	0
BGIBMGA011983-RA-E1	chrA11	19	65	2	16	41	80	73	115	131	126	91	157	0	0
BGIBMGA011911-RA-E7	chrA11	109	373	10	84	20	40	58	108	111	102	36	82	0	0
BGIBMGA011986-RA-E1	chrA11	76	191	10	79	49	96	75	89	113	103	54	93	0	0
BGIBMGA011908-RA-E5	chrA11	19	26	3	20	93	199	25	19	213	202	284	406	15	17
BGIBMGA011987-RA-E1	chrA11	117	244	30	168	106	185	134	161	94	93	64	100	17	21
BGIBMGA011988-RA-E1	chrA11	391	683	143	432	365	475	461	456	468	484	321	424	3	0
BGIBMGA011989-RA-E1	chrA11	218	462	59	279	230	355	293	358	342	328	212	310	7	9
BGIBMGA011907-RA-E6	chrA11	275	508	81	342	216	324	340	364	308	315	188	291	5	0
BGIBMGA011906-RA-E6	chrA11	35	95	5	32	27	52	35	44	71	64	33	61	0	0
BGIBMGA011905-RA-E7	chrA11	55	141	9	65	94	163	94	112	138	142	89	134	0	3
BGIBMGA011903-RA-E1	chrA11	18	43	1	21	35	79	29	44	57	64	53	76	4	2
BGIBMGA011902-RA-E6	chrA11	40	118	6	46	330	552	254	310	606	566	499	674	0	0
BGIBMGA011899-RA-E2	chrA11	78	154	17	78	84	120	65	72	110	110	87	108	180	191
BGIBMGA011992-RA-E1	chrA11	270	394	123	311	248	310	293	280	256	262	193	237	43	43
BGIBMGA011898-RA-E1	chrA11	5	16	0	2	40	86	7	9	125	134	187	252	11	34
BGIBMGA011993-RA-E1	chrA11	8	28	1	9	62	117	53	62	138	109	117	196	0	0
BGIBMGA011897-RA-E3	chrA11	23	48	2	28	44	75	26	26	74	73	71	107	31	33
BGIBMGA011994-RA-E1	chrA11	97	152	15	92	94	131	62	78	114	115	83	100	27	30
BGIBMGA011891-RA-E11	chrA11	48	164	13	59	84	158	80	117	109	110	63	98	7	7
BGIBMGA011997-RA-E1	chrA11	10	57	3	16	68	153	77	100	156	124	157	277	0	0
BGIBMGA011890-RA-E6	chrA11	56	173	19	87	190	320	175	227	233	231	197	280	0	0
BGIBMGA011889-RA-E2	chrA11	6	19	0	5	15	26	19	25	41	39	28	40	0	0
BGIBMGA011888-RA-E15	chrA11	77	221	4	58	118	182	208	264	312	292	256	356	0	0
BGIBMGA011999-RA-E1	chrA11	36	89	5	39	39	78	31	34	62	62	35	48	37	49
BGIBMGA012000-RA-E1	chrA11	26	66	4	25	42	51	24	24	54	50	31	44	31	36
BGIBMGA011887-RA-E3	chrA11	136	319	38	221	271	457	268	351	317	309	247	328	59	47
BGIBMGA001713-RA-E6	chrA11	318	670	47	340	202	359	432	490	405	365	281	466	2	2
BGIBMGA001712-RA-E6	chrA11	60	162	9	57	17	40	70	86	70	62	50	79	0	0
BGIBMGA001711-RA-E5	chrA11	269	380	143	360	315	382	408	364	341	338	336	334	196	218
BGIBMGA001710-RA-E1	chrA11	253	639	88	514	314	536	495	617	343	302	303	481	18	5
BGIBMGA001715-RA-E1	chrA11	50	153	0	18	5	15	48	86	61	56	52	87	0	0
BGIBMGA001709-RA-E12	chrA11	276	567	65	300	172	254	271	315	218	230	155	240	0	1
BGIBMGA001708-RA-E6	chrA11	34	103	7	74	31	66	38	42	27	21	16	25	202	194
BGIBMGA001717-RA-E1	chrA11	233	511	79	349	155	229	294	330	204	190	158	255	0	0
BGIBMGA001719-RA-E1	chrA11	32	115	4	43	37	74	73	110	94	82	79	123	0	0
BGIBMGA001707-RA-E10	chrA11	21	62	6	34	6	14	15	26	15	8	9	25	84	59
BGIBMGA001720-RA-E1	chrA11	31	58	4	42	117	213	94	114	158	126	177	256	8	17
BGIBMGA001706-RA-E11	chrA11	155	342	61	280	165	270	252	301	221	189	202	259	0	0
BGIBMGA001722-RA-E1	chrA11	7	25	2	13	135	245	76	111	200	154	228	338	4	2
BGIBMGA001705-RA-E2	chrA11	21	55	6	36	43	58	28	36	68	78	116	175	33	41
BGIBMGA001704-RA-E11	chrA11	92	234	18	164	79	163	166	203	131	140	138	228	0	0
BGIBMGA001723-RA-E1	chrA11	11	42	7	32	81	139	78	91	138	133	147	207	17	25
BGIBMGA001700-RA-E2	chrA11	95	147	31	98	86	102	91	101	88	94	97	111	30	43
BGIBMGA001699-RA-E11	chrA11	540	834	273	784	479	633	891	833	562	567	560	675	42	24
BGIBMGA001725-RA-E1	chrA11	40	114	2	44	45	77	56	90	67	61	105	172	0	0
BGIBMGA001726-RA-E1	chrA11	36	98	2	35	27	40	44	61	47	46	65	134	0	0
BGIBMGA001698-RA-E4	chrA11	78	196	20	147	28	62	123	153	84	74	65	111	0	0
BGIBMGA001697-RA-E3	chrA11	26	64	10	57	31	54	49	57	38	44	37	53	0	0
BGIBMGA001696-RA-E14	chrA11	15	64	4	33	115	232	95	127	142	139	177	261	0	0
BGIBMGA001730-RA-E1	chrA11	7	19	4	13	10	27	20	42	10	7	12	25	0	0
BGIBMGA001695-RA-E4	chrA11	523	976	236	976	671	1005	941	1029	1046	998	978	1174	34	41
BGIBMGA001694-RA-E1	chrA11	7	28	2	10	99	215	25	32	247	264	326	502	18	24
BGIBMGA001731-RA-E1	chrA11	83	153	34	140	145	187	180	163	176	189	204	218	102	131
BGIBMGA001693-RA-E10	chrA11	243	474	70	354	139	216	293	336	154	139	113	184	0	0
BGIBMGA001732-RA-E1	chrA11	23	61	4	23	102	164	65	82	134	125	153	195	3	3
BGIBMGA001733-RA-E1	chrA11	233	353	93	327	268	337	363	352	259	263	268	310	89	119
BGIBMGA001692-RA-E24	chrA11	29	75	1	30	72	145	82	118	156	144	171	306	0	0
BGIBMGA001734-RA-E1	chrA11	58	139	30	156	160	213	200	223	168	159	167	204	139	179
BGIBMGA001690-RA-E3	chrA11	35	82	8	48	141	264	104	140	174	156	167	236	13	18
BGIBMGA001735-RA-E1	chrA11	14	53	4	20	42	82	28	42	89	70	148	206	5	1
BGIBMGA001689-RA-E2	chrA11	39	99	11	87	176	313	215	282	237	203	228	385	17	28
BGIBMGA001736-RA-E1	chrA11	14	39	4	19	56	114	50	62	102	104	110	164	12	10
BGIBMGA001737-RA-E1	chrA11	5	6	0	5	35	56	21	32	52	49	61	85	6	8
BGIBMGA001738-RA-E1	chrA11	11	31	4	11	177	289	63	115	214	166	209	303	20	30
BGIBMGA001739-RA-E1	chrA11	34	114	2	23	88	192	57	73	120	113	213	337	6	0
BGIBMGA001686-RA-E1	chrA11	53	124	17	122	71	151	86	106	151	162	181	266	26	30
BGIBMGA001740-RA-E1	chrA11	2	5	2	7	32	40	21	15	45	36	57	68	4	2
BGIBMGA001741-RA-E1	chrA11	8	28	2	12	27	51	22	33	54	56	62	108	7	5
BGIBMGA001685-RA-E1	chrA11	5	7	1	5	33	50	25	22	56	51	60	95	8	7
BGIBMGA001743-RA-E1	chrA11	2	20	1	7	38	84	31	51	79	69	90	152	0	0
BGIBMGA001744-RA-E1	chrA11	233	592	55	371	165	294	362	498	284	278	202	369	0	0
BGIBMGA001683-RA-E12	chrA11	70	182	35	221	106	216	254	288	116	101	150	237	1	2
BGIBMGA001748-RA-E1	chrA11	158	371	50	253	370	531	336	375	523	498	623	732	242	294
BGIBMGA001682-RA-E1	chrA11	8	24	2	12	77	111	13	19	125	122	159	210	12	19
BGIBMGA001681-RA-E1	chrA11	4	12	0	5	36	51	10	12	82	79	114	162	21	30
BGIBMGA001680-RA-E1	chrA11	19	46	0	18	38	56	11	17	59	60	93	108	10	18
BGIBMGA001679-RA-E2	chrA11	17	41	2	30	42	70	39	46	55	46	51	79	9	13
BGIBMGA001750-RA-E1	chrA11	36	116	9	55	148	278	130	144	193	198	220	322	10	7
BGIBMGA001751-RA-E1	chrA11	17	42	4	14	106	180	44	60	135	132	151	225	14	24
BGIBMGA001678-RA-E7	chrA11	0	2	0	0	48	103	47	54	112	103	79	147	0	0
BGIBMGA001753-RA-E1	chrA11	0	0	0	0	79	200	34	56	218	211	359	527	0	4
BGIBMGA001754-RA-E1	chrA11	71	143	18	104	213	308	163	189	231	217	204	246	394	505
BGIBMGA001755-RA-E1	chrA11	404	621	168	472	316	396	381	377	327	316	233	332	720	864
BGIBMGA001677-RA-E1	chrA11	4	28	3	15	119	221	44	56	210	219	283	409	20	20
BGIBMGA001756-RA-E1	chrA11	173	261	54	226	191	248	227	214	228	245	243	265	14	25
BGIBMGA001675-RA-E22	chrA11	15	38	0	13	127	203	48	86	194	174	381	638	9	12
BGIBMGA001763-RA-E1	chrA11	0	9	0	2	31	64	18	17	75	54	105	185	4	0
BGIBMGA001765-RA-E1	chrA11	4	8	0	1	32	54	16	30	68	72	106	157	0	1
BGIBMGA001670-RA-E26	chrA11	79	240	13	115	291	478	506	644	537	507	718	1094	0	0
BGIBMGA001766-RA-E1	chrA11	49	120	21	111	151	253	191	228	215	205	197	304	66	77
BGIBMGA001669-RA-E7	chrA11	94	228	39	207	118	225	194	245	187	181	173	241	29	15
BGIBMGA001767-RA-E1	chrA11	50	108	23	105	87	127	111	120	111	113	117	150	44	58
BGIBMGA001668-RA-E2	chrA11	12	24	3	24	52	85	50	62	54	62	72	89	15	23
BGIBMGA001768-RA-E1	chrA11	18	53	1	22	46	79	81	89	57	56	68	112	0	0
BGIBMGA001769-RA-E1	chrA11	22	62	4	32	40	78	80	95	69	50	71	117	0	0
BGIBMGA001770-RA-E1	chrA11	352	921	97	701	702	1199	1184	1472	1062	976	1109	1653	0	0
BGIBMGA001771-RA-E1	chrA11	29	81	4	31	19	31	75	93	84	71	59	101	0	0
BGIBMGA001772-RA-E1	chrA11	316	842	100	632	374	607	822	1011	699	642	626	968	0	0
BGIBMGA001666-RA-E17	chrA11	88	223	16	115	296	530	334	446	435	398	426	649	0	0
BGIBMGA001773-RA-E1	chrA11	60	121	23	109	90	144	129	141	112	106	109	183	23	25
BGIBMGA001664-RA-E11	chrA11	46	129	12	84	108	194	166	198	126	124	138	235	0	0
BGIBMGA001775-RA-E1	chrA11	8	19	0	17	64	108	30	38	103	120	184	251	15	30
BGIBMGA001776-RA-E1	chrA11	9	37	4	20	129	217	52	60	210	221	275	406	3	10
BGIBMGA001777-RA-E1	chrA11	3	15	2	8	52	110	20	29	95	76	110	179	4	3
BGIBMGA001662-RA-E1	chrA11	49	137	9	91	313	441	308	399	400	380	438	544	8	9
BGIBMGA001661-RA-E4	chrA11	9	46	2	35	33	64	22	42	49	51	59	97	6	11
BGIBMGA001778-RA-E1	chrA11	6	18	3	9	16	33	22	35	28	29	61	96	5	9
BGIBMGA001659-RA-E3	chrA11	3	12	2	10	22	48	29	28	45	42	51	70	0	1
BGIBMGA001658-RA-E6	chrA11	5	10	1	9	17	31	19	22	32	34	59	110	7	7
BGIBMGA001657-RA-E14	chrA11	6	18	0	8	44	74	30	46	73	49	126	188	0	0
BGIBMGA001779-RA-E1	chrA11	3	17	1	15	39	99	31	36	104	107	136	204	8	7
BGIBMGA001780-RA-E1	chrA11	33	66	9	53	25	33	23	24	22	14	18	29	1	0
BGIBMGA001656-RA-E7	chrA11	116	303	31	203	215	340	312	335	255	250	232	353	8	11
BGIBMGA001783-RA-E1	chrA11	7	19	0	20	21	40	10	19	45	42	74	111	0	0
BGIBMGA001784-RA-E1	chrA11	4	7	0	4	31	55	14	12	49	50	71	115	0	0
BGIBMGA001655-RA-E1	chrA11	5	20	2	9	87	145	43	61	131	135	165	242	62	86
BGIBMGA001786-RA-E1	chrA11	42	108	14	62	67	105	63	79	93	88	93	108	43	47
BGIBMGA001787-RA-E1	chrA11	87	220	28	146	384	583	282	307	557	551	641	780	131	188
BGIBMGA001788-RA-E1	chrA11	205	377	82	345	242	337	332	353	226	223	210	279	2	4
EMBMOE00000002710	chrA11	22	52	15	58	30	59	50	65	34	29	34	49	0	0
BGIBMGA001789-RA-E1	chrA11	17	36	2	30	249	347	132	150	248	256	312	413	0	0
BGIBMGA001790-RA-E1	chrA11	40	123	3	15	100	183	70	86	235	223	291	367	13	5
BGIBMGA001792-RA-E1	chrA11	12	24	1	12	15	42	12	19	42	55	67	78	15	31
BGIBMGA001794-RA-E1	chrA11	49	140	11	56	353	581	150	183	340	307	427	601	70	134
BGIBMGA001795-RA-E1	chrA11	8	25	3	13	30	62	42	48	39	38	29	58	0	0
BGIBMGA001648-RA-E7	chrA11	92	216	34	187	116	189	190	229	139	133	149	201	0	0
BGIBMGA001796-RA-E1	chrA11	136	265	45	181	150	243	165	165	208	187	251	292	17	18
BGIBMGA001797-RA-E1	chrA11	22	35	3	27	83	132	71	77	101	97	121	172	1	6
BGIBMGA001646-RA-E19	chrA11	22	78	2	21	179	380	47	51	489	424	958	1393	0	0
BGIBMGA001799-RA-E1	chrA11	533	974	218	740	491	666	770	801	575	540	482	625	1	2
BGIBMGA001645-RA-E3	chrA11	23	52	8	29	176	282	67	96	270	228	314	386	30	44
BGIBMGA001644-RA-E22	chrA11	28	93	6	27	72	127	64	86	137	142	219	367	0	0
BGIBMGA001643-RA-E3	chrA11	10	19	0	7	15	37	14	15	34	25	35	58	0	0
BGIBMGA001800-RA-E1	chrA11	6512	8333	3739	7623	4896	4920	9363	7114	4946	5225	5104	4600	1041	848
BGIBMGA001801-RA-E1	chrA11	338	575	141	517	485	631	728	693	544	535	515	612	11	13
BGIBMGA001639-RA-E14	chrA11	7	21	0	11	57	127	19	26	100	103	134	195	11	10
BGIBMGA001638-RA-E15	chrA11	496	859	365	1061	527	713	1010	934	522	490	567	687	20	17
BGIBMGA001637-RA-E1	chrA11	16	33	2	13	65	120	21	32	114	114	204	272	25	32
BGIBMGA001802-RA-E1	chrA11	5	24	2	10	134	245	66	79	224	182	242	401	13	19
BGIBMGA001803-RA-E1	chrA11	123	354	63	388	52	99	108	160	50	34	31	55	0	0
BGIBMGA001804-RA-E1	chrA11	8	17	2	13	30	66	9	11	102	87	290	374	1	4
BGIBMGA001805-RA-E1	chrA11	247	471	74	361	326	472	347	389	415	408	454	525	132	165
BGIBMGA001806-RA-E1	chrA11	171	281	41	212	301	387	247	267	346	355	360	385	39	43
BGIBMGA001808-RA-E1	chrA11	41	113	3	62	119	230	143	218	135	102	140	265	21	20
BGIBMGA001809-RA-E1	chrA11	4	16	0	8	57	113	56	77	93	84	112	193	5	5
BGIBMGA001632-RA-E6	chrA11	7	32	5	13	42	69	30	30	65	61	77	94	1	2
BGIBMGA001630-RA-E3	chrA11	8	24	4	8	18	24	15	26	15	14	26	56	10	10
BGIBMGA001812-RA-E1	chrA11	1	6	0	2	17	41	10	13	33	24	32	50	8	15
BGIBMGA001813-RA-E1	chrA11	3	8	0	5	24	46	12	23	39	35	51	72	18	22
BGIBMGA001628-RA-E2	chrA11	33	75	4	41	53	95	34	57	110	107	138	185	47	54
BGIBMGA001627-RA-E1	chrA11	242	354	81	275	261	322	282	272	366	378	430	431	217	251
BGIBMGA001814-RA-E1	chrA11	14	51	2	29	96	206	62	118	156	143	263	405	0	1
BGIBMGA001816-RA-E1	chrA11	48	108	10	47	139	212	92	102	231	215	188	249	7	12
BGIBMGA001817-RA-E1	chrA11	13	20	2	14	91	158	32	46	120	122	192	291	14	16
BGIBMGA001818-RA-E1	chrA11	74	275	3	87	131	235	386	499	336	331	399	636	0	0
BGIBMGA001624-RA-E1	chrA11	13	29	2	15	76	166	26	27	183	152	284	471	24	41
BGIBMGA001623-RA-E4	chrA11	82	182	13	91	134	222	94	112	202	203	237	297	66	77
BGIBMGA001621-RA-E14	chrA11	68	208	13	122	59	106	83	128	76	67	65	122	0	0
BGIBMGA001823-RA-E1	chrA11	8	23	2	10	30	43	9	13	37	39	44	80	6	7
BGIBMGA001616-RA-E11	chrA11	259	509	121	532	259	429	520	545	366	351	361	465	37	28
BGIBMGA001825-RA-E1	chrA11	296	431	150	365	225	281	323	328	220	218	222	269	27	21
BGIBMGA001613-RA-E8	chrA11	20	59	4	35	29	51	35	61	39	33	25	44	0	6
BGIBMGA001612-RA-E1	chrA11	37	88	10	57	46	103	48	57	94	94	122	186	37	38
BGIBMGA001828-RA-E1	chrA11	385	804	132	687	1393	1735	1412	1447	1687	1678	1923	2069	1455	1971
BGIBMGA001609-RA-E1	chrA11	26	76	5	30	162	277	59	61	236	234	334	457	35	63
BGIBMGA001829-RA-E1	chrA11	109	202	27	149	148	228	150	162	200	196	266	302	55	88
BGIBMGA001830-RA-E1	chrA11	16	41	1	14	105	163	63	83	141	138	159	186	13	27
BGIBMGA001608-RA-E9	chrA11	0	0	0	0	18	35	5	4	28	33	67	83	9	16
BGIBMGA001832-RA-E1	chrA11	7	33	0	19	133	226	88	119	193	209	299	448	0	0
BGIBMGA001833-RA-E1	chrA11	37	118	6	35	94	163	116	158	188	155	218	359	0	0
BGIBMGA001834-RA-E1	chrA11	12	31	1	21	17	28	26	34	32	30	41	72	0	0
BGIBMGA012076-RA-E1	chrA11	14	45	1	12	112	180	44	64	157	138	134	217	0	0
BGIBMGA012077-RA-E1	chrA11	152	391	17	90	833	1103	345	415	1254	1221	1053	1260	0	0
BGIBMGA012075-RA-E1	chrA11	30	68	7	33	60	75	27	28	79	75	60	74	16	11
BGIBMGA012078-RA-E1	chrA11	164	425	22	142	163	271	178	254	287	257	147	239	0	0
BGIBMGA012074-RA-E2	chrA11	35	82	5	44	108	181	83	83	173	187	134	194	15	23
BGIBMGA012081-RA-E1	chrA11	6	22	0	0	31	60	9	15	92	73	95	175	0	0
BGIBMGA012082-RA-E1	chrA11	43	122	3	35	363	564	199	236	470	456	399	531	3	6
BGIBMGA012072-RA-E1	chrA11	76	170	13	69	155	269	80	96	288	291	265	370	79	112
BGIBMGA012083-RA-E1	chrA11	17	46	2	6	36	67	33	43	81	84	47	77	0	0
BGIBMGA012071-RA-E5	chrA11	54	136	15	106	187	312	207	238	197	185	158	214	2	3
BGIBMGA012070-RA-E2	chrA11	12	43	3	13	40	65	12	22	85	83	71	102	10	9
BGIBMGA012069-RA-E4	chrA11	38	89	13	43	88	147	57	49	171	191	218	295	113	154
BGIBMGA012093-RA-E1	chrA11	400	633	122	473	470	568	512	514	480	493	420	509	273	301
BGIBMGA012059-RA-E7	chrA11	39	98	12	36	75	102	25	47	143	142	164	198	34	50
BGIBMGA012094-RA-E1	chrA11	11	41	1	11	136	228	25	43	249	211	208	344	5	6
BGIBMGA012057-RA-E5	chrA11	94	200	27	106	103	173	80	67	152	159	99	141	73	93
BGIBMGA012095-RA-E1	chrA11	81	232	15	105	388	612	356	402	453	421	379	516	0	0
BGIBMGA012096-RA-E1	chrA11	22	58	2	22	59	93	58	74	98	96	64	97	0	0
BGIBMGA012055-RA-E2	chrA11	40	107	5	46	133	192	82	110	145	139	126	179	33	49
BGIBMGA012054-RA-E5	chrA11	33	110	10	54	22	59	49	62	60	38	34	59	14	11
BGIBMGA012100-RA-E1	chrA11	93	277	17	148	591	1096	387	564	1064	979	1033	1589	0	0
BGIBMGA012053-RA-E8	chrA11	10	34	0	14	100	178	18	15	228	207	272	385	15	26
BGIBMGA012052-RA-E2	chrA11	8	24	2	3	28	46	11	11	70	68	114	163	0	5
BGIBMGA012051-RA-E1	chrA11	48	99	5	35	58	113	40	37	110	99	104	140	43	33
BGIBMGA012102-RA-E1	chrA11	27	46	5	29	76	103	36	52	101	100	102	117	30	48
BGIBMGA012103-RA-E1	chrA11	20	47	2	10	61	106	26	29	106	91	78	130	21	12
BGIBMGA012047-RA-E2	chrA11	68	108	14	68	82	97	74	78	82	86	59	75	8	10
BGIBMGA012107-RA-E1	chrA11	167	370	44	238	406	583	377	398	469	492	388	519	5	8
BGIBMGA012046-RA-E10	chrA11	58	177	11	64	172	274	103	135	282	277	247	351	4	0
BGIBMGA012108-RA-E1	chrA11	41	114	4	55	202	361	90	93	322	337	335	470	20	31
BGIBMGA012045-RA-E2	chrA11	199	220	74	156	228	218	175	157	224	272	240	210	128	139
BGIBMGA012110-RA-E1	chrA11	2	12	0	3	23	43	0	7	73	70	100	165	26	40
BGIBMGA012042-RA-E6	chrA11	45	139	10	81	188	318	62	70	428	417	631	851	26	33
BGIBMGA012116-RA-E1	chrA11	208	457	43	279	936	1170	799	809	984	1004	859	988	125	175
BGIBMGA012039-RA-E1	chrA11	43	103	10	39	125	203	68	71	198	210	204	265	39	38
BGIBMGA012117-RA-E1	chrA11	6	13	0	7	21	34	6	9	39	45	47	63	16	21
BGIBMGA012038-RA-E6	chrA11	93	195	17	86	121	185	77	85	158	160	141	172	62	64
BGIBMGA012037-RA-E12	chrA11	38	80	7	53	92	132	44	49	145	158	208	285	32	42
BGIBMGA012036-RA-E9	chrA11	145	317	26	151	300	414	165	174	435	422	423	515	274	345
BGIBMGA012118-RA-E1	chrA11	230	343	54	214	260	315	214	206	328	351	310	309	146	167
BGIBMGA012119-RA-E1	chrA11	26	69	1	22	141	245	99	121	215	196	171	245	1	2
BGIBMGA012035-RA-E9	chrA11	0	4	0	2	19	24	2	1	24	34	25	47	96	159
BGIBMGA012034-RA-E9	chrA11	46	112	10	62	188	313	179	202	259	243	201	274	5	6
BGIBMGA012120-RA-E1	chrA11	3	21	0	2	27	66	7	12	82	81	103	160	0	2
BGIBMGA012033-RA-E4	chrA11	24	58	3	37	48	80	44	45	60	57	53	78	55	64
BGIBMGA012121-RA-E1	chrA11	50	106	1	50	104	181	63	75	188	183	194	252	37	50
BGIBMGA012032-RA-E1	chrA11	358	418	156	312	335	334	318	273	342	344	305	306	260	274
BGIBMGA012031-RA-E3	chrA11	35	79	5	24	70	100	31	32	71	71	44	79	413	321
BGIBMGA012122-RA-E1	chrA11	60	150	10	70	199	328	159	169	297	266	276	382	53	62
BGIBMGA012124-RA-E1	chrA11	136	246	18	92	109	143	214	230	325	329	271	302	32	27
BGIBMGA012030-RA-E5	chrA11	9	32	3	13	95	156	23	36	202	199	216	269	302	398
BGIBMGA012125-RA-E1	chrA11	122	242	23	135	202	282	104	130	291	294	307	361	134	132
BGIBMGA012029-RA-E2	chrA11	183	287	50	170	206	240	163	167	180	198	130	153	213	247
BGIBMGA012126-RA-E1	chrA11	814	1129	347	942	1158	1273	1353	1166	1071	1126	917	1031	395	518
BGIBMGA012028-RA-E4	chrA11	8	27	2	11	42	64	12	15	78	88	100	135	45	55
BGIBMGA012127-RA-E1	chrA11	171	364	49	220	253	384	204	209	354	348	309	382	143	142
BGIBMGA012027-RA-E8	chrA11	69	154	13	87	157	306	67	81	385	348	459	594	61	75
BGIBMGA012128-RA-E1	chrA11	66	156	15	76	204	317	179	194	266	244	183	266	140	89
BGIBMGA012129-RA-E1	chrA11	33	106	1	9	201	361	82	124	462	437	386	597	0	0
BGIBMGA012025-RA-E3	chrA11	83	176	20	82	108	171	56	80	168	184	164	221	118	148
BGIBMGA012021-RA-E3	chrA11	25	73	1	13	501	917	162	207	1049	988	1081	1643	0	0
BGIBMGA012133-RA-E1	chrA11	44	93	2	28	96	129	45	57	159	162	115	167	77	107
BGIBMGA012019-RA-E9	chrA11	122	255	13	111	228	349	157	184	289	294	173	251	45	64
BGIBMGA012136-RA-E1	chrA11	15	31	1	12	86	136	32	24	141	129	113	160	233	242
BGIBMGA012013-RA-E5	chrA11	90	243	17	112	157	239	80	102	233	247	254	349	139	171
BGIBMGA011746-RA-E4	chrA11	746	1205	266	949	2397	2494	2329	1936	2842	3079	3238	2883	804	696
BGIBMGA011747-RA-E1	chrA11	26	73	1	19	226	329	41	55	348	374	391	460	2	5
BGIBMGA011744-RA-E17	chrA11	18	41	1	10	29	64	21	35	96	85	60	121	0	0
BGIBMGA011743-RA-E5	chrA11	100	196	17	88	136	235	63	70	229	228	195	291	289	331
BGIBMGA011742-RA-E2	chrA11	88	164	21	116	133	202	161	172	265	233	167	225	71	94
BGIBMGA011741-RA-E1	chrA11	148	340	28	161	241	381	169	202	302	333	210	292	58	69
BGIBMGA011737-RA-E1	chrA11	95	195	13	95	274	408	104	142	367	376	380	475	245	269
BGIBMGA011736-RA-E7	chrA11	43	110	9	40	77	119	34	42	113	111	111	149	31	34
BGIBMGA011735-RA-E8	chrA11	22	76	6	27	190	327	147	159	286	273	231	327	24	16
BGIBMGA011753-RA-E1	chrA11	77	141	12	73	82	115	50	55	106	90	86	113	19	31
BGIBMGA011754-RA-E1	chrA11	159	415	22	109	1056	1371	260	326	1474	1506	1715	1805	248	377
BGIBMGA011755-RA-E1	chrA11	35	98	2	20	324	501	120	150	601	593	462	605	8	15
BGIBMGA011756-RA-E1	chrA11	58	150	12	82	106	141	84	82	153	151	124	160	154	188
BGIBMGA011770-RA-E1	chrA11	172	367	32	203	403	601	272	278	559	595	566	709	220	271
BGIBMGA011711-RA-E7	chrA11	33	85	5	33	113	165	40	37	210	238	316	425	21	38
BGIBMGA011771-RA-E1	chrA11	86	164	19	74	106	156	69	79	127	124	105	124	120	137
BGIBMGA011710-RA-E10	chrA11	296	523	114	390	514	622	563	562	495	495	425	494	989	1090
BGIBMGA011772-RA-E1	chrA11	3	16	0	4	15	24	1	8	40	29	61	95	33	31
BGIBMGA011774-RA-E1	chrA11	16	35	2	13	32	61	13	19	56	61	27	47	165	163
BGIBMGA011707-RA-E4	chrA11	59	151	8	53	130	197	83	96	168	165	114	170	205	236
BGIBMGA011775-RA-E1	chrA11	60	106	5	53	74	109	31	47	108	100	88	124	68	75
BGIBMGA011776-RA-E1	chrA11	155	226	37	129	201	213	132	136	216	224	198	216	227	224
BGIBMGA011703-RA-E5	chrA11	20	50	9	29	10	30	23	44	85	76	26	68	439	377
BGIBMGA011702-RA-E5	chrA11	24	39	2	37	16	51	20	35	85	84	47	77	188	182
BGIBMGA011779-RA-E1	chrA11	79	130	14	56	150	179	73	78	181	204	183	209	164	181
BGIBMGA011780-RA-E1	chrA11	106	179	21	102	162	208	148	146	172	183	137	159	52	70
BGIBMGA011782-RA-E1	chrA11	69	155	13	71	131	215	79	81	224	241	238	313	112	137
BGIBMGA011698-RA-E3	chrA11	10	43	7	25	6	14	14	20	11	9	8	9	47	55
BGIBMGA011697-RA-E4	chrA11	70	151	14	63	104	157	72	71	151	147	132	154	87	120
BGIBMGA011696-RA-E4	chrA11	452	563	172	425	612	594	479	429	659	743	684	614	336	389
BGIBMGA011783-RA-E1	chrA11	562	638	229	435	515	499	508	398	467	526	433	391	742	810
BGIBMGA011695-RA-E13	chrA11	85	220	13	77	274	436	80	86	554	542	1140	1494	5	11
BGIBMGA011694-RA-E7	chrA11	171	336	39	202	225	333	255	296	307	295	200	276	29	26
BGIBMGA011784-RA-E1	chrA11	15	49	4	24	58	105	23	27	128	129	211	310	30	34
BGIBMGA011693-RA-E3	chrA11	28	63	8	33	91	175	26	39	207	228	345	483	89	112
BGIBMGA011785-RA-E1	chrA11	46	91	9	34	62	112	34	31	81	89	63	79	172	237
BGIBMGA011692-RA-E9	chrA11	52	131	6	45	128	206	47	54	222	240	300	357	191	264
BGIBMGA011691-RA-E12	chrA11	39	126	11	78	95	181	88	111	183	152	81	164	0	0
BGIBMGA011690-RA-E2	chrA11	92	197	17	111	308	446	226	259	355	342	299	364	60	99
BGIBMGA011786-RA-E1	chrA11	50	114	13	62	129	180	48	56	139	135	96	117	119	157
BGIBMGA011689-RA-E1	chrA11	131	278	17	88	257	356	127	140	362	363	328	403	234	257
BGIBMGA011788-RA-E1	chrA11	63	129	10	69	189	258	90	119	298	303	350	385	75	81
BGIBMGA011688-RA-E10	chrA11	53	173	6	73	228	413	205	266	356	345	275	422	0	0
BGIBMGA011687-RA-E5	chrA11	38	96	6	39	233	393	58	58	547	543	729	841	205	363
BGIBMGA011686-RA-E3	chrA11	129	241	35	159	167	220	170	169	199	196	159	198	124	162
BGIBMGA011790-RA-E1	chrA11	3	4	1	2	10	29	4	3	41	30	40	57	22	43
BGIBMGA011682-RA-E2	chrA11	15	27	1	8	24	46	11	12	53	67	73	85	98	83
BGIBMGA011791-RA-E1	chrA11	3	6	0	1	15	25	4	4	34	21	25	29	29	42
BGIBMGA011792-RA-E1	chrA11	9	24	0	6	27	61	13	15	65	72	44	73	585	658
BGIBMGA011681-RA-E4	chrA11	5	19	0	8	38	62	9	14	85	91	107	154	13	23
BGIBMGA011794-RA-E1	chrA11	18	45	8	19	85	165	47	50	158	149	160	231	45	58
BGIBMGA011797-RA-E1	chrA11	209	496	61	325	374	585	424	511	491	465	360	506	13	8
BGIBMGA011677-RA-E5	chrA11	18	48	2	17	84	142	30	22	232	226	408	573	83	130
BGIBMGA011798-RA-E1	chrA11	30	64	8	39	66	106	34	34	119	129	130	182	96	128
BGIBMGA011676-RA-E11	chrA11	24	68	3	36	101	192	32	30	247	227	384	512	39	66
BGIBMGA011799-RA-E1	chrA11	13	14	1	4	21	34	2	8	34	38	37	57	11	15
BGIBMGA011675-RA-E24	chrA11	217	523	58	295	361	548	438	518	445	423	337	466	0	0
BGIBMGA011801-RA-E1	chrA11	4	19	0	4	27	52	9	12	64	66	65	114	0	0
BGIBMGA011674-RA-E11	chrA11	130	293	22	111	578	791	330	378	681	678	659	867	12	18
BGIBMGA011803-RA-E1	chrA11	199	265	58	183	241	290	217	218	274	283	234	241	188	211
BGIBMGA011804-RA-E1	chrA11	44	111	10	44	126	180	63	65	235	244	315	414	106	167
BGIBMGA011672-RA-E6	chrA11	28	87	3	36	121	185	53	66	174	188	169	224	51	48
BGIBMGA011805-RA-E1	chrA11	6	13	2	5	67	112	6	14	154	145	223	341	0	0
BGIBMGA011671-RA-E12	chrA11	16	38	2	15	42	74	11	10	114	125	168	241	2	8
BGIBMGA011668-RA-E2	chrA11	1	5	0	0	25	82	39	42	53	52	27	58	5	4
BGIBMGA011808-RA-E1	chrA11	78	161	10	66	181	276	75	94	282	271	229	332	74	84
BGIBMGA011667-RA-E2	chrA11	37	78	9	39	114	137	53	61	171	174	156	187	74	112
BGIBMGA011809-RA-E1	chrA11	32	83	11	65	30	61	28	28	42	39	45	65	13	29
BGIBMGA011810-RA-E1	chrA11	26	54	4	21	70	122	28	37	126	128	156	247	18	31
BGIBMGA011663-RA-E5	chrA11	22	51	4	18	51	82	42	55	81	90	68	92	1	1
BGIBMGA011662-RA-E8	chrA11	45	141	7	59	329	507	239	264	427	390	380	504	0	0
BGIBMGA011813-RA-E1	chrA11	2	8	0	2	18	46	3	7	33	36	36	79	9	13
BGIBMGA011814-RA-E1	chrA11	5	11	0	3	35	92	22	31	107	94	103	203	0	0
BGIBMGA011815-RA-E1	chrA11	35	82	7	31	96	140	32	47	203	180	222	294	119	143
BGIBMGA011660-RA-E1	chrA11	113	263	9	99	541	837	318	366	559	555	399	553	295	428
BGIBMGA011659-RA-E1	chrA11	97	223	11	92	562	848	227	277	828	851	769	943	272	380
BGIBMGA011818-RA-E1	chrA11	56	142	13	70	176	262	77	74	322	307	397	492	76	91
BGIBMGA011658-RA-E5	chrA11	112	216	31	126	159	222	128	154	194	204	158	191	210	290
BGIBMGA011819-RA-E1	chrA11	565	700	240	515	564	605	597	526	567	636	501	516	220	298
BGIBMGA011821-RA-E1	chrA11	10	31	5	21	32	62	13	13	63	57	107	140	76	114
BGIBMGA011656-RA-E1	chrA11	18	48	2	19	39	78	17	22	75	77	53	95	29	30
BGIBMGA011822-RA-E1	chrA11	100	215	26	127	194	309	103	115	331	336	408	544	153	180
BGIBMGA011823-RA-E1	chrA11	78	212	7	67	72	143	113	146	157	146	87	164	0	0
BGIBMGA011655-RA-E9	chrA11	4	13	1	6	38	64	7	7	87	70	99	121	7	13
BGIBMGA011824-RA-E1	chrA11	256	339	61	213	233	261	174	174	266	260	274	271	257	267
BGIBMGA011654-RA-E1	chrA11	60	120	11	46	102	165	67	52	164	174	187	247	116	128
BGIBMGA011651-RA-E5	chrA11	220	345	63	240	263	348	221	236	303	304	271	315	140	165
BGIBMGA011827-RA-E1	chrA11	47	114	4	49	257	411	80	101	437	426	430	609	112	137
BGIBMGA011650-RA-E8	chrA11	152	350	42	185	381	535	315	340	415	409	307	405	89	103
BGIBMGA011834-RA-E1	chrA11	209	355	54	225	273	362	257	264	237	232	169	230	544	649
BGIBMGA011835-RA-E1	chrA11	238	384	55	232	260	340	222	251	333	342	267	319	257	320
BGIBMGA011646-RA-E9	chrA11	11	54	4	12	91	195	43	70	122	104	84	134	1	0
BGIBMGA011840-RA-E1	chrA11	3	17	0	4	48	81	17	16	107	117	93	123	2	0
BGIBMGA011841-RA-E1	chrA11	69	148	8	64	110	163	61	64	164	150	129	175	122	148
BGIBMGA011842-RA-E1	chrA11	15	52	1	14	133	241	30	49	269	279	301	432	0	0
BGIBMGA011643-RA-E5	chrA11	28	86	9	36	37	69	28	29	57	69	44	71	62	57
BGIBMGA011844-RA-E1	chrA11	684	962	192	627	1756	1764	1688	1345	1951	2011	1694	1553	700	872
BGIBMGA011640-RA-E1	chrA11	25	54	5	20	40	49	16	25	65	64	62	76	55	84
BGIBMGA011639-RA-E4	chrA11	38	84	5	39	54	102	34	38	105	95	96	134	119	176
BGIBMGA011846-RA-E1	chrA11	78	146	19	85	77	118	76	86	94	87	63	85	25	32
BGIBMGA011848-RA-E1	chrA11	9	27	0	12	54	104	21	18	104	104	101	140	18	19
BGIBMGA011631-RA-E9	chrA11	16	41	0	11	71	122	13	21	122	107	238	377	0	0
BGIBMGA011630-RA-E13	chrA11	142	432	14	126	377	703	282	417	818	739	557	871	3	2
BGIBMGA011628-RA-E9	chrA11	9	41	1	9	131	253	23	49	196	185	260	437	10	6
BGIBMGA011627-RA-E2	chrA11	0	3	0	1	18	40	1	1	32	32	49	69	15	18
BGIBMGA011626-RA-E3	chrA11	18	47	1	19	63	110	10	16	133	145	253	397	97	131
BGIBMGA011852-RA-E1	chrA11	0	2	0	0	16	34	2	6	36	37	61	85	10	12
BGIBMGA011625-RA-E17	chrA11	197	462	18	166	137	228	192	250	267	226	193	314	34	51
BGIBMGA011854-RA-E1	chrA11	20	55	2	17	89	156	71	95	130	118	89	144	0	0
BGIBMGA011856-RA-E1	chrA11	146	298	33	141	185	281	122	137	255	233	208	277	83	107
BGIBMGA011622-RA-E3	chrA11	3	3	0	0	19	49	1	0	55	44	52	84	25	36
BGIBMGA011857-RA-E1	chrA11	100	245	15	94	433	780	94	120	970	922	1325	1798	92	128
BGIBMGA011621-RA-E4	chrA11	95	140	15	73	90	138	64	75	108	104	77	106	108	122
BGIBMGA011858-RA-E1	chrA11	56	112	10	56	106	129	74	85	117	125	118	154	50	59
BGIBMGA011620-RA-E4	chrA11	3000	3615	1333	2498	2289	2220	2891	2053	2207	2371	1594	1377	983	1073
BGIBMGA011619-RA-E8	chrA11	172	397	29	204	761	905	664	668	1027	1002	832	962	30	24
BGIBMGA011861-RA-E1	chrA11	26	90	4	38	232	356	124	140	311	324	263	400	0	0
BGIBMGA011618-RA-E7	chrA11	850	1206	409	955	685	823	894	813	592	602	465	537	2288	2486
BGIBMGA011862-RA-E1	chrA11	335	651	84	463	972	1250	999	1003	1092	1093	948	1091	155	189
BGIBMGA011615-RA-E17	chrA11	33	73	6	29	131	263	29	38	384	442	903	1158	15	25
BGIBMGA011867-RA-E1	chrA11	77	162	13	71	83	142	75	89	127	125	111	144	58	58
BGIBMGA011611-RA-E5	chrA11	44	122	8	43	274	455	58	83	549	521	655	853	41	66
BGIBMGA011869-RA-E1	chrA11	39	85	6	33	50	100	27	37	103	92	83	117	60	77
BGIBMGA011870-RA-E1	chrA11	350	475	170	376	284	336	355	305	271	282	187	228	741	695
BGIBMGA011608-RA-E10	chrA11	40	119	8	50	49	88	35	51	32	31	20	38	542	714
BGIBMGA011607-RA-E9	chrA11	37	91	10	38	98	194	74	103	344	285	158	232	111	205
BGIBMGA011606-RA-E1	chrA11	62	91	14	58	69	85	63	64	71	72	62	63	69	74
BGIBMGA011877-RA-E1	chrA11	207	403	67	300	236	363	197	250	286	275	252	353	30	21
BGIBMGA011879-RA-E1	chrA11	62	167	7	86	279	495	169	201	417	380	362	505	131	175
BGIBMGA011880-RA-E1	chrA11	145	295	23	151	93	180	101	129	69	79	34	64	126	154
BGIBMGA011604-RA-E7	chrA11	40	94	3	43	197	295	147	184	260	237	221	304	8	8
BGIBMGA011883-RA-E1	chrA11	8	26	0	7	43	112	16	25	80	83	109	166	0	0
BGIBMGA011603-RA-E20	chrA11	10	41	1	8	32	80	50	48	109	104	69	125	0	0
BGIBMGA011602-RA-E8	chrA11	3	22	0	4	27	44	16	21	50	39	37	53	0	0
BGIBMGA011884-RA-E1	chrA11	51	105	5	39	99	157	69	72	155	146	131	171	87	106
BGIBMGA011601-RA-E16	chrA11	38	93	5	32	94	161	43	51	123	97	84	138	18	35
BGIBMGA011600-RA-E9	chrA11	58	173	11	94	46	98	52	68	25	28	12	28	7	6
BGIBMGA011599-RA-E5	chrA11	271	445	81	308	338	421	346	375	377	374	291	341	198	217
BGIBMGA010595-RA-E1	chrA12	621	840	194	578	937	969	864	751	927	976	845	845	274	389
BGIBMGA010593-RA-E5	chrA12	167	298	43	189	272	359	199	207	310	326	263	323	91	104
BGIBMGA010596-RA-E1	chrA12	18	60	1	16	121	175	29	32	216	227	432	575	12	25
BGIBMGA010591-RA-E3	chrA12	5	24	1	10	87	128	19	34	214	225	173	244	9	9
BGIBMGA010300-RA-E5	chrA12	103	204	14	95	17	31	60	72	20	20	9	19	0	0
BGIBMGA010309-RA-E1	chrA12	330	430	113	331	262	316	298	283	260	274	174	193	225	220
BGIBMGA010311-RA-E1	chrA12	2	11	0	3	22	37	16	17	38	30	26	33	0	1
BGIBMGA010298-RA-E3	chrA12	50	122	12	74	111	148	147	169	130	123	105	139	0	0
BGIBMGA010297-RA-E1	chrA12	315	666	75	456	215	366	320	396	269	247	152	268	4	4
BGIBMGA005854-RA-E9	chrA12	38	108	2	16	4	28	22	43	40	27	13	21	0	0
BGIBMGA005853-RA-E4	chrA12	370	428	161	318	364	356	368	317	343	391	310	284	396	419
BGIBMGA005855-RA-E1	chrA12	108	175	42	125	68	92	90	97	74	60	41	59	4	1
BGIBMGA005856-RA-E1	chrA12	268	580	3	54	3	17	134	180	172	154	70	107	0	0
BGIBMGA005852-RA-E3	chrA12	94	187	10	70	55	81	82	111	138	136	72	106	0	1
BGIBMGA005857-RA-E1	chrA12	48	93	8	39	35	61	53	60	59	64	41	52	1	0
BGIBMGA005858-RA-E1	chrA12	10	22	0	7	3	11	17	20	72	59	25	46	0	0
BGIBMGA005851-RA-E5	chrA12	24	67	6	37	163	330	129	180	214	178	184	291	0	0
BGIBMGA005859-RA-E1	chrA12	7	13	0	4	56	105	13	14	114	120	117	163	22	56
BGIBMGA005850-RA-E1	chrA12	15	38	0	13	50	74	22	31	47	51	40	74	17	17
BGIBMGA005845-RA-E6	chrA12	232	427	46	170	116	169	223	241	216	194	130	158	0	0
BGIBMGA005860-RA-E1	chrA12	230	528	33	286	143	238	326	394	333	294	200	330	3	3
BGIBMGA005861-RA-E1	chrA12	208	345	10	59	13	27	94	106	197	177	58	96	0	0
BGIBMGA005862-RA-E1	chrA12	337	688	49	308	169	265	217	295	222	205	103	162	4	0
BGIBMGA005864-RA-E1	chrA12	67	138	9	59	116	156	58	68	154	161	122	158	44	62
BGIBMGA005843-RA-E6	chrA12	273	498	23	153	69	95	220	264	258	225	136	197	0	0
BGIBMGA005842-RA-E4	chrA12	163	331	22	146	94	164	163	194	162	149	98	150	0	0
BGIBMGA005865-RA-E1	chrA12	75	180	16	94	54	87	81	95	93	92	44	83	0	0
BGIBMGA005841-RA-E2	chrA12	30	65	9	29	48	56	20	26	65	56	60	69	90	98
BGIBMGA005838-RA-E14	chrA12	635	1114	132	684	385	534	744	815	625	594	414	614	0	0
BGIBMGA005837-RA-E29	chrA12	349	891	22	158	177	341	311	432	523	459	287	447	0	0
BGIBMGA005836-RA-E5	chrA12	15	51	0	11	18	35	18	23	31	32	22	41	0	0
BGIBMGA005835-RA-E7	chrA12	147	429	17	104	185	381	198	254	262	253	194	333	0	0
BGIBMGA005834-RA-E4	chrA12	185	342	44	185	239	355	183	231	274	262	173	259	1	1
BGIBMGA005869-RA-E1	chrA12	25	62	3	30	49	67	27	26	78	70	71	84	12	22
BGIBMGA005202-RA-E11	chrA12	30	105	1	16	169	326	58	70	317	305	382	557	20	23
BGIBMGA005204-RA-E1	chrA12	10	27	0	5	47	110	19	26	83	69	51	82	11	13
BGIBMGA005200-RA-E7	chrA12	0	9	0	5	25	44	0	11	51	53	53	98	11	32
BGIBMGA005199-RA-E14	chrA12	12	44	0	0	218	413	24	46	879	842	1456	2004	0	0
BGIBMGA005205-RA-E1	chrA12	2551	3486	1046	2549	2031	2213	2798	2274	2120	2138	1630	1647	250	239
BGIBMGA005197-RA-E12	chrA12	176	409	35	214	182	311	288	338	297	288	204	294	3	3
BGIBMGA005206-RA-E1	chrA12	3	17	0	4	41	73	23	30	55	58	43	65	2	10
BGIBMGA005207-RA-E1	chrA12	20	55	1	30	39	74	27	25	29	32	19	39	19	18
BGIBMGA005208-RA-E1	chrA12	39	119	6	31	43	76	20	18	43	45	18	46	487	581
BGIBMGA005210-RA-E1	chrA12	69	167	14	101	196	299	135	155	299	271	252	322	12	15
BGIBMGA005188-RA-E2	chrA12	18	85	2	25	312	499	64	93	541	574	673	943	40	60
BGIBMGA005213-RA-E1	chrA12	70	125	30	105	92	124	105	108	96	102	67	92	13	11
BGIBMGA005214-RA-E1	chrA12	14	45	4	24	120	238	98	118	189	192	140	224	37	36
BGIBMGA005186-RA-E2	chrA12	50	87	8	38	92	129	47	56	140	144	148	162	160	176
BGIBMGA005184-RA-E2	chrA12	24	63	7	44	32	66	45	59	48	40	32	57	25	14
BGIBMGA005183-RA-E2	chrA12	51	108	12	82	161	306	128	156	271	258	172	248	76	60
BGIBMGA005216-RA-E1	chrA12	111	203	18	112	135	197	124	146	145	157	89	142	73	118
BGIBMGA005182-RA-E10	chrA12	66	177	9	78	239	469	119	194	414	399	300	461	0	0
BGIBMGA005181-RA-E3	chrA12	5	14	0	6	22	39	8	15	33	34	31	50	0	1
BGIBMGA005217-RA-E1	chrA12	26	64	5	31	42	80	28	25	65	77	73	78	15	13
BGIBMGA010332-RA-E18	chrA12	10	55	1	14	17	40	20	26	29	23	22	46	0	0
BGIBMGA010331-RA-E6	chrA12	8	34	0	4	23	52	9	17	59	46	44	78	0	0
BGIBMGA010330-RA-E19	chrA12	25	91	3	24	176	274	65	77	242	221	240	353	5	8
BGIBMGA010333-RA-E1	chrA12	15	39	0	11	115	164	57	66	139	140	142	181	2	0
BGIBMGA010335-RA-E1	chrA12	18	59	1	21	175	368	46	71	499	489	857	1399	0	0
BGIBMGA010336-RA-E1	chrA12	18	41	4	19	164	272	31	33	552	515	515	736	0	0
BGIBMGA010337-RA-E1	chrA12	180	221	61	144	168	184	150	132	168	189	136	139	64	71
BGIBMGA010338-RA-E1	chrA12	100	240	18	118	186	359	129	177	307	297	201	286	9	16
BGIBMGA010326-RA-E2	chrA12	74	193	13	90	74	132	84	85	126	100	64	122	17	18
BGIBMGA010340-RA-E1	chrA12	19	46	1	15	54	101	29	42	104	103	77	148	4	7
BGIBMGA010325-RA-E5	chrA12	149	249	42	154	173	227	145	148	197	201	167	205	90	104
BGIBMGA010343-RA-E1	chrA12	10	28	0	10	71	155	19	29	232	235	336	469	9	25
BGIBMGA010321-RA-E3	chrA12	6	23	0	10	19	30	6	12	29	41	31	45	3	3
BGIBMGA010350-RA-E1	chrA12	21	59	2	27	95	146	34	39	151	155	178	259	79	95
BGIBMGA010318-RA-E1	chrA12	68	148	18	65	100	143	58	65	136	134	122	162	20	27
BGIBMGA010351-RA-E1	chrA12	95	121	24	81	81	98	61	72	89	88	74	75	267	269
BGIBMGA010317-RA-E7	chrA12	13	34	2	11	33	47	15	18	55	71	57	79	30	31
BGIBMGA010352-RA-E1	chrA12	139	262	9	81	307	435	185	245	280	249	200	275	5	3
BGIBMGA010316-RA-E2	chrA12	71	173	11	89	172	270	106	112	265	251	250	322	137	180
BGIBMGA005226-RA-E10	chrA12	12	42	1	16	45	86	10	13	50	53	58	90	4	11
BGIBMGA005222-RA-E5	chrA12	157	288	48	182	232	320	187	194	288	303	264	325	86	86
BGIBMGA005231-RA-E1	chrA12	2	10	0	2	27	49	13	21	74	64	68	122	0	0
BGIBMGA005232-RA-E1	chrA12	90	256	29	152	126	227	158	210	158	137	83	134	0	0
BGIBMGA005233-RA-E1	chrA12	4	39	1	7	41	78	36	38	39	34	36	64	15	15
BGIBMGA010644-RA-E1	chrA12	181	427	24	163	968	1259	609	662	1041	1047	1044	1195	71	77
BGIBMGA010641-RA-E4	chrA12	8	21	0	8	44	64	19	23	59	55	44	70	10	14
BGIBMGA010640-RA-E5	chrA12	35	85	9	53	28	39	16	20	11	17	4	12	12	23
BGIBMGA010638-RA-E4	chrA12	62	160	13	53	122	192	69	63	160	183	175	221	112	130
BGIBMGA010650-RA-E1	chrA12	94	229	11	83	172	281	131	168	277	261	192	292	0	0
BGIBMGA010637-RA-E11	chrA12	8	36	2	16	60	100	7	12	189	188	253	367	13	31
BGIBMGA010636-RA-E22	chrA12	9	24	1	6	47	118	8	17	170	150	223	354	0	0
BGIBMGA010651-RA-E1	chrA12	54	131	7	57	110	165	40	38	162	165	183	252	85	92
BGIBMGA010635-RA-E2	chrA12	78	223	17	76	396	579	199	217	587	617	634	781	310	414
BGIBMGA010653-RA-E1	chrA12	90	147	25	75	81	125	63	65	102	106	83	109	115	124
BGIBMGA010634-RA-E2	chrA12	16	36	0	21	30	61	13	15	68	55	67	116	63	83
BGIBMGA010655-RA-E1	chrA12	117	304	20	115	316	488	136	169	556	522	514	668	102	171
BGIBMGA010656-RA-E1	chrA12	24	62	5	32	72	111	39	42	123	109	108	140	18	21
BGIBMGA010657-RA-E1	chrA12	186	435	24	165	709	1050	289	302	1209	1261	1384	1575	185	277
BGIBMGA010658-RA-E1	chrA12	65	153	14	59	208	342	70	93	380	368	384	525	226	299
BGIBMGA010632-RA-E10	chrA12	10	29	3	15	39	77	12	7	112	127	177	252	21	45
BGIBMGA010659-RA-E1	chrA12	81	216	20	106	643	973	371	412	1033	965	887	1063	16	18
BGIBMGA010628-RA-E43	chrA12	37	109	7	30	213	441	109	158	506	431	455	711	0	0
BGIBMGA010663-RA-E1	chrA12	22	36	2	23	53	92	29	29	139	117	157	195	45	43
BGIBMGA010626-RA-E10	chrA12	140	350	24	185	360	538	388	428	499	480	361	486	0	0
BGIBMGA010664-RA-E1	chrA12	89	165	16	75	106	173	74	69	141	133	130	184	46	61
BGIBMGA010625-RA-E2	chrA12	6	9	1	4	12	23	6	2	29	35	33	49	20	15
BGIBMGA010623-RA-E1	chrA12	8	21	2	12	20	26	10	12	29	29	36	47	24	31
BGIBMGA010665-RA-E1	chrA12	25	62	3	24	91	171	37	35	208	192	263	386	23	27
BGIBMGA010666-RA-E1	chrA12	449	787	140	451	662	766	701	695	938	947	783	898	12	14
BGIBMGA010622-RA-E4	chrA12	156	278	40	185	160	225	177	182	178	182	143	189	71	82
BGIBMGA010667-RA-E1	chrA12	25	52	2	13	63	91	21	31	93	100	100	120	22	27
BGIBMGA010621-RA-E5	chrA12	119	268	21	135	412	611	158	197	656	663	819	987	142	181
BGIBMGA010668-RA-E1	chrA12	191	284	57	173	200	236	192	175	230	231	176	188	175	199
BGIBMGA010620-RA-E4	chrA12	140	292	32	152	205	300	108	126	290	281	280	351	176	237
BGIBMGA010670-RA-E1	chrA12	42	116	5	41	286	471	100	126	446	438	441	624	40	49
BGIBMGA010619-RA-E4	chrA12	165	324	35	157	250	341	199	212	300	299	211	292	68	93
BGIBMGA010671-RA-E1	chrA12	394	477	152	340	381	414	358	324	400	424	394	398	377	412
BGIBMGA010616-RA-E6	chrA12	46	95	6	52	67	114	44	47	116	110	117	156	130	167
BGIBMGA010673-RA-E1	chrA12	181	350	19	149	492	632	231	263	673	690	665	723	275	379
BGIBMGA010615-RA-E9	chrA12	20	53	1	23	60	97	23	22	102	102	143	198	0	0
BGIBMGA010611-RA-E6	chrA12	13	35	1	14	65	106	22	36	126	107	66	98	146	172
BGIBMGA010679-RA-E1	chrA12	14	37	1	19	119	190	27	40	200	189	217	307	34	49
BGIBMGA010681-RA-E1	chrA12	255	471	95	384	135	223	224	268	79	68	156	210	137	196
BGIBMGA010683-RA-E1	chrA12	49	136	11	55	98	173	96	134	189	196	125	212	0	0
BGIBMGA010604-RA-E2	chrA12	2169	2315	735	1309	1724	1508	1752	1082	1582	1819	1263	922	1121	1085
BGIBMGA010684-RA-E1	chrA12	567	646	280	498	441	432	573	436	398	433	346	336	886	884
BGIBMGA010603-RA-E2	chrA12	5	30	2	6	140	266	39	46	255	254	254	364	16	25
BGIBMGA010602-RA-E10	chrA12	11	36	0	8	82	160	13	26	167	149	194	300	19	24
BGIBMGA005889-RA-E1	chrA12	42	88	4	31	176	294	123	165	264	241	201	319	16	4
BGIBMGA005891-RA-E1	chrA12	19	47	4	23	48	69	21	22	95	97	110	123	68	86
BGIBMGA005885-RA-E10	chrA12	95	269	18	85	128	233	161	188	217	215	138	215	5	5
BGIBMGA005894-RA-E1	chrA12	261	527	104	426	373	530	516	551	445	417	332	460	6	6
BGIBMGA005884-RA-E5	chrA12	157	455	23	157	284	526	211	303	567	548	553	854	0	0
BGIBMGA005883-RA-E15	chrA12	27	68	1	14	158	247	39	47	375	377	533	745	31	66
BGIBMGA005895-RA-E1	chrA12	46	103	7	55	59	101	38	50	68	69	68	111	4	8
BGIBMGA005882-RA-E4	chrA12	48	96	9	43	62	96	50	44	62	76	45	61	93	95
BGIBMGA005896-RA-E1	chrA12	138	279	29	133	145	229	119	123	171	201	133	206	132	154
BGIBMGA005897-RA-E1	chrA12	455	705	59	279	580	719	284	307	591	608	497	596	904	945
BGIBMGA005879-RA-E5	chrA12	28	75	4	28	59	101	30	27	103	111	93	120	32	43
BGIBMGA005898-RA-E1	chrA12	193	312	59	208	240	321	213	225	252	235	151	194	47	65
BGIBMGA005878-RA-E6	chrA12	77	164	15	80	123	199	80	97	170	161	158	217	99	145
BGIBMGA005900-RA-E1	chrA12	164	252	43	154	178	214	148	169	205	209	170	184	100	122
BGIBMGA005876-RA-E7	chrA12	44	151	1	37	521	939	168	250	1111	1066	859	1212	101	134
BGIBMGA005875-RA-E5	chrA12	1	1	1	1	42	97	4	14	127	128	130	204	1	0
BGIBMGA010490-RA-E1	chrA12	189	412	37	203	58	100	147	196	109	99	64	100	5	0
BGIBMGA010493-RA-E1	chrA12	124	269	28	130	269	427	128	139	440	501	684	857	91	126
BGIBMGA010489-RA-E5	chrA12	365	488	141	386	372	438	387	366	381	368	357	375	121	154
BGIBMGA010488-RA-E5	chrA12	87	179	19	120	198	271	155	176	238	237	229	266	75	91
BGIBMGA010494-RA-E1	chrA12	26	63	2	21	46	69	20	26	75	72	67	94	67	82
BGIBMGA010487-RA-E3	chrA12	759	845	268	460	561	518	497	355	590	648	475	385	562	592
BGIBMGA010495-RA-E1	chrA12	78	216	28	142	414	625	341	411	442	443	383	512	0	2
BGIBMGA010498-RA-E1	chrA12	18	42	2	21	57	97	48	56	85	80	69	85	11	18
BGIBMGA010485-RA-E3	chrA12	45	97	5	31	126	196	56	65	206	191	185	251	81	109
BGIBMGA010499-RA-E1	chrA12	8	32	1	13	80	154	27	39	133	135	125	185	20	28
BGIBMGA010484-RA-E6	chrA12	31	77	3	30	128	219	86	104	224	214	212	305	2	1
BGIBMGA010481-RA-E3	chrA12	28	86	2	38	26	51	14	20	48	39	60	119	0	0
BGIBMGA010479-RA-E2	chrA12	10	24	0	9	66	114	39	52	83	75	54	89	1	0
BGIBMGA010478-RA-E4	chrA12	78	180	27	150	88	171	141	161	85	96	64	102	127	145
BGIBMGA010477-RA-E9	chrA12	19	59	5	25	21	47	14	20	25	21	25	38	0	0
BGIBMGA010476-RA-E10	chrA12	13	46	0	12	57	115	34	39	92	91	104	162	3	0
BGIBMGA010475-RA-E58	chrA12	61	180	7	81	208	358	85	109	391	401	616	747	62	107
BGIBMGA010503-RA-E1	chrA12	9	39	2	13	67	115	23	31	130	128	166	240	18	24
BGIBMGA010472-RA-E9	chrA12	206	593	22	138	413	734	253	323	738	699	684	968	26	13
BGIBMGA010471-RA-E46	chrA12	11	68	0	0	21	56	0	0	350	300	818	1294	2155	3366
BGIBMGA010505-RA-E1	chrA12	185	414	49	250	161	253	251	319	272	213	164	248	8	2
BGIBMGA010467-RA-E5	chrA12	14	40	4	38	9	14	16	13	20	22	12	14	18	23
BGIBMGA010465-RA-E13	chrA12	29	98	7	43	79	133	72	98	90	86	70	107	2	0
BGIBMGA010464-RA-E3	chrA12	444	592	133	356	735	751	493	431	878	938	769	732	397	414
BGIBMGA010463-RA-E11	chrA12	38	101	5	31	83	152	40	61	117	110	131	179	0	0
BGIBMGA010508-RA-E1	chrA12	7	30	2	9	20	48	9	9	60	52	52	99	20	17
BGIBMGA010462-RA-E4	chrA12	132	314	26	169	239	372	172	210	283	283	243	331	91	99
BGIBMGA010461-RA-E3	chrA12	2	13	0	8	23	44	19	38	43	35	31	48	124	178
BGIBMGA010510-RA-E1	chrA12	19	49	1	18	136	247	82	99	217	194	163	278	8	2
BGIBMGA010454-RA-E15	chrA12	1	7	0	0	26	53	7	10	68	56	31	66	2	11
BGIBMGA010453-RA-E12	chrA12	19	56	4	28	383	743	115	149	890	877	957	1468	1	0
BGIBMGA010450-RA-E2	chrA12	55	132	12	52	118	173	49	58	169	157	166	208	148	175
BGIBMGA010449-RA-E9	chrA12	123	341	23	155	538	792	396	471	618	620	488	656	90	116
BGIBMGA010518-RA-E1	chrA12	4	5	0	0	46	76	15	22	83	77	75	121	0	1
BGIBMGA010519-RA-E1	chrA12	3	3	0	2	20	41	14	25	39	39	34	64	0	0
BGIBMGA010520-RA-E1	chrA12	15	32	2	11	83	139	48	53	148	153	137	173	113	156
BGIBMGA010446-RA-E5	chrA12	162	316	28	164	239	362	190	198	331	317	305	396	226	264
BGIBMGA010445-RA-E9	chrA12	79	231	17	137	132	238	165	208	171	161	127	203	0	1
BGIBMGA010444-RA-E3	chrA12	70	147	8	62	46	94	27	41	54	56	40	74	63	49
BGIBMGA010443-RA-E1	chrA12	46	154	2	27	13	24	21	25	35	32	29	40	2	0
BGIBMGA010439-RA-E3	chrA12	456	671	105	316	448	561	381	377	422	426	253	322	134	269
BGIBMGA010438-RA-E7	chrA12	83	179	13	92	165	237	85	102	260	238	253	321	47	67
BGIBMGA010523-RA-E1	chrA12	18	50	1	9	78	174	39	56	130	121	140	230	7	5
BGIBMGA010437-RA-E2	chrA12	111	242	13	112	223	344	96	112	364	377	401	485	385	420
BGIBMGA010524-RA-E1	chrA12	48	142	5	26	225	368	70	91	401	394	427	579	62	91
BGIBMGA010435-RA-E8	chrA12	420	706	109	427	302	426	458	480	407	383	290	375	15	12
BGIBMGA010525-RA-E1	chrA12	90	249	11	94	391	572	223	250	453	473	437	522	147	213
BGIBMGA010526-RA-E1	chrA12	96	234	17	102	197	306	94	113	336	333	378	489	106	143
BGIBMGA010434-RA-E2	chrA12	44	98	9	52	135	181	128	118	166	171	139	164	13	18
BGIBMGA010433-RA-E1	chrA12	102	233	20	120	410	544	340	369	493	516	397	469	14	17
BGIBMGA010527-RA-E1	chrA12	160	351	44	220	321	469	304	350	400	383	316	403	114	172
BGIBMGA010528-RA-E1	chrA12	17	36	0	13	30	69	30	51	58	50	30	57	20	24
BGIBMGA010423-RA-E2	chrA12	1445	1662	588	1106	1228	1304	1227	1070	1156	1180	912	974	1526	1631
BGIBMGA010538-RA-E1	chrA12	55	142	12	71	192	333	58	73	417	424	752	982	86	112
BGIBMGA010539-RA-E1	chrA12	49	116	7	59	104	148	56	67	136	121	110	142	57	60
BGIBMGA010419-RA-E10	chrA12	342	564	91	341	684	741	594	562	718	716	626	650	108	100
BGIBMGA010541-RA-E1	chrA12	196	248	67	171	303	300	262	219	335	358	306	272	321	352
BGIBMGA010415-RA-E26	chrA12	23	79	7	32	182	359	88	103	418	364	360	519	10	6
BGIBMGA010542-RA-E1	chrA12	10	48	1	10	183	348	17	32	607	576	857	1197	16	29
BGIBMGA010544-RA-E1	chrA12	7	22	1	4	16	33	8	12	25	26	5	14	238	226
BGIBMGA010545-RA-E1	chrA12	4	16	0	2	54	107	10	14	134	124	163	241	0	0
BGIBMGA010407-RA-E5	chrA12	6	9	0	7	23	40	9	8	72	52	101	159	13	19
BGIBMGA010546-RA-E1	chrA12	4	14	0	6	32	72	6	9	275	235	176	244	299	438
BGIBMGA010406-RA-E20	chrA12	53	149	10	60	541	819	215	263	755	742	792	1004	82	133
BGIBMGA010551-RA-E1	chrA12	24	68	6	21	216	344	109	132	293	265	262	383	4	4
BGIBMGA010405-RA-E5	chrA12	8	22	0	10	53	82	13	21	81	72	59	84	4	11
BGIBMGA010403-RA-E11	chrA12	508	753	101	427	1010	1096	929	842	1104	1132	788	838	139	196
BGIBMGA010556-RA-E1	chrA12	7	18	0	3	47	82	4	11	60	59	57	90	1	1
BGIBMGA010558-RA-E1	chrA12	117	292	22	125	961	1462	499	610	1312	1336	1184	1495	16	44
BGIBMGA010398-RA-E4	chrA12	43	97	3	37	95	144	51	49	162	165	153	195	187	235
BGIBMGA010559-RA-E1	chrA12	4	20	0	8	107	169	29	23	190	181	184	257	7	16
BGIBMGA010561-RA-E1	chrA12	5	31	0	6	37	64	8	5	90	81	138	180	20	23
BGIBMGA010396-RA-E2	chrA12	663	956	275	705	502	568	696	635	525	536	399	468	118	123
BGIBMGA010562-RA-E1	chrA12	479	1000	91	556	626	911	852	933	920	899	700	928	9	6
BGIBMGA010565-RA-E1	chrA12	74	162	9	61	141	231	84	116	193	188	155	228	61	71
BGIBMGA010388-RA-E5	chrA12	148	314	33	178	196	329	156	197	258	285	268	353	143	169
BGIBMGA010566-RA-E1	chrA12	23	71	3	13	177	299	61	75	340	325	324	448	28	39
BGIBMGA010387-RA-E3	chrA12	83	159	7	63	131	210	104	121	171	178	148	170	395	447
BGIBMGA010568-RA-E1	chrA12	26	78	5	25	309	519	92	120	545	562	557	705	21	33
BGIBMGA010386-RA-E11	chrA12	28	90	4	14	64	97	34	41	66	74	59	63	0	0
BGIBMGA010385-RA-E14	chrA12	4	19	1	2	51	93	15	19	104	113	85	172	46	78
BGIBMGA010569-RA-E1	chrA12	16	59	3	20	28	59	16	26	60	62	63	91	68	64
BGIBMGA010384-RA-E2	chrA12	577	1034	166	709	396	602	515	614	450	435	272	417	32	29
BGIBMGA010570-RA-E1	chrA12	13	18	0	9	16	42	7	13	34	40	32	41	17	23
BGIBMGA010383-RA-E3	chrA12	9	20	4	9	41	68	11	16	104	110	192	285	17	24
BGIBMGA010571-RA-E1	chrA12	1395	1564	516	907	1427	1310	1332	935	1758	1942	1573	1260	1066	1129
BGIBMGA010382-RA-E18	chrA12	7	36	0	3	127	242	25	41	309	266	284	426	8	4
BGIBMGA010572-RA-E1	chrA12	5	24	0	12	44	78	9	9	93	77	116	180	22	36
BGIBMGA010381-RA-E11	chrA12	73	180	11	62	206	306	130	118	300	324	280	394	1	0
BGIBMGA010574-RA-E1	chrA12	16	48	3	19	73	98	22	24	153	142	246	346	54	104
BGIBMGA010377-RA-E13	chrA12	228	537	31	229	606	987	184	235	928	888	992	1382	63	92
BGIBMGA010376-RA-E2	chrA12	54	104	11	54	90	116	39	55	102	103	95	113	125	113
BGIBMGA010576-RA-E1	chrA12	8	20	1	5	12	21	15	15	61	74	54	85	0	0
BGIBMGA010373-RA-E10	chrA12	26	70	5	17	106	227	50	63	222	208	205	331	0	0
BGIBMGA010372-RA-E38	chrA12	13	39	0	3	112	206	27	42	248	203	241	409	0	0
BGIBMGA010577-RA-E1	chrA12	242	412	56	249	321	459	286	307	404	385	327	382	115	129
BGIBMGA010368-RA-E4	chrA12	30	71	4	34	49	85	28	28	82	89	70	89	51	61
BGIBMGA010578-RA-E1	chrA12	17	44	5	13	46	77	21	14	75	73	65	103	9	10
BGIBMGA010581-RA-E1	chrA12	13	50	4	9	51	103	32	48	121	109	66	141	0	0
BGIBMGA010366-RA-E5	chrA12	34	78	7	31	70	117	28	27	118	138	132	158	31	53
BGIBMGA010585-RA-E1	chrA12	10	39	2	11	77	150	19	27	171	155	156	214	23	31
BGIBMGA010586-RA-E1	chrA12	7	15	0	6	15	26	4	6	45	40	30	43	24	22
BGIBMGA010365-RA-E4	chrA12	68	156	12	75	126	212	98	115	171	155	183	257	149	178
BGIBMGA010364-RA-E5	chrA12	14	42	1	18	36	80	9	16	124	99	255	367	37	56
BGIBMGA010588-RA-E1	chrA12	361	414	178	315	342	320	390	287	328	345	282	263	751	769
BGIBMGA010363-RA-E55	chrA12	38	120	6	34	287	592	245	349	659	594	693	1141	0	0
BGIBMGA010362-RA-E11	chrA12	0	3	0	0	19	34	12	17	35	26	35	60	0	0
BGIBMGA010361-RA-E9	chrA12	93	300	15	103	764	1118	610	705	1044	1021	820	1075	295	177
BGIBMGA010360-RA-E14	chrA12	58	148	15	66	198	332	113	149	320	308	268	386	73	101
BGIBMGA013712-RA-E1	chrA13	165	417	31	185	251	371	281	325	323	311	218	336	0	0
BGIBMGA013707-RA-E13	chrA13	70	183	12	70	140	234	167	216	235	224	168	240	0	0
BGIBMGA013713-RA-E1	chrA13	128	155	52	111	125	127	123	112	119	135	94	95	142	140
BGIBMGA013706-RA-E5	chrA13	90	148	31	103	113	138	117	121	87	103	67	93	8	6
BGIBMGA013705-RA-E5	chrA13	511	723	195	485	553	649	638	574	533	536	405	467	43	54
BGIBMGA013704-RA-E14	chrA13	379	831	84	515	373	585	570	678	562	517	351	545	2	10
BGIBMGA013703-RA-E4	chrA13	137	263	34	140	148	216	93	114	195	178	157	204	82	106
BGIBMGA013715-RA-E1	chrA13	2	6	0	0	64	110	18	22	104	86	107	175	0	0
BGIBMGA013701-RA-E4	chrA13	7	18	0	13	23	47	11	12	35	29	34	62	0	3
BGIBMGA013717-RA-E1	chrA13	913	1489	226	725	440	566	897	916	780	756	547	649	4	0
BGIBMGA013700-RA-E9	chrA13	7	20	1	11	108	181	55	87	446	405	257	343	8966	8648
BGIBMGA013718-RA-E1	chrA13	15	33	3	10	32	57	24	27	68	67	54	88	0	0
BGIBMGA013699-RA-E5	chrA13	15	53	3	38	43	81	25	33	57	67	87	121	10	12
BGIBMGA013725-RA-E1	chrA13	160	383	20	120	845	1029	384	432	822	789	788	902	14	13
BGIBMGA013728-RA-E1	chrA13	21	63	1	19	83	132	32	41	96	84	99	125	8	14
BGIBMGA013730-RA-E1	chrA13	49	162	0	24	98	242	130	207	522	498	365	706	0	0
BGIBMGA001083-RA-E5	chrA13	44	155	3	33	189	300	171	243	293	269	184	307	0	0
BGIBMGA001082-RA-E3	chrA13	155	333	9	117	35	79	121	165	134	128	70	125	0	0
BGIBMGA001081-RA-E2	chrA13	150	218	47	153	101	144	164	150	154	146	101	126	1	0
BGIBMGA001079-RA-E10	chrA13	238	647	11	159	47	117	292	442	448	400	230	403	0	0
BGIBMGA001078-RA-E2	chrA13	33	105	1	23	16	32	61	83	68	64	55	99	0	0
BGIBMGA001084-RA-E1	chrA13	431	898	120	577	1361	1677	1281	1269	1418	1449	1282	1449	154	205
BGIBMGA001077-RA-E5	chrA13	306	639	50	259	135	189	282	360	286	255	157	272	0	0
BGIBMGA001076-RA-E6	chrA13	171	428	16	124	35	64	153	194	178	158	92	147	0	0
BGIBMGA001086-RA-E1	chrA13	15	29	1	16	19	24	16	18	19	17	14	18	0	1
BGIBMGA001087-RA-E1	chrA13	25	50	6	27	59	91	48	62	73	67	53	83	8	16
BGIBMGA001075-RA-E1	chrA13	172	526	45	286	202	372	264	354	297	267	238	384	7	13
BGIBMGA001090-RA-E1	chrA13	27	78	1	28	18	38	32	53	39	47	27	51	0	0
BGIBMGA001091-RA-E1	chrA13	72	239	22	127	79	166	129	156	340	308	197	295	13	5
BGIBMGA001074-RA-E20	chrA13	29	85	3	22	49	107	29	58	144	108	108	226	0	0
BGIBMGA001073-RA-E8	chrA13	189	374	56	253	167	292	207	233	187	192	130	207	3	3
BGIBMGA001072-RA-E22	chrA13	52	148	8	49	268	463	189	227	573	532	363	570	0	0
BGIBMGA001070-RA-E3	chrA13	44	93	5	38	138	197	111	110	187	187	156	187	80	95
BGIBMGA001069-RA-E14	chrA13	14	70	2	25	109	224	72	108	196	181	173	284	0	0
BGIBMGA001093-RA-E1	chrA13	11	37	1	10	36	65	25	37	71	69	49	81	2	0
BGIBMGA001096-RA-E1	chrA13	15	56	2	7	256	514	34	41	757	684	1115	1656	0	0
BGIBMGA001064-RA-E12	chrA13	0	5	0	0	19	37	10	16	44	38	40	66	0	0
BGIBMGA001097-RA-E1	chrA13	84	246	5	58	460	627	296	345	664	647	576	704	0	1
BGIBMGA001098-RA-E1	chrA13	16	52	0	19	38	78	32	43	185	191	86	135	9	10
BGIBMGA001100-RA-E1	chrA13	3	20	0	1	29	42	0	0	33	36	58	106	6	7
BGIBMGA001062-RA-E3	chrA13	130	185	30	113	138	174	112	115	132	138	117	126	91	93
BGIBMGA001061-RA-E8	chrA13	55	142	5	54	212	356	121	158	315	303	245	369	10	4
BGIBMGA001102-RA-E1	chrA13	12	20	1	6	30	47	11	9	53	62	70	109	20	36
BGIBMGA001060-RA-E5	chrA13	399	503	165	403	489	509	488	428	523	531	483	469	325	409
BGIBMGA001103-RA-E1	chrA13	62	139	13	68	87	127	52	47	126	122	131	158	207	226
BGIBMGA001059-RA-E9	chrA13	30	87	4	40	43	75	43	46	38	31	21	48	0	0
BGIBMGA001105-RA-E1	chrA13	18	61	4	22	84	143	38	41	167	154	170	219	43	50
BGIBMGA001055-RA-E6	chrA13	20	45	0	11	72	122	20	21	159	141	209	277	38	35
BGIBMGA001106-RA-E1	chrA13	1937	2295	888	1613	1553	1533	2098	1422	1417	1594	1190	1023	607	653
BGIBMGA001054-RA-E8	chrA13	118	261	22	137	175	279	161	190	221	211	154	220	184	209
BGIBMGA001107-RA-E1	chrA13	22	69	1	20	225	317	100	114	407	407	340	445	21	22
BGIBMGA001051-RA-E2	chrA13	14	34	6	28	8	15	8	15	6	2	2	7	69	74
BGIBMGA001048-RA-E19	chrA13	7	22	0	3	65	118	10	17	163	139	188	304	0	0
BGIBMGA001115-RA-E1	chrA13	38	84	5	36	68	116	42	41	138	125	129	179	167	196
BGIBMGA001044-RA-E4	chrA13	35	71	4	37	66	105	36	32	94	105	97	128	82	64
BGIBMGA001116-RA-E1	chrA13	26	80	6	37	147	244	51	71	225	241	232	336	61	68
BGIBMGA001043-RA-E4	chrA13	1360	1447	493	862	1010	844	1247	767	964	1144	737	543	722	770
BGIBMGA001117-RA-E1	chrA13	8	31	2	11	28	74	3	12	110	108	177	286	44	54
BGIBMGA001118-RA-E1	chrA13	23	77	3	29	70	115	24	21	100	89	120	151	12	16
BGIBMGA001119-RA-E1	chrA13	983	1259	342	953	1269	1335	1168	1067	1344	1454	1221	1230	840	960
BGIBMGA001041-RA-E5	chrA13	121	246	27	130	154	268	68	90	298	264	355	460	74	93
BGIBMGA001121-RA-E1	chrA13	26	96	1	16	13	55	30	47	71	52	28	43	0	0
BGIBMGA001039-RA-E5	chrA13	48	138	14	82	117	185	114	143	187	190	118	170	169	227
BGIBMGA001038-RA-E12	chrA13	67	138	9	51	128	213	71	81	248	230	233	358	40	49
BGIBMGA001123-RA-E1	chrA13	401	855	96	454	274	443	460	553	369	350	227	387	0	0
BGIBMGA001037-RA-E13	chrA13	272	581	60	322	702	1065	756	850	806	779	735	977	1	2
BGIBMGA001124-RA-E1	chrA13	339	715	90	459	937	1248	713	778	1142	1135	1297	1439	287	355
BGIBMGA001036-RA-E4	chrA13	135	272	23	115	164	247	99	119	241	247	232	312	94	90
BGIBMGA001125-RA-E1	chrA13	41	88	4	38	65	137	67	77	78	82	63	102	73	74
BGIBMGA001126-RA-E1	chrA13	330	655	80	448	495	742	582	660	622	616	485	644	206	217
BGIBMGA001035-RA-E1	chrA13	325	641	73	348	559	765	332	399	623	606	598	733	456	523
BGIBMGA001034-RA-E1	chrA13	9	34	0	1	35	47	2	7	56	60	36	65	1024	1155
BGIBMGA001032-RA-E1	chrA13	47	131	8	47	264	475	86	115	472	452	459	587	233	358
BGIBMGA001027-RA-E2	chrA13	58	117	10	46	62	105	47	42	88	80	80	113	75	80
BGIBMGA001130-RA-E1	chrA13	22	62	7	40	54	98	34	44	59	69	61	105	37	52
BGIBMGA001026-RA-E8	chrA13	6	15	0	1	78	131	54	62	87	82	68	94	77	101
BGIBMGA001131-RA-E1	chrA13	107	210	16	102	169	247	92	96	248	241	240	290	196	208
BGIBMGA001025-RA-E3	chrA13	23	56	7	19	54	84	14	23	93	95	95	124	17	22
BGIBMGA001132-RA-E1	chrA13	44	138	7	54	266	396	83	125	486	462	544	604	197	298
BGIBMGA001024-RA-E10	chrA13	8	38	2	6	87	172	45	80	217	193	149	269	0	0
BGIBMGA001022-RA-E4	chrA13	98	196	24	111	141	239	155	196	168	177	109	141	0	2
BGIBMGA001136-RA-E1	chrA13	153	195	43	124	133	157	114	109	155	168	144	142	182	194
BGIBMGA001019-RA-E4	chrA13	15	49	1	14	37	70	20	27	64	65	84	110	5	4
BGIBMGA001018-RA-E5	chrA13	18	61	5	28	36	67	34	37	31	33	23	27	36	44
BGIBMGA001137-RA-E1	chrA13	116	216	17	105	160	216	75	91	187	188	173	225	48	37
BGIBMGA001015-RA-E4	chrA13	79	127	9	58	91	144	57	69	131	119	115	143	88	125
BGIBMGA001138-RA-E1	chrA13	19	41	2	21	85	150	35	34	149	129	129	180	26	42
BGIBMGA001014-RA-E6	chrA13	9	30	1	11	43	94	21	22	112	91	112	155	48	77
BGIBMGA001011-RA-E7	chrA13	23	68	6	19	96	196	31	32	182	151	186	267	58	77
BGIBMGA001142-RA-E1	chrA13	30	103	5	30	337	526	143	156	510	514	466	589	0	0
BGIBMGA001143-RA-E1	chrA13	4	17	0	7	60	94	20	36	58	61	63	93	0	0
BGIBMGA001009-RA-E16	chrA13	61	156	13	82	318	515	243	289	432	433	369	500	0	0
BGIBMGA001144-RA-E1	chrA13	22	62	3	26	179	296	33	49	284	263	366	469	1	3
BGIBMGA001008-RA-E6	chrA13	204	424	54	197	255	404	187	196	372	402	267	394	0	1
BGIBMGA001007-RA-E6	chrA13	28	93	4	20	116	178	22	32	157	174	147	194	0	0
BGIBMGA001002-RA-E1	chrA13	23	69	2	23	123	214	54	101	135	119	118	185	0	0
BGIBMGA001001-RA-E1	chrA13	70	173	30	116	106	214	142	157	123	122	73	126	3	2
BGIBMGA001148-RA-E1	chrA13	22	64	7	36	121	207	85	119	105	95	96	138	0	0
BGIBMGA001000-RA-E1	chrA13	49	120	7	53	80	148	65	59	106	92	49	97	0	0
BGIBMGA001150-RA-E1	chrA13	1	3	0	2	22	39	4	11	46	43	46	67	38	38
BGIBMGA001152-RA-E1	chrA13	83	187	14	96	151	252	77	88	183	183	146	192	107	150
BGIBMGA000998-RA-E3	chrA13	2	12	0	3	32	38	6	14	51	58	49	69	6	7
BGIBMGA000996-RA-E3	chrA13	1	10	0	1	21	31	4	8	52	42	30	55	37	43
BGIBMGA001154-RA-E1	chrA13	49	125	6	40	119	205	58	59	239	260	288	357	131	150
BGIBMGA000995-RA-E2	chrA13	57	114	9	52	107	183	67	70	180	183	213	260	84	108
BGIBMGA001157-RA-E1	chrA13	32	83	1	32	63	110	52	71	71	72	38	72	3	6
BGIBMGA000991-RA-E7	chrA13	56	132	6	55	148	225	62	72	229	220	230	314	118	170
BGIBMGA001159-RA-E1	chrA13	112	220	23	127	203	300	139	149	280	271	222	276	114	147
BGIBMGA000990-RA-E3	chrA13	93	177	11	64	166	256	62	77	325	313	297	342	407	451
BGIBMGA001160-RA-E1	chrA13	10	34	2	12	110	199	72	94	137	135	119	200	28	54
BGIBMGA001161-RA-E1	chrA13	67	183	9	119	39	78	62	93	29	27	18	59	46	24
BGIBMGA000988-RA-E3	chrA13	15	47	3	15	167	306	31	42	327	304	365	468	11	14
BGIBMGA000980-RA-E2	chrA13	102	155	17	90	118	140	85	95	136	126	97	126	79	99
BGIBMGA001165-RA-E1	chrA13	49	108	6	44	335	493	194	235	387	406	382	481	28	32
BGIBMGA001166-RA-E1	chrA13	16	44	0	11	86	181	26	34	142	126	184	257	700	1026
BGIBMGA001167-RA-E1	chrA13	153	343	25	146	901	1107	514	573	981	961	820	967	61	108
BGIBMGA000977-RA-E1	chrA13	80	143	16	67	83	127	49	60	118	121	102	120	86	84
BGIBMGA001168-RA-E1	chrA13	474	976	99	508	1165	1403	1399	1480	1396	1404	1273	1499	143	165
BGIBMGA000976-RA-E7	chrA13	41	139	7	37	394	697	108	124	725	698	791	1070	15	8
BGIBMGA000975-RA-E22	chrA13	17	51	1	12	76	168	33	53	130	115	147	217	0	0
BGIBMGA001169-RA-E1	chrA13	6	21	0	3	27	64	8	13	94	78	108	164	23	25
BGIBMGA001174-RA-E1	chrA13	30	57	2	22	31	55	16	22	51	43	56	74	14	17
BGIBMGA001175-RA-E1	chrA13	61	144	7	47	233	315	90	101	415	404	487	547	95	144
BGIBMGA001176-RA-E1	chrA13	50	109	6	53	58	80	42	37	78	79	62	82	3	3
BGIBMGA000971-RA-E4	chrA13	241	285	117	236	218	240	237	212	220	226	200	211	236	256
BGIBMGA001177-RA-E1	chrA13	54	136	14	106	23	49	47	46	10	10	6	7	0	0
BGIBMGA000970-RA-E3	chrA13	149	239	35	154	190	244	176	157	209	207	184	200	101	102
BGIBMGA001179-RA-E1	chrA13	5	22	0	6	28	56	25	34	56	45	33	73	0	0
BGIBMGA001180-RA-E1	chrA13	3	17	0	6	39	77	20	32	62	45	33	63	0	0
BGIBMGA001182-RA-E1	chrA13	72	183	18	125	286	525	122	164	343	324	315	490	1071	1783
BGIBMGA001183-RA-E1	chrA13	14	45	1	10	64	129	6	6	207	211	277	387	19	25
BGIBMGA001185-RA-E1	chrA13	22	55	4	24	138	200	51	72	207	209	167	199	21	35
BGIBMGA001186-RA-E1	chrA13	83	113	23	67	81	88	75	66	78	86	67	71	20	26
BGIBMGA000964-RA-E13	chrA13	95	246	18	87	711	1168	213	267	1473	1420	1593	2104	1	0
BGIBMGA000963-RA-E8	chrA13	2	11	0	2	89	171	17	16	200	175	291	394	0	0
BGIBMGA000959-RA-E2	chrA13	1133	1191	401	684	921	781	891	572	989	1097	821	628	646	672
BGIBMGA001188-RA-E1	chrA13	125	304	23	127	341	518	150	172	495	504	480	631	140	163
BGIBMGA000958-RA-E11	chrA13	23	48	3	25	52	95	15	21	119	105	125	159	100	129
BGIBMGA001189-RA-E1	chrA13	89	161	11	83	87	126	49	69	123	107	89	107	37	57
BGIBMGA000957-RA-E26	chrA13	26	99	2	35	251	448	70	91	488	485	490	716	102	142
BGIBMGA001190-RA-E1	chrA13	11	33	2	14	75	144	37	52	256	252	135	218	123	194
BGIBMGA000956-RA-E3	chrA13	35	92	5	35	123	201	37	43	274	278	465	575	31	58
BGIBMGA001191-RA-E1	chrA13	35	81	3	23	105	171	72	106	165	176	121	186	0	0
BGIBMGA001192-RA-E1	chrA13	11	28	2	7	27	42	11	12	46	49	47	62	29	44
BGIBMGA001194-RA-E1	chrA13	62	159	9	79	282	450	171	182	396	355	366	514	14	11
BGIBMGA000950-RA-E26	chrA13	48	156	11	69	401	635	172	215	596	591	680	934	0	0
BGIBMGA001195-RA-E1	chrA13	139	240	26	119	197	228	119	125	248	254	249	287	377	409
BGIBMGA001197-RA-E1	chrA13	85	209	12	75	179	274	82	97	273	245	280	328	125	159
BGIBMGA000948-RA-E3	chrA13	70	132	9	55	102	148	51	59	127	118	119	164	71	86
BGIBMGA001198-RA-E1	chrA13	5	29	2	9	45	88	14	26	48	48	34	70	0	0
BGIBMGA001202-RA-E1	chrA13	137	344	17	127	173	309	138	168	160	174	83	141	4779	4752
BGIBMGA000947-RA-E1	chrA13	212	331	42	186	174	237	140	132	248	261	239	269	152	192
BGIBMGA000946-RA-E10	chrA13	4	20	0	4	13	36	4	6	72	73	146	212	26	38
BGIBMGA001204-RA-E1	chrA13	10	29	0	7	40	80	17	26	64	56	42	59	20	19
BGIBMGA001205-RA-E1	chrA13	24	57	6	22	71	117	43	57	100	103	101	135	28	39
BGIBMGA000944-RA-E3	chrA13	67	151	17	92	118	183	71	93	231	224	147	200	2653	2524
BGIBMGA000943-RA-E1	chrA13	59	127	10	48	141	201	78	67	194	218	188	229	251	285
BGIBMGA001206-RA-E1	chrA13	331	616	68	327	859	973	670	680	1026	1052	975	1071	193	147
BGIBMGA000942-RA-E4	chrA13	1	9	1	3	41	94	15	14	118	138	109	171	1	1
BGIBMGA000941-RA-E5	chrA13	4	5	0	2	67	128	17	16	167	145	137	174	0	0
BGIBMGA000938-RA-E7	chrA13	65	160	4	66	136	229	89	101	159	178	151	216	44	64
BGIBMGA001208-RA-E1	chrA13	59	132	7	55	159	264	65	70	344	379	416	537	174	213
BGIBMGA001209-RA-E1	chrA13	198	379	49	203	282	361	209	231	316	334	270	334	99	113
BGIBMGA000937-RA-E6	chrA13	151	306	31	157	208	295	148	166	250	253	226	276	120	133
BGIBMGA001210-RA-E1	chrA13	202	450	18	113	1419	1674	892	1005	1947	1941	1623	1808	0	0
BGIBMGA001211-RA-E1	chrA13	77	199	12	79	239	423	180	228	383	361	286	408	0	1
BGIBMGA001212-RA-E1	chrA13	35	94	6	44	94	129	36	53	151	157	155	198	81	93
BGIBMGA000936-RA-E1	chrA13	273	435	48	234	310	382	204	216	379	371	349	396	215	255
BGIBMGA000931-RA-E8	chrA13	71	152	14	60	123	185	63	80	184	206	191	230	108	136
BGIBMGA001217-RA-E1	chrA13	24	50	5	22	39	61	22	28	69	73	66	97	27	37
BGIBMGA000930-RA-E17	chrA13	53	131	16	77	424	663	79	107	754	766	926	1104	25	32
BGIBMGA000929-RA-E2	chrA13	3	7	0	6	17	39	12	13	37	29	23	35	20	31
BGIBMGA000928-RA-E8	chrA13	1	16	0	5	61	122	21	35	122	103	77	140	12	19
BGIBMGA000926-RA-E7	chrA13	336	499	72	282	364	466	266	282	417	465	398	452	622	699
BGIBMGA001218-RA-E1	chrA13	87	209	7	100	584	805	228	256	853	849	939	1105	67	70
BGIBMGA001219-RA-E1	chrA13	36	86	5	28	66	101	26	28	117	102	82	126	82	98
BGIBMGA000925-RA-E1	chrA13	119	215	15	96	152	206	95	106	217	229	211	257	347	337
BGIBMGA001220-RA-E1	chrA13	3	15	1	5	49	112	11	12	131	115	147	199	8	16
BGIBMGA000924-RA-E3	chrA13	150	245	27	128	144	211	117	132	195	198	176	218	91	119
BGIBMGA000923-RA-E2	chrA13	228	269	115	194	181	187	219	176	174	178	131	139	525	499
BGIBMGA001221-RA-E1	chrA13	6	20	0	6	17	32	12	13	35	42	49	63	19	28
BGIBMGA001222-RA-E1	chrA13	25	58	1	30	39	72	23	24	77	91	98	116	61	83
BGIBMGA000922-RA-E2	chrA13	27	69	6	29	63	101	45	39	122	148	143	199	204	249
BGIBMGA001223-RA-E1	chrA13	513	822	130	488	770	926	559	564	865	855	764	851	359	517
BGIBMGA000921-RA-E4	chrA13	81	146	11	56	120	161	53	70	195	204	198	223	282	282
BGIBMGA001232-RA-E1	chrA13	288	336	114	224	239	237	242	195	229	239	173	163	239	238
BGIBMGA000919-RA-E2	chrA13	55	120	8	50	188	325	68	97	410	413	490	647	85	115
BGIBMGA001233-RA-E1	chrA13	53	119	4	54	69	122	41	46	101	90	78	101	19	19
BGIBMGA000918-RA-E1	chrA13	364	460	97	302	431	462	293	304	522	538	549	527	574	608
BGIBMGA000916-RA-E1	chrA13	5	17	0	8	16	38	5	6	39	37	32	42	23	34
BGIBMGA001234-RA-E1	chrA13	8	29	0	6	20	54	6	13	38	22	50	80	0	0
BGIBMGA000915-RA-E3	chrA13	23	35	2	21	75	144	22	21	272	259	383	483	27	22
BGIBMGA000914-RA-E6	chrA13	33	82	5	27	20	43	26	35	31	36	17	32	0	0
BGIBMGA000913-RA-E25	chrA13	42	128	7	42	67	141	80	98	101	95	81	125	0	0
BGIBMGA001235-RA-E1	chrA13	54	133	6	37	150	222	85	112	125	122	91	140	25	40
BGIBMGA000910-RA-E1	chrA13	123	288	20	126	391	641	88	104	849	879	1432	1820	427	604
BGIBMGA001236-RA-E1	chrA13	71	131	18	70	85	119	69	65	113	119	118	124	253	324
BGIBMGA001237-RA-E1	chrA13	47	124	6	29	113	228	76	108	143	140	88	139	48	63
BGIBMGA001238-RA-E1	chrA13	88	228	12	100	381	545	271	306	410	424	393	514	0	0
BGIBMGA000905-RA-E1	chrA13	17	83	4	23	61	126	43	64	67	44	52	93	1	0
BGIBMGA000903-RA-E7	chrA13	568	795	174	496	575	630	633	586	723	751	538	606	24	3
BGIBMGA001239-RA-E1	chrA13	89	198	18	89	166	258	105	123	254	231	240	289	24	31
BGIBMGA000902-RA-E2	chrA13	7	15	0	3	18	37	24	24	76	74	55	84	0	0
BGIBMGA000900-RA-E4	chrA13	6	23	0	4	49	117	34	41	113	119	103	173	0	0
BGIBMGA001241-RA-E1	chrA13	81	181	12	76	170	275	80	102	311	299	304	399	260	293
BGIBMGA001242-RA-E1	chrA13	74	221	7	96	547	813	270	326	794	762	790	1004	0	0
BGIBMGA000899-RA-E6	chrA13	32	88	6	38	102	155	40	47	196	213	254	350	21	32
BGIBMGA000898-RA-E2	chrA13	246	390	117	352	295	376	358	346	263	254	195	239	77	84
BGIBMGA001243-RA-E1	chrA13	2195	2641	1005	1919	1803	1708	2390	1661	1762	1933	1396	1118	573	610
BGIBMGA000897-RA-E7	chrA13	623	900	228	695	652	827	780	735	681	666	554	646	1215	1322
BGIBMGA000896-RA-E6	chrA13	39	82	3	26	87	178	43	75	87	76	80	125	5	2
BGIBMGA001249-RA-E1	chrA13	53	152	11	73	95	145	44	57	147	131	112	179	69	72
BGIBMGA001250-RA-E1	chrA13	40	114	11	68	75	160	72	95	147	151	115	182	0	0
BGIBMGA001251-RA-E1	chrA13	26	60	5	29	74	117	46	66	122	134	115	170	0	0
BGIBMGA000894-RA-E9	chrA13	11	20	1	5	24	28	6	3	52	52	180	250	101	178
BGIBMGA001252-RA-E1	chrA13	210	368	57	232	246	341	202	201	299	282	235	302	523	578
BGIBMGA000893-RA-E12	chrA13	8	23	0	4	54	113	22	34	125	108	129	210	3	9
BGIBMGA000892-RA-E3	chrA13	26	67	3	32	96	185	42	52	179	159	172	254	1	3
BGIBMGA001253-RA-E1	chrA13	8	15	3	4	22	36	4	4	43	44	57	82	16	22
BGIBMGA001257-RA-E1	chrA13	10	30	2	10	41	54	12	16	59	55	71	114	58	83
BGIBMGA001258-RA-E1	chrA13	56	117	5	42	164	245	79	99	200	218	159	202	232	271
EMBMOE00000005222	chrA13	4	16	1	4	19	33	7	10	25	26	17	29	16	22
BGIBMGA001261-RA-E1	chrA13	5	25	0	6	257	430	50	51	748	740	695	851	29	28
BGIBMGA000888-RA-E9	chrA13	10	37	2	21	102	200	13	20	222	246	377	590	0	0
BGIBMGA000886-RA-E3	chrA13	23	62	5	31	36	77	39	48	112	105	58	98	405	463
BGIBMGA000885-RA-E3	chrA13	15	35	2	15	25	48	26	35	43	40	29	47	227	254
BGIBMGA000884-RA-E3	chrA13	15	47	4	20	35	52	22	34	33	28	15	26	349	396
BGIBMGA000882-RA-E2	chrA13	77	144	16	86	82	110	62	74	92	94	71	109	76	90
BGIBMGA001264-RA-E1	chrA13	38	95	8	49	216	318	140	145	304	308	289	336	34	37
BGIBMGA000881-RA-E5	chrA13	45	105	3	37	25	42	21	23	25	23	17	23	0	0
BGIBMGA000880-RA-E12	chrA13	19	76	4	28	78	126	54	63	116	105	81	143	3	1
BGIBMGA001265-RA-E1	chrA13	54	143	6	81	250	455	108	122	435	386	568	766	116	167
BGIBMGA001266-RA-E1	chrA13	253	558	4	65	10	23	147	199	280	245	87	163	0	0
BGIBMGA000879-RA-E4	chrA13	19	36	2	19	52	83	24	28	67	71	59	82	22	24
BGIBMGA001267-RA-E1	chrA13	191	460	36	244	515	789	508	606	619	583	495	684	22	27
BGIBMGA001268-RA-E1	chrA13	9	28	0	2	97	209	40	45	204	157	173	339	0	0
BGIBMGA001269-RA-E1	chrA13	4	15	0	3	29	61	10	20	51	49	52	94	0	0
BGIBMGA001270-RA-E1	chrA13	0	4	0	1	13	23	5	4	80	66	29	50	16	15
BGIBMGA000874-RA-E4	chrA13	3	10	0	1	25	40	15	14	37	26	23	34	0	0
BGIBMGA000872-RA-E12	chrA13	16	51	3	25	197	349	122	153	238	223	169	281	10	23
BGIBMGA001271-RA-E1	chrA13	5	22	1	3	36	67	4	10	124	105	156	268	26	50
BGIBMGA001272-RA-E1	chrA13	6	20	0	6	61	139	47	48	85	78	51	92	7	13
BGIBMGA001276-RA-E1	chrA13	123	269	18	91	149	225	79	106	125	132	104	144	241	340
BGIBMGA000867-RA-E2	chrA13	5900	7283	2168	4489	3257	3217	5678	4137	3872	4078	2910	2598	892	968
BGIBMGA000866-RA-E4	chrA13	112	211	21	131	158	226	142	173	195	181	138	211	88	118
BGIBMGA001278-RA-E1	chrA13	114	219	12	93	150	230	96	110	227	218	195	266	63	117
BGIBMGA001279-RA-E1	chrA13	11	43	2	12	27	36	10	11	41	34	26	39	7	17
BGIBMGA001280-RA-E1	chrA13	22	55	1	21	33	54	17	17	53	43	40	61	54	67
BGIBMGA000865-RA-E6	chrA13	28	85	4	34	52	112	34	37	113	119	111	151	55	40
BGIBMGA001281-RA-E1	chrA13	5	21	0	9	64	107	16	19	109	113	178	218	0	0
BGIBMGA001282-RA-E1	chrA13	15	41	1	16	60	130	22	29	145	138	140	231	9	7
BGIBMGA000864-RA-E10	chrA13	12	37	3	14	33	55	12	12	85	107	204	295	9	9
BGIBMGA001283-RA-E1	chrA13	66	130	11	56	73	116	45	47	116	113	107	124	71	87
BGIBMGA001288-RA-E1	chrA13	10	39	0	14	35	69	15	27	34	24	8	18	46	80
BGIBMGA000856-RA-E7	chrA13	4	15	0	9	28	51	22	42	52	56	27	51	8	1
BGIBMGA001290-RA-E1	chrA13	10	14	2	6	46	100	21	25	87	80	77	127	29	40
BGIBMGA000855-RA-E12	chrA13	8	40	1	7	51	108	10	16	183	154	274	379	75	120
BGIBMGA001291-RA-E1	chrA13	14	25	2	8	16	37	10	12	28	23	24	42	5	4
BGIBMGA001292-RA-E1	chrA13	30	78	3	24	142	212	44	59	215	219	211	245	92	137
BGIBMGA000853-RA-E18	chrA13	265	741	61	433	880	1442	987	1256	1361	1275	1065	1545	0	0
BGIBMGA000852-RA-E5	chrA13	33	76	9	30	140	241	139	174	214	202	185	262	0	0
BGIBMGA000851-RA-E2	chrA13	34	79	5	29	57	121	34	35	123	125	128	177	102	126
BGIBMGA001293-RA-E1	chrA13	19	42	2	25	68	127	66	108	112	83	72	112	0	0
BGIBMGA001294-RA-E1	chrA13	21	82	6	51	99	185	101	119	121	126	84	158	0	0
BGIBMGA000849-RA-E10	chrA13	14	46	1	3	39	78	9	21	69	69	47	107	0	0
BGIBMGA000848-RA-E5	chrA13	11	48	1	9	298	502	87	86	565	548	652	863	0	0
BGIBMGA001296-RA-E1	chrA13	21	100	2	27	135	240	74	102	137	135	85	130	64	90
BGIBMGA000839-RA-E13	chrA13	785	1500	203	1020	593	899	975	1091	754	714	578	812	2	0
BGIBMGA001302-RA-E1	chrA13	836	1157	327	763	761	876	899	769	731	749	561	599	577	645
BGIBMGA001303-RA-E1	chrA13	265	418	80	303	346	477	361	368	438	436	352	430	242	301
BGIBMGA014370-RA-E8	chrA14	298	822	48	294	142	310	215	320	234	190	156	275	0	0
BGIBMGA014363-RA-E21	chrA14	136	395	29	207	180	357	255	368	284	286	176	348	0	0
BGIBMGA014379-RA-E1	chrA14	45	92	4	43	119	185	102	124	135	139	97	153	7	8
BGIBMGA009409-RA-E12	chrA14	138	404	17	171	417	587	555	656	820	752	647	859	16	19
BGIBMGA009408-RA-E11	chrA14	33	72	4	33	78	124	73	87	131	126	88	118	0	0
BGIBMGA009407-RA-E8	chrA14	8	24	0	6	89	170	26	28	149	157	155	249	0	0
BGIBMGA009411-RA-E1	chrA14	2044	2379	847	1587	1418	1291	1984	1301	1379	1483	1031	837	621	665
BGIBMGA009405-RA-E2	chrA14	22	47	1	25	60	141	46	69	147	141	95	155	26	39
BGIBMGA009404-RA-E3	chrA14	8	13	0	6	43	71	10	22	95	86	50	98	18	31
BGIBMGA009412-RA-E1	chrA14	24	42	1	16	110	173	30	27	320	308	398	482	21	19
BGIBMGA009402-RA-E22	chrA14	94	269	12	124	356	648	254	347	314	296	263	421	0	0
BGIBMGA009401-RA-E11	chrA14	6	12	0	0	127	254	38	43	260	229	173	293	0	0
BGIBMGA009397-RA-E4	chrA14	126	244	25	139	172	252	142	161	199	218	155	211	123	134
BGIBMGA009417-RA-E1	chrA14	12	36	2	11	65	111	17	26	92	91	89	127	0	0
BGIBMGA009396-RA-E12	chrA14	18	75	5	14	133	263	60	88	294	260	230	413	0	0
BGIBMGA009395-RA-E1	chrA14	415	687	117	485	534	714	455	472	617	601	495	632	221	250
BGIBMGA009418-RA-E1	chrA14	148	323	29	153	254	446	207	240	362	369	316	433	455	573
BGIBMGA009419-RA-E1	chrA14	304	411	147	332	268	316	322	304	245	252	186	226	36	57
BGIBMGA009420-RA-E1	chrA14	39	116	3	32	200	342	154	184	342	338	264	370	6	8
BGIBMGA009392-RA-E2	chrA14	96	222	13	79	278	421	106	137	302	309	263	345	0	0
BGIBMGA009425-RA-E1	chrA14	20	87	4	21	425	760	152	218	571	527	542	831	12	34
BGIBMGA009353-RA-E1	chrA14	21	56	1	29	119	204	32	40	205	191	193	274	45	56
BGIBMGA009355-RA-E1	chrA14	123	178	20	98	106	144	74	85	132	144	109	131	115	132
BGIBMGA009344-RA-E5	chrA14	95	207	19	89	226	390	110	132	432	461	495	559	36	36
BGIBMGA009343-RA-E43	chrA14	62	200	9	87	113	216	117	140	150	141	103	155	0	0
BGIBMGA009342-RA-E9	chrA14	13	40	0	5	142	252	38	44	341	357	405	523	4	2
BGIBMGA009359-RA-E1	chrA14	396	736	90	441	686	956	516	558	867	884	726	930	196	255
BGIBMGA009360-RA-E1	chrA14	32	64	8	31	64	99	31	36	97	105	104	118	36	38
BGIBMGA009340-RA-E1	chrA14	30	70	5	24	88	127	31	38	161	161	184	221	44	68
BGIBMGA009362-RA-E1	chrA14	15	53	4	15	61	133	22	27	155	155	274	426	0	0
BGIBMGA009365-RA-E1	chrA14	94	199	25	130	124	195	150	164	83	77	62	103	861	1015
BGIBMGA009336-RA-E1	chrA14	19	57	0	9	165	304	51	62	240	207	204	305	0	0
BGIBMGA009367-RA-E1	chrA14	8	37	1	5	44	94	22	19	114	99	127	200	1	1
BGIBMGA009332-RA-E3	chrA14	140	426	28	155	990	1578	627	786	1504	1408	1088	1481	21	9
BGIBMGA009329-RA-E1	chrA14	8	25	1	11	37	100	14	20	118	123	114	167	47	75
BGIBMGA009370-RA-E1	chrA14	228	582	46	316	701	1106	683	770	986	957	774	1032	6	3
BGIBMGA009323-RA-E4	chrA14	58	140	7	67	201	306	148	194	223	223	195	279	0	0
BGIBMGA009371-RA-E1	chrA14	19	58	3	15	56	106	23	29	87	98	91	149	1	4
BGIBMGA009322-RA-E4	chrA14	267	429	61	279	355	467	346	379	389	378	297	368	172	203
BGIBMGA009372-RA-E1	chrA14	183	538	33	186	272	537	251	342	523	464	346	603	14	15
BGIBMGA009373-RA-E1	chrA14	12	23	1	10	69	136	45	54	115	113	109	154	0	2
BGIBMGA009321-RA-E3	chrA14	12	26	0	9	70	114	17	27	118	108	150	199	18	29
BGIBMGA009374-RA-E1	chrA14	112	185	21	85	219	243	145	157	230	238	178	199	1	1
BGIBMGA009375-RA-E1	chrA14	77	169	6	45	79	113	92	113	187	199	109	165	0	2
BGIBMGA009319-RA-E4	chrA14	3471	4508	1465	3086	2468	2566	3652	2753	2724	2807	1983	1802	648	742
BGIBMGA009317-RA-E11	chrA14	4	12	0	0	37	52	20	25	79	73	66	105	0	0
BGIBMGA009376-RA-E1	chrA14	162	376	40	198	235	414	181	266	209	178	139	218	37	57
BGIBMGA009377-RA-E1	chrA14	664	1156	215	813	700	930	923	952	888	885	637	823	36	22
BGIBMGA009316-RA-E28	chrA14	2	15	0	3	100	222	50	76	196	185	214	368	0	0
BGIBMGA009313-RA-E2	chrA14	50	80	13	44	33	58	30	43	24	28	18	30	2	2
BGIBMGA009380-RA-E1	chrA14	408	765	51	334	600	746	690	756	923	863	720	853	10	3
BGIBMGA009312-RA-E9	chrA14	90	267	8	66	144	290	191	260	338	313	227	397	0	0
BGIBMGA009381-RA-E1	chrA14	26	79	3	39	110	192	104	143	116	98	80	136	1	0
BGIBMGA009382-RA-E1	chrA14	182	391	66	307	225	365	292	337	270	260	168	274	6	4
BGIBMGA009310-RA-E1	chrA14	59	154	5	55	394	599	104	151	619	627	662	844	25	18
BGIBMGA009383-RA-E1	chrA14	293	481	118	356	251	323	315	322	253	243	168	232	52	74
BGIBMGA009308-RA-E10	chrA14	114	288	5	57	20	37	74	110	120	106	37	80	0	0
BGIBMGA009384-RA-E1	chrA14	207	616	9	85	36	74	182	262	269	273	135	206	0	0
BGIBMGA009385-RA-E1	chrA14	69	178	9	54	22	36	99	103	88	87	45	76	0	0
BGIBMGA009307-RA-E3	chrA14	136	205	36	112	180	225	118	128	201	208	163	194	137	149
BGIBMGA009481-RA-E3	chrA14	8	22	0	8	49	72	12	18	88	79	93	133	57	55
BGIBMGA009489-RA-E1	chrA14	6	25	1	2	113	224	15	22	289	246	313	542	0	0
BGIBMGA009491-RA-E1	chrA14	8	32	0	10	57	102	14	41	87	73	89	146	0	0
BGIBMGA009473-RA-E11	chrA14	202	445	48	278	122	206	191	265	170	167	110	167	6	7
BGIBMGA009493-RA-E1	chrA14	118	328	5	77	22	37	112	161	114	94	54	106	0	0
BGIBMGA009472-RA-E5	chrA14	18	52	0	6	3	10	23	39	35	35	18	40	0	0
BGIBMGA009471-RA-E8	chrA14	13	41	0	3	16	53	28	40	67	55	33	64	0	0
BGIBMGA009470-RA-E10	chrA14	3	20	1	4	21	39	13	19	22	29	15	24	0	0
BGIBMGA009469-RA-E7	chrA14	230	424	93	296	191	276	232	254	203	204	143	183	6	4
BGIBMGA009468-RA-E5	chrA14	3	7	0	2	38	72	10	17	60	63	65	88	0	1
BGIBMGA009495-RA-E1	chrA14	246	462	79	345	412	533	432	458	430	422	342	427	75	75
BGIBMGA009467-RA-E5	chrA14	44	83	11	63	39	70	31	62	56	45	33	58	36	44
BGIBMGA009466-RA-E17	chrA14	15	59	0	10	91	172	64	100	238	203	181	327	0	0
BGIBMGA009496-RA-E1	chrA14	272	559	82	402	235	366	335	380	303	272	232	348	2	0
BGIBMGA009465-RA-E7	chrA14	119	319	29	188	113	216	156	207	162	142	86	154	2	3
BGIBMGA009463-RA-E1	chrA14	336	811	108	538	1647	2035	1291	1409	1793	1755	1575	1847	87	130
BGIBMGA009500-RA-E1	chrA14	12	33	0	2	43	72	30	36	62	57	47	89	0	0
BGIBMGA009460-RA-E5	chrA14	12	25	3	14	34	55	27	42	62	49	40	51	0	0
BGIBMGA009459-RA-E5	chrA14	9	38	1	21	94	148	62	87	119	123	93	150	1	0
BGIBMGA009504-RA-E1	chrA14	199	260	69	176	188	281	153	155	221	235	183	235	86	104
BGIBMGA009454-RA-E2	chrA14	38	83	6	36	55	113	26	27	125	125	111	175	54	62
BGIBMGA009514-RA-E1	chrA14	21	45	0	13	86	172	39	56	159	138	116	155	0	0
BGIBMGA009515-RA-E1	chrA14	560	901	188	659	379	539	594	607	476	439	335	451	179	136
BGIBMGA009451-RA-E4	chrA14	6	30	1	12	16	44	7	10	28	29	27	56	11	9
BGIBMGA009517-RA-E1	chrA14	18	57	3	25	134	257	141	167	216	181	184	293	0	0
BGIBMGA009448-RA-E3	chrA14	161	271	35	144	133	200	90	103	108	108	76	102	0	0
BGIBMGA009520-RA-E1	chrA14	12	50	1	5	19	43	12	17	48	59	37	69	0	0
BGIBMGA009445-RA-E3	chrA14	39	101	4	32	47	70	35	34	66	74	49	82	9	9
BGIBMGA009523-RA-E1	chrA14	29	85	5	51	104	194	116	140	226	211	127	206	0	2
BGIBMGA009443-RA-E7	chrA14	9	26	0	9	70	145	39	53	87	81	81	134	12	14
BGIBMGA009524-RA-E1	chrA14	6	21	0	3	55	88	8	13	86	83	116	158	0	12
BGIBMGA009437-RA-E6	chrA14	6	27	1	6	90	165	40	50	103	93	97	153	29	34
BGIBMGA009529-RA-E1	chrA14	5	8	0	5	35	50	15	17	37	33	30	44	1	6
BGIBMGA009532-RA-E1	chrA14	1	5	0	2	23	61	1	4	93	84	82	123	17	22
BGIBMGA009252-RA-E1	chrA14	10	25	0	11	32	54	12	14	56	66	79	100	36	40
BGIBMGA009251-RA-E18	chrA14	56	133	4	43	97	173	54	81	158	146	139	206	0	0
BGIBMGA009254-RA-E1	chrA14	9	22	0	10	45	61	16	17	53	53	40	72	0	0
BGIBMGA009255-RA-E1	chrA14	15	47	3	22	56	95	25	52	116	114	86	146	5	4
BGIBMGA009256-RA-E1	chrA14	6	18	0	12	12	24	5	10	28	33	34	52	0	0
BGIBMGA009249-RA-E7	chrA14	545	767	225	578	1186	1250	1159	957	1206	1248	1187	1096	145	214
BGIBMGA009257-RA-E1	chrA14	167	377	51	282	494	679	511	546	562	568	492	607	108	154
BGIBMGA009262-RA-E1	chrA14	16	44	3	14	28	45	12	12	50	47	39	62	13	14
BGIBMGA009241-RA-E7	chrA14	2	14	2	6	27	53	18	25	46	50	57	89	0	0
BGIBMGA009263-RA-E1	chrA14	0	2	0	0	48	93	5	13	253	245	199	335	328	561
BGIBMGA009240-RA-E11	chrA14	11	28	0	11	107	182	50	59	132	134	164	244	0	0
BGIBMGA009264-RA-E1	chrA14	19	64	4	24	101	129	40	46	162	152	148	179	45	65
BGIBMGA009239-RA-E2	chrA14	48	117	10	66	105	162	51	53	191	182	196	244	91	123
BGIBMGA009265-RA-E1	chrA14	15	26	1	10	45	77	18	14	63	64	74	98	4	15
BGIBMGA009267-RA-E1	chrA14	34	92	3	21	150	307	90	130	344	291	299	449	2	8
BGIBMGA009237-RA-E2	chrA14	10	27	0	7	80	147	36	43	130	143	120	163	5	10
BGIBMGA009236-RA-E10	chrA14	16	49	4	10	158	256	50	57	230	238	212	306	23	31
BGIBMGA009269-RA-E1	chrA14	19	48	1	20	297	547	68	104	568	581	591	825	0	0
BGIBMGA009235-RA-E1	chrA14	78	219	16	78	635	940	352	391	809	813	614	820	0	2
BGIBMGA009234-RA-E5	chrA14	65	156	16	86	241	300	243	240	258	256	211	265	14	4
BGIBMGA009233-RA-E7	chrA14	29	88	8	65	46	106	49	63	79	80	91	120	53	70
BGIBMGA009276-RA-E1	chrA14	266	480	59	298	263	392	241	264	356	351	204	285	7	13
BGIBMGA009232-RA-E5	chrA14	26	76	10	68	40	93	42	43	88	86	38	70	28	20
BGIBMGA009230-RA-E4	chrA14	10	41	1	21	78	151	21	40	143	125	111	186	18	24
BGIBMGA009229-RA-E2	chrA14	13	33	0	9	84	129	23	32	118	114	95	153	12	17
BGIBMGA009277-RA-E1	chrA14	38	71	5	37	69	94	44	55	99	93	95	104	14	23
BGIBMGA009228-RA-E9	chrA14	53	129	4	56	258	378	224	260	423	431	372	477	4	3
BGIBMGA009278-RA-E1	chrA14	41	83	6	29	65	101	51	46	64	68	47	69	8	16
BGIBMGA009227-RA-E1	chrA14	110	195	22	93	68	116	67	84	70	78	43	77	43	51
BGIBMGA009280-RA-E1	chrA14	16	39	3	12	75	120	54	80	99	91	70	104	1	2
BGIBMGA009282-RA-E1	chrA14	20	78	2	22	92	127	93	126	149	126	102	170	0	2
BGIBMGA009225-RA-E30	chrA14	12	48	0	8	107	202	70	83	191	194	148	251	0	0
BGIBMGA009223-RA-E18	chrA14	121	336	24	145	299	559	233	329	480	442	381	628	0	0
BGIBMGA009222-RA-E6	chrA14	15	35	0	13	48	104	30	49	68	65	67	99	0	1
BGIBMGA009221-RA-E6	chrA14	50	131	5	65	108	191	76	86	188	180	182	250	51	72
BGIBMGA009285-RA-E1	chrA14	35	100	11	55	125	233	57	66	204	231	280	374	8	5
BGIBMGA009218-RA-E4	chrA14	5	12	0	5	29	57	10	17	59	61	44	75	2	3
BGIBMGA009286-RA-E1	chrA14	104	210	18	133	189	296	158	197	240	228	197	264	97	110
BGIBMGA009216-RA-E6	chrA14	11	35	1	4	77	113	26	28	120	119	98	135	3	2
BGIBMGA009288-RA-E1	chrA14	81	240	11	106	186	349	175	233	230	206	159	259	0	0
BGIBMGA009209-RA-E9	chrA14	19	28	2	11	68	113	18	25	113	105	85	142	26	21
BGIBMGA009208-RA-E1	chrA14	1880	2307	849	1578	1595	1548	2053	1405	1597	1732	1325	1094	548	601
BGIBMGA009295-RA-E1	chrA14	24	67	4	13	145	287	85	126	223	184	198	343	0	0
BGIBMGA009207-RA-E18	chrA14	436	920	133	702	512	793	797	896	628	620	479	706	0	0
BGIBMGA009297-RA-E1	chrA14	15	48	1	10	152	317	84	105	305	279	304	510	0	0
BGIBMGA009298-RA-E1	chrA14	271	496	64	308	285	416	273	329	339	311	197	300	93	149
BGIBMGA007550-RA-E1	chrA15	39	100	5	36	70	126	36	37	133	135	147	192	26	40
BGIBMGA007549-RA-E1	chrA15	83	159	12	90	121	188	99	105	136	135	114	143	22	36
BGIBMGA007551-RA-E1	chrA15	250	631	62	356	725	1075	826	965	932	895	748	1065	15	11
BGIBMGA007547-RA-E3	chrA15	30	83	8	35	32	55	35	45	22	19	15	26	0	0
BGIBMGA007545-RA-E3	chrA15	0	0	0	0	11	23	2	5	56	65	76	128	30	56
BGIBMGA007544-RA-E4	chrA15	27	66	2	22	52	103	42	48	65	61	55	87	9	7
BGIBMGA007553-RA-E1	chrA15	593	861	199	574	668	802	666	595	568	601	434	490	5	5
BGIBMGA007543-RA-E2	chrA15	148	236	36	136	161	217	133	147	165	169	124	153	52	56
BGIBMGA007554-RA-E1	chrA15	17	55	1	14	173	295	112	147	352	301	316	503	0	0
BGIBMGA007555-RA-E1	chrA15	44	97	5	44	140	251	106	134	223	225	146	222	54	58
BGIBMGA007542-RA-E1	chrA15	27	74	2	27	95	166	48	49	207	220	219	307	50	77
BGIBMGA007556-RA-E1	chrA15	73	146	16	70	91	158	77	85	145	148	86	115	61	65
BGIBMGA007541-RA-E3	chrA15	83	220	16	85	322	473	200	242	416	380	397	485	64	59
BGIBMGA007540-RA-E15	chrA15	31	108	0	31	144	282	86	114	423	385	361	610	0	0
BGIBMGA007557-RA-E1	chrA15	41	84	5	28	71	119	33	36	124	125	95	121	14	25
BGIBMGA007558-RA-E1	chrA15	500	900	188	705	669	913	747	807	736	719	596	743	198	229
BGIBMGA007559-RA-E1	chrA15	145	235	47	168	157	208	152	160	177	182	131	165	157	167
BGIBMGA007539-RA-E32	chrA15	624	1435	124	640	806	1242	871	1068	1077	1025	731	1123	19	15
BGIBMGA007560-RA-E1	chrA15	8	18	0	7	26	31	21	23	37	52	33	44	0	0
BGIBMGA007536-RA-E1	chrA15	25	90	6	34	104	201	44	56	180	188	165	223	45	45
BGIBMGA007564-RA-E1	chrA15	53	156	2	41	85	179	104	144	160	166	115	186	0	0
BGIBMGA007565-RA-E1	chrA15	49	149	3	58	124	198	119	168	142	136	103	158	37	39
BGIBMGA007535-RA-E1	chrA15	187	275	56	192	172	239	177	179	218	226	177	197	184	214
BGIBMGA007566-RA-E1	chrA15	30	78	4	37	78	117	61	73	100	96	68	94	42	45
BGIBMGA007534-RA-E3	chrA15	26	63	2	19	106	179	50	68	168	172	142	203	19	22
BGIBMGA007567-RA-E1	chrA15	38	101	8	55	120	218	69	87	245	233	363	533	6	23
BGIBMGA007568-RA-E1	chrA15	1	13	0	3	28	70	11	6	101	81	119	198	15	23
BGIBMGA007569-RA-E1	chrA15	2	7	0	3	45	77	1	8	116	106	147	224	14	26
BGIBMGA007570-RA-E1	chrA15	14	49	4	19	126	237	18	23	382	376	444	548	47	83
BGIBMGA007532-RA-E4	chrA15	16	26	0	7	35	55	6	9	51	63	59	78	20	18
BGIBMGA007528-RA-E1	chrA15	18	28	1	10	24	50	7	10	57	56	44	65	15	12
BGIBMGA007571-RA-E1	chrA15	10	45	1	15	117	228	53	75	173	171	187	255	17	15
BGIBMGA007572-RA-E1	chrA15	13	41	3	12	50	98	25	35	60	49	37	53	8	11
BGIBMGA007523-RA-E1	chrA15	15	43	1	13	27	69	8	12	74	68	61	97	43	47
BGIBMGA007573-RA-E1	chrA15	2	9	0	4	86	159	37	55	226	203	173	263	1	2
BGIBMGA007522-RA-E6	chrA15	107	245	19	116	362	455	235	262	427	385	336	407	105	137
BGIBMGA007574-RA-E1	chrA15	58	150	18	78	159	303	79	97	300	284	348	476	113	164
BGIBMGA007520-RA-E2	chrA15	3	11	0	5	15	21	5	4	26	27	23	26	10	19
BGIBMGA007575-RA-E1	chrA15	14	38	5	12	29	57	16	13	58	50	36	63	11	9
BGIBMGA007519-RA-E41	chrA15	289	702	63	341	1261	2034	1188	1396	1649	1642	1500	2140	21	21
BGIBMGA007576-RA-E1	chrA15	4	11	0	3	47	85	16	12	87	84	85	144	0	1
BGIBMGA007518-RA-E1	chrA15	235	531	42	228	468	655	247	301	628	639	624	733	305	377
BGIBMGA007517-RA-E1	chrA15	0	10	0	0	21	31	1	4	49	46	89	124	83	127
BGIBMGA007516-RA-E10	chrA15	13	39	1	16	19	48	23	25	69	65	36	61	9	19
BGIBMGA007515-RA-E14	chrA15	18	48	5	20	53	78	16	19	127	136	236	345	24	30
BGIBMGA007577-RA-E1	chrA15	15	49	5	39	128	188	51	68	219	186	200	271	9	12
BGIBMGA007514-RA-E4	chrA15	24	49	2	13	82	123	37	46	101	103	93	120	74	91
BGIBMGA007513-RA-E13	chrA15	74	199	9	93	259	427	70	76	705	708	1635	2039	21	45
BGIBMGA007579-RA-E1	chrA15	76	189	12	96	183	313	184	235	289	266	216	342	0	0
BGIBMGA007512-RA-E22	chrA15	28	74	3	21	191	362	54	63	471	401	504	717	2	7
BGIBMGA007581-RA-E1	chrA15	31	93	7	21	144	248	114	128	302	290	227	332	0	0
BGIBMGA007511-RA-E17	chrA15	38	91	4	24	47	94	73	116	131	121	93	161	0	0
BGIBMGA007510-RA-E7	chrA15	33	89	8	32	108	182	92	107	142	123	93	140	0	0
BGIBMGA007509-RA-E13	chrA15	69	135	10	86	195	307	99	118	282	301	292	356	43	57
BGIBMGA007508-RA-E8	chrA15	164	321	34	160	156	243	122	158	132	123	64	108	3	5
BGIBMGA007507-RA-E43	chrA15	2	18	0	0	30	82	0	3	133	128	229	364	0	0
BGIBMGA007583-RA-E1	chrA15	55	120	7	43	158	218	54	47	289	271	271	382	87	97
BGIBMGA007506-RA-E2	chrA15	174	338	39	201	286	395	221	221	336	344	242	291	114	132
BGIBMGA007584-RA-E1	chrA15	139	329	23	140	137	231	243	289	275	290	189	321	1	0
BGIBMGA007504-RA-E4	chrA15	33	92	8	29	107	170	39	46	123	129	110	142	8	7
BGIBMGA007585-RA-E1	chrA15	101	178	22	103	133	158	97	99	160	163	141	171	94	103
BGIBMGA007503-RA-E16	chrA15	46	132	7	38	269	395	165	205	291	311	243	310	12	14
BGIBMGA007502-RA-E23	chrA15	42	132	3	29	382	625	169	216	590	576	495	740	2	0
BGIBMGA007586-RA-E1	chrA15	172	371	50	233	693	869	583	599	653	637	689	798	49	68
BGIBMGA007501-RA-E5	chrA15	72	140	8	59	100	179	63	71	158	158	126	174	33	44
BGIBMGA007500-RA-E8	chrA15	399	626	108	416	549	708	571	557	562	596	462	553	39	41
BGIBMGA007497-RA-E13	chrA15	20	60	3	34	148	250	65	84	202	196	183	258	32	16
BGIBMGA007587-RA-E1	chrA15	16	57	7	26	88	152	32	48	192	187	168	256	0	0
BGIBMGA007590-RA-E1	chrA15	0	4	0	0	50	94	21	17	93	93	75	140	0	2
BGIBMGA007594-RA-E1	chrA15	256	559	65	317	793	1038	762	827	908	941	752	903	121	79
BGIBMGA007494-RA-E23	chrA15	25	64	4	26	74	140	18	18	84	76	64	122	1	0
BGIBMGA007595-RA-E1	chrA15	11	24	1	5	47	100	39	54	98	100	93	155	0	2
BGIBMGA002178-RA-E2	chrA15	86	190	21	108	264	461	225	258	292	264	251	351	0	0
BGIBMGA002186-RA-E1	chrA15	2053	2876	680	1869	938	1029	2112	1781	1322	1264	1045	1062	83	72
BGIBMGA002167-RA-E2	chrA15	2	18	3	8	105	229	48	55	236	260	190	274	48	86
BGIBMGA002165-RA-E1	chrA15	2	8	0	4	37	90	17	19	78	98	65	125	20	36
BGIBMGA002164-RA-E2	chrA15	1151	1465	574	1043	948	954	1189	930	949	1027	734	679	632	747
BGIBMGA002188-RA-E1	chrA15	164	385	28	144	210	345	287	349	439	401	308	416	4	0
BGIBMGA002161-RA-E15	chrA15	54	180	5	53	66	122	88	118	113	103	74	142	0	0
BGIBMGA002189-RA-E1	chrA15	7	13	0	3	28	63	11	18	75	70	71	114	12	20
BGIBMGA002190-RA-E1	chrA15	18	38	3	25	28	48	29	35	39	39	31	41	10	14
BGIBMGA002191-RA-E1	chrA15	18	32	3	18	25	37	23	28	34	28	23	34	14	15
BGIBMGA002156-RA-E6	chrA15	245	459	18	123	77	111	282	319	295	287	187	280	0	0
BGIBMGA002154-RA-E4	chrA15	117	272	0	15	1	6	112	139	140	132	80	137	0	0
BGIBMGA002153-RA-E3	chrA15	69	183	1	5	5	17	33	43	100	80	27	50	0	0
BGIBMGA003377-RA-E1	chrA15	163	338	39	219	233	355	241	247	258	261	222	291	44	49
BGIBMGA003378-RA-E1	chrA15	15	45	0	13	148	287	21	32	362	350	493	773	0	0
BGIBMGA003375-RA-E2	chrA15	76	156	12	73	124	192	54	74	205	195	166	247	56	64
BGIBMGA003374-RA-E10	chrA15	20	74	7	45	22	56	23	29	47	43	25	62	0	1
BGIBMGA003385-RA-E1	chrA15	142	325	28	173	551	704	438	497	635	632	552	674	38	44
BGIBMGA003367-RA-E4	chrA15	171	302	37	178	189	264	166	174	219	228	185	240	257	300
BGIBMGA003386-RA-E1	chrA15	78	146	12	84	121	166	86	99	137	139	108	133	101	126
BGIBMGA003366-RA-E7	chrA15	142	308	29	168	107	167	185	219	196	201	129	195	0	0
BGIBMGA003365-RA-E9	chrA15	243	499	66	317	341	485	437	448	421	427	328	462	0	0
BGIBMGA003364-RA-E4	chrA15	186	279	46	180	200	274	160	162	215	230	192	226	32	32
BGIBMGA003388-RA-E1	chrA15	6	24	1	9	31	47	18	23	47	56	43	78	4	4
BGIBMGA003363-RA-E3	chrA15	26	87	4	41	100	152	47	56	139	145	123	183	9	16
BGIBMGA003390-RA-E1	chrA15	125	256	14	95	223	314	129	138	338	334	329	391	198	271
BGIBMGA003362-RA-E7	chrA15	203	431	29	176	157	235	204	274	265	247	162	242	8	4
BGIBMGA003361-RA-E16	chrA15	352	764	81	427	1665	1980	1707	1670	1920	1948	1937	1988	601	1094
BGIBMGA003391-RA-E1	chrA15	108	170	31	109	115	142	98	104	123	123	100	109	133	137
BGIBMGA003360-RA-E4	chrA15	13	28	0	11	23	52	13	12	57	54	43	75	17	26
BGIBMGA003392-RA-E1	chrA15	46	118	13	63	133	223	131	143	197	185	153	254	0	0
BGIBMGA003393-RA-E1	chrA15	22	62	1	15	54	93	10	11	131	159	269	407	1	12
BGIBMGA003358-RA-E2	chrA15	31	65	8	38	36	57	18	23	32	32	34	31	247	237
BGIBMGA003394-RA-E1	chrA15	75	179	13	62	123	214	61	86	229	241	227	311	239	278
BGIBMGA003356-RA-E2	chrA15	31	44	2	18	30	51	17	16	46	42	43	60	91	110
BGIBMGA003355-RA-E7	chrA15	5	19	0	5	44	75	14	9	90	85	77	111	23	38
BGIBMGA003395-RA-E1	chrA15	76	188	16	67	179	330	86	96	332	333	347	460	241	315
BGIBMGA003351-RA-E16	chrA15	481	926	142	640	481	669	765	833	662	642	460	666	1	0
BGIBMGA003396-RA-E1	chrA15	30	86	8	55	195	329	52	69	301	290	428	656	16	17
BGIBMGA003350-RA-E19	chrA15	184	454	56	318	531	825	503	621	734	692	485	685	6	18
BGIBMGA003397-RA-E1	chrA15	2363	2747	1064	1981	1906	1824	2408	1654	1934	2125	1469	1218	860	876
BGIBMGA003398-RA-E1	chrA15	579	656	262	478	447	460	505	406	413	417	326	302	304	321
BGIBMGA003399-RA-E1	chrA15	199	464	44	207	475	673	520	583	623	622	544	688	0	4
BGIBMGA003401-RA-E1	chrA15	337	688	74	343	364	503	586	644	718	677	524	688	0	0
BGIBMGA003348-RA-E7	chrA15	234	416	96	353	303	384	374	385	317	337	223	310	5	3
BGIBMGA003347-RA-E4	chrA15	298	411	100	272	267	331	251	260	283	303	207	241	181	216
BGIBMGA003402-RA-E1	chrA15	177	273	47	175	127	203	142	138	173	161	110	137	208	226
BGIBMGA003403-RA-E1	chrA15	13	20	0	3	55	98	26	29	98	82	72	126	0	0
BGIBMGA003344-RA-E3	chrA15	294	650	71	331	440	670	357	407	560	523	448	568	65	93
BGIBMGA003343-RA-E2	chrA15	3	11	1	6	28	50	7	7	32	35	46	55	23	47
BGIBMGA003409-RA-E1	chrA15	158	322	64	279	82	135	134	176	58	39	46	58	7	10
BGIBMGA003411-RA-E1	chrA15	32	77	8	38	89	175	28	39	283	279	533	796	285	369
BGIBMGA003341-RA-E6	chrA15	15	67	1	22	37	70	7	13	55	65	52	72	22	32
BGIBMGA003340-RA-E4	chrA15	20	60	4	24	31	45	22	29	36	36	25	43	45	65
BGIBMGA003339-RA-E1	chrA15	19	50	4	19	24	44	29	32	35	31	27	36	53	68
BGIBMGA003412-RA-E1	chrA15	4018	4743	657	1645	960	953	3383	2748	2662	2747	1852	1799	397	330
BGIBMGA003338-RA-E2	chrA15	110	167	41	112	118	132	100	92	120	127	114	129	157	169
BGIBMGA003337-RA-E5	chrA15	1871	2063	814	1425	1767	1627	2060	1327	1903	2100	1576	1247	1042	1136
BGIBMGA003336-RA-E2	chrA15	154	320	21	134	292	436	145	169	431	442	406	497	331	414
BGIBMGA003413-RA-E1	chrA15	64	197	15	79	322	594	147	198	625	586	660	926	0	0
BGIBMGA003335-RA-E3	chrA15	931	1113	516	894	771	807	981	787	683	712	530	552	388	431
BGIBMGA003334-RA-E1	chrA15	43	96	4	30	172	330	143	200	176	172	135	254	0	0
BGIBMGA003333-RA-E7	chrA15	9	33	0	2	29	51	7	14	102	86	42	84	2	6
BGIBMGA003414-RA-E1	chrA15	59	129	15	68	100	151	72	92	140	142	137	174	63	86
BGIBMGA003415-RA-E1	chrA15	30	67	14	43	42	74	41	40	65	59	67	76	16	19
BGIBMGA003332-RA-E8	chrA15	160	275	35	181	105	154	94	109	90	108	67	95	0	2
BGIBMGA003331-RA-E5	chrA15	201	326	62	218	168	236	179	183	196	171	139	169	46	59
BGIBMGA003328-RA-E1	chrA15	8	25	1	4	13	32	8	16	16	23	14	24	41	59
BGIBMGA003420-RA-E1	chrA15	113	231	30	158	153	237	140	156	172	164	127	182	139	185
BGIBMGA003320-RA-E10	chrA15	10	13	0	2	23	36	2	3	58	67	105	147	17	29
BGIBMGA003421-RA-E1	chrA15	209	367	53	234	227	304	306	314	298	279	223	279	2	2
BGIBMGA003319-RA-E9	chrA15	167	351	50	245	235	353	224	260	274	250	189	284	668	754
BGIBMGA003422-RA-E1	chrA15	327	382	172	291	230	229	251	229	204	217	159	168	740	701
BGIBMGA003318-RA-E18	chrA15	17	41	2	20	77	151	21	33	174	192	313	462	38	50
BGIBMGA003317-RA-E17	chrA15	2	7	0	0	40	79	6	17	83	78	87	147	0	0
BGIBMGA003425-RA-E1	chrA15	31	104	4	21	40	71	50	57	124	102	69	100	0	0
BGIBMGA003314-RA-E17	chrA15	5	23	0	3	51	114	21	24	122	124	136	226	0	0
BGIBMGA003428-RA-E1	chrA15	67	203	10	71	418	635	266	341	768	748	640	818	8	6
BGIBMGA003313-RA-E5	chrA15	66	148	13	67	138	192	75	81	176	186	178	219	31	32
BGIBMGA003312-RA-E9	chrA15	13	42	4	16	56	104	25	24	103	117	84	135	0	0
BGIBMGA003429-RA-E1	chrA15	67	164	9	57	199	358	67	81	391	382	529	757	157	193
BGIBMGA003311-RA-E5	chrA15	252	369	82	279	292	347	299	301	308	309	262	303	336	382
BGIBMGA003310-RA-E6	chrA15	15	39	1	5	137	326	36	36	320	286	343	656	0	0
BGIBMGA003433-RA-E1	chrA15	79	195	18	83	144	225	79	102	190	200	148	202	113	149
BGIBMGA003309-RA-E6	chrA15	4501	5321	2314	4379	3400	3266	5127	3563	3219	3414	2462	2078	1556	1690
BGIBMGA003435-RA-E1	chrA15	10	31	0	8	39	83	31	49	66	64	48	90	0	0
BGIBMGA003436-RA-E1	chrA15	4	17	0	6	16	35	21	23	39	36	34	45	0	0
BGIBMGA003308-RA-E6	chrA15	28	80	0	15	7	14	20	31	31	28	20	34	0	0
BGIBMGA003307-RA-E5	chrA15	44	115	11	77	43	80	69	81	62	71	61	94	0	0
BGIBMGA003305-RA-E12	chrA15	124	301	44	230	258	373	273	288	258	250	199	283	5	0
BGIBMGA003438-RA-E1	chrA15	340	691	110	520	306	453	436	514	336	315	221	346	4	2
BGIBMGA003304-RA-E9	chrA15	18	38	1	5	73	179	49	60	191	169	256	432	0	0
BGIBMGA003439-RA-E1	chrA15	12	32	3	15	40	59	26	28	59	45	54	62	24	31
BGIBMGA003301-RA-E3	chrA15	88	129	27	83	73	90	66	58	87	81	74	73	220	202
BGIBMGA003300-RA-E3	chrA15	47	124	3	40	131	202	65	60	180	154	128	176	110	133
BGIBMGA003440-RA-E1	chrA15	113	264	23	155	217	327	189	227	259	273	222	292	65	103
BGIBMGA003295-RA-E10	chrA15	11	37	4	25	52	86	39	40	61	59	42	86	2	6
BGIBMGA003294-RA-E4	chrA15	20	52	3	23	69	110	28	40	92	95	78	90	88	108
BGIBMGA003443-RA-E1	chrA15	193	526	37	268	229	345	308	406	313	276	196	315	0	0
BGIBMGA003293-RA-E2	chrA15	71	179	16	76	282	476	166	225	420	408	345	475	0	0
BGIBMGA007765-RA-E3	chrA15	7	19	0	7	42	76	11	13	70	78	74	104	19	33
BGIBMGA007769-RA-E1	chrA15	11	41	1	18	27	49	34	51	57	47	33	64	0	0
BGIBMGA007764-RA-E9	chrA15	32	104	2	27	60	103	79	130	109	101	79	142	0	0
BGIBMGA007763-RA-E1	chrA15	3	23	0	13	23	37	31	29	40	33	29	45	1	1
BGIBMGA007771-RA-E1	chrA15	154	301	32	172	350	439	250	286	423	426	375	449	104	136
BGIBMGA007772-RA-E1	chrA15	6	18	2	6	40	45	6	7	53	56	59	81	8	19
BGIBMGA007773-RA-E1	chrA15	55	114	5	38	86	145	43	37	136	167	183	232	52	65
BGIBMGA007774-RA-E1	chrA15	19	44	0	17	49	90	20	17	74	87	105	135	25	45
BGIBMGA007776-RA-E1	chrA15	20	88	4	36	138	229	81	112	216	199	203	316	8	0
BGIBMGA007757-RA-E4	chrA15	26	64	2	13	42	80	47	44	255	245	189	281	1	0
BGIBMGA007756-RA-E23	chrA15	21	59	4	27	202	311	40	62	338	343	363	466	32	22
BGIBMGA007777-RA-E1	chrA15	83	163	8	50	154	235	62	62	207	212	169	205	0	0
BGIBMGA007755-RA-E1	chrA15	76	172	12	80	302	391	162	180	351	366	334	404	85	86
BGIBMGA007778-RA-E1	chrA15	20	42	2	9	21	44	11	17	37	46	45	61	90	115
BGIBMGA007779-RA-E1	chrA15	99	201	13	84	166	252	132	148	367	386	229	298	200	288
BGIBMGA007780-RA-E1	chrA15	11	49	1	21	39	75	27	40	45	40	24	53	38	37
BGIBMGA007750-RA-E5	chrA15	135	261	30	134	341	410	233	234	439	458	390	396	128	147
BGIBMGA007749-RA-E5	chrA15	9	23	0	7	53	94	16	14	132	127	152	194	18	23
BGIBMGA007748-RA-E3	chrA15	46	106	4	31	111	194	50	57	222	206	181	257	70	68
BGIBMGA007782-RA-E1	chrA15	16	46	3	18	39	56	12	13	92	80	99	134	71	88
BGIBMGA007783-RA-E1	chrA15	85	202	17	90	188	274	109	141	297	302	268	327	1027	1029
BGIBMGA007747-RA-E3	chrA15	41	97	7	44	115	164	58	73	148	152	115	149	6	6
BGIBMGA007746-RA-E4	chrA15	16	52	0	9	28	53	27	38	89	80	71	111	0	0
BGIBMGA007745-RA-E9	chrA15	37	94	2	19	114	187	50	74	166	166	142	181	0	0
BGIBMGA007785-RA-E1	chrA15	2	7	0	0	28	70	10	13	91	70	54	104	22	23
BGIBMGA007743-RA-E5	chrA15	3286	3732	1540	2793	2925	2769	3918	2556	2943	3227	2307	1852	1267	1325
BGIBMGA007789-RA-E1	chrA15	6	23	0	7	62	124	19	30	79	87	106	168	27	48
BGIBMGA007741-RA-E1	chrA15	10	20	1	13	17	26	5	7	33	19	24	29	12	22
BGIBMGA007740-RA-E10	chrA15	19	42	3	22	49	80	13	17	110	115	208	294	94	129
BGIBMGA007790-RA-E1	chrA15	317	517	83	324	518	614	396	401	652	678	613	658	232	300
BGIBMGA007739-RA-E1	chrA15	224	320	44	181	293	353	164	171	346	357	358	376	178	214
BGIBMGA007735-RA-E22	chrA15	7	18	1	7	18	55	15	25	20	32	16	32	0	0
BGIBMGA007734-RA-E8	chrA15	134	271	29	114	162	241	99	109	226	231	240	279	115	140
BGIBMGA007732-RA-E4	chrA15	57	140	15	77	186	271	146	158	259	266	210	248	91	116
BGIBMGA007795-RA-E1	chrA15	928	1004	358	619	806	733	871	573	832	932	689	543	419	416
BGIBMGA007731-RA-E8	chrA15	828	1286	257	827	669	828	989	913	805	801	595	700	7	3
BGIBMGA007796-RA-E1	chrA15	49	101	6	52	108	133	62	63	144	151	156	186	92	117
BGIBMGA007730-RA-E20	chrA15	67	209	12	72	682	1038	226	280	1232	1181	1155	1487	28	34
BGIBMGA007729-RA-E7	chrA15	0	1	0	0	18	38	6	7	86	70	78	97	43	95
BGIBMGA007728-RA-E8	chrA15	519	792	124	457	866	984	780	749	970	1020	882	922	150	150
BGIBMGA007727-RA-E11	chrA15	174	399	24	154	297	440	267	339	469	430	378	484	12	8
BGIBMGA007799-RA-E1	chrA15	11	36	4	18	18	34	10	10	27	45	41	53	10	14
BGIBMGA007800-RA-E1	chrA15	92	238	19	123	337	483	264	333	366	349	291	407	61	91
BGIBMGA007726-RA-E7	chrA15	41	91	11	57	100	174	46	62	153	138	157	226	120	149
BGIBMGA007802-RA-E1	chrA15	0	0	0	0	26	58	14	12	98	93	79	132	4	0
BGIBMGA007803-RA-E1	chrA15	33	74	1	23	72	111	39	35	131	138	131	173	58	85
BGIBMGA007804-RA-E1	chrA15	14	51	1	12	29	72	23	36	82	84	46	81	33	44
BGIBMGA007805-RA-E1	chrA15	20	52	3	19	41	75	21	26	73	68	33	52	55	77
BGIBMGA007806-RA-E1	chrA15	185	481	45	294	614	949	618	691	650	675	548	776	0	0
BGIBMGA007724-RA-E9	chrA15	3	6	0	1	40	65	21	21	88	77	51	91	4	8
BGIBMGA007807-RA-E1	chrA15	43	88	8	44	66	80	54	56	77	74	55	74	56	77
BGIBMGA007723-RA-E4	chrA15	528	649	243	533	498	563	536	500	490	515	388	425	368	393
BGIBMGA007722-RA-E2	chrA15	106	173	21	93	119	159	70	78	140	141	139	171	25	33
BGIBMGA007808-RA-E1	chrA15	9	34	0	4	40	63	10	13	86	84	98	153	81	91
BGIBMGA007809-RA-E1	chrA15	2	6	0	0	130	210	45	58	272	260	174	233	19	22
BGIBMGA007720-RA-E7	chrA15	108	254	26	122	278	389	225	258	355	355	269	342	443	510
BGIBMGA007812-RA-E1	chrA15	7	29	3	14	42	90	37	53	226	197	128	203	0	0
BGIBMGA007719-RA-E12	chrA15	399	774	63	356	533	696	693	760	787	779	622	852	11	6
BGIBMGA007813-RA-E1	chrA15	63	91	17	64	72	85	59	59	73	77	46	60	88	108
BGIBMGA007814-RA-E1	chrA15	4	14	0	8	67	119	7	14	171	174	198	271	13	20
BGIBMGA007718-RA-E10	chrA15	4	16	1	0	38	80	7	7	108	91	147	260	27	16
BGIBMGA007816-RA-E1	chrA15	64	162	1	20	59	105	54	77	157	128	106	216	6	0
BGIBMGA007717-RA-E9	chrA15	8	28	1	17	43	74	19	15	97	119	130	188	14	9
BGIBMGA007817-RA-E1	chrA15	65	121	13	64	120	172	54	55	177	179	186	264	148	187
BGIBMGA007716-RA-E6	chrA15	15	34	2	21	11	23	8	6	29	36	33	38	4	2
BGIBMGA007821-RA-E1	chrA15	63	154	9	61	276	443	215	229	334	320	283	366	12	10
BGIBMGA007822-RA-E1	chrA15	80	160	12	81	253	318	135	150	354	362	384	401	11	17
BGIBMGA007712-RA-E1	chrA15	331	492	67	277	400	507	296	319	490	474	432	471	556	636
BGIBMGA007823-RA-E1	chrA15	9	19	0	5	58	118	19	25	139	118	119	170	0	0
BGIBMGA007711-RA-E2	chrA15	37	72	7	37	83	151	36	43	124	159	130	196	64	77
BGIBMGA007710-RA-E1	chrA15	3280	3886	1362	2479	2812	2751	3354	2403	3009	3247	2311	1988	1485	1620
BGIBMGA007824-RA-E1	chrA15	79	195	20	126	270	433	144	178	363	381	322	430	239	248
BGIBMGA007709-RA-E1	chrA15	6	14	1	13	38	61	21	28	56	59	53	68	25	34
BGIBMGA007825-RA-E1	chrA15	7	15	0	5	67	122	11	14	138	145	148	201	30	43
BGIBMGA007828-RA-E1	chrA15	4	15	0	4	19	40	17	24	126	94	64	118	0	0
BGIBMGA007829-RA-E1	chrA15	6	29	3	19	44	85	39	49	228	209	126	216	0	0
BGIBMGA007835-RA-E1	chrA15	19	73	1	19	291	563	64	83	632	610	616	874	31	51
BGIBMGA007707-RA-E1	chrA15	10	14	1	8	26	59	8	11	87	73	97	129	22	27
BGIBMGA007838-RA-E1	chrA15	179	299	36	131	125	197	90	102	106	114	76	114	7	5
BGIBMGA007706-RA-E1	chrA15	54	135	8	43	84	136	38	47	107	128	111	143	80	101
BGIBMGA007840-RA-E1	chrA15	52	146	9	69	429	685	211	241	561	588	535	730	21	25
BGIBMGA007841-RA-E1	chrA15	126	192	27	122	139	168	123	129	139	139	94	110	137	163
BGIBMGA007842-RA-E1	chrA15	161	351	43	199	584	796	454	501	712	702	634	768	120	173
BGIBMGA007843-RA-E1	chrA15	11	33	0	8	65	112	16	19	177	159	210	278	2	7
BGIBMGA007844-RA-E1	chrA15	44	98	12	63	101	140	46	58	149	145	161	200	77	95
BGIBMGA007845-RA-E1	chrA15	153	234	37	133	179	203	132	132	173	190	128	157	71	74
BGIBMGA007847-RA-E1	chrA15	7	23	0	3	71	129	46	50	133	123	111	158	0	0
BGIBMGA007848-RA-E1	chrA15	197	514	41	253	239	463	213	310	304	293	215	320	8	1
BGIBMGA007849-RA-E1	chrA15	156	217	42	146	140	193	114	122	168	169	139	154	92	123
BGIBMGA007854-RA-E1	chrA15	37	98	2	25	136	239	65	95	136	142	103	146	23	26
BGIBMGA007855-RA-E1	chrA15	19	45	5	16	25	44	24	20	22	37	18	28	13	17
BGIBMGA007860-RA-E1	chrA15	30	72	5	30	24	38	13	23	24	23	24	35	7	7
BGIBMGA007862-RA-E1	chrA15	143	209	39	138	163	188	125	136	182	185	135	170	109	124
BGIBMGA007863-RA-E1	chrA15	31	95	5	26	127	222	61	92	214	189	226	319	0	0
BGIBMGA007864-RA-E1	chrA15	64	179	11	73	140	259	106	159	298	260	161	245	18	13
BGIBMGA007702-RA-E1	chrA15	335	422	97	271	351	399	274	282	396	407	348	359	434	463
BGIBMGA007866-RA-E1	chrA15	128	184	28	118	147	180	114	113	166	168	136	171	60	80
BGIBMGA007867-RA-E1	chrA15	12	43	0	7	54	100	13	13	143	141	222	306	45	63
BGIBMGA007701-RA-E1	chrA15	2515	2955	1196	2283	1711	1659	2511	1666	1508	1628	1148	949	1316	1401
BGIBMGA007868-RA-E1	chrA15	95	158	25	106	126	169	121	135	133	142	118	136	79	101
BGIBMGA007869-RA-E1	chrA15	29	94	4	33	186	294	49	76	355	325	392	559	32	35
BGIBMGA007870-RA-E1	chrA15	16	29	1	15	56	96	13	23	77	93	94	116	17	11
BGIBMGA007871-RA-E1	chrA15	10	34	2	9	9	28	7	13	21	21	28	38	7	12
BGIBMGA007875-RA-E1	chrA15	625	1447	78	551	2566	3493	1690	1994	3337	3264	3091	3820	5	10
BGIBMGA007698-RA-E1	chrA15	13	26	1	6	12	29	7	14	22	18	23	29	5	10
BGIBMGA007877-RA-E1	chrA15	118	216	27	136	159	217	130	138	186	180	131	176	76	86
BGIBMGA007697-RA-E1	chrA15	376	653	108	407	345	461	417	464	387	391	268	364	30	23
BGIBMGA007878-RA-E1	chrA15	37	80	3	31	49	85	36	36	80	71	77	101	42	51
BGIBMGA007879-RA-E1	chrA15	2634	2818	990	1749	2484	2142	2688	1666	2578	2923	2202	1654	2904	3189
BGIBMGA007880-RA-E1	chrA15	26	50	3	17	51	84	16	34	111	92	91	116	20	27
BGIBMGA007881-RA-E1	chrA15	473	563	209	435	378	398	422	358	345	398	282	282	801	765
BGIBMGA007694-RA-E1	chrA15	20	45	5	20	51	63	29	23	64	70	77	83	29	29
BGIBMGA007883-RA-E1	chrA15	1	3	0	0	29	47	15	11	52	48	40	58	0	1
BGIBMGA007885-RA-E1	chrA15	53	132	3	28	621	1078	293	427	944	930	752	1118	24	35
BGIBMGA007889-RA-E1	chrA15	1063	1217	541	986	1091	1078	1304	981	1030	1099	908	837	434	518
BGIBMGA007690-RA-E6	chrA15	222	363	64	217	249	333	218	222	280	281	219	260	239	243
BGIBMGA007689-RA-E11	chrA15	24	71	2	15	150	264	24	29	266	244	270	350	7	13
BGIBMGA007688-RA-E1	chrA15	129	294	29	127	171	298	113	131	253	244	234	313	145	181
BGIBMGA007687-RA-E5	chrA15	63	143	8	55	152	242	73	91	225	240	264	354	18	25
BGIBMGA007892-RA-E1	chrA15	189	286	27	136	202	278	111	128	255	261	235	260	286	324
BGIBMGA007686-RA-E1	chrA15	39	82	2	35	54	89	22	30	68	86	67	95	138	113
BGIBMGA007685-RA-E6	chrA15	12	30	5	13	51	113	19	29	118	127	123	181	47	68
BGIBMGA007893-RA-E1	chrA15	0	0	0	1	17	30	0	5	81	59	111	213	130	129
BGIBMGA007684-RA-E2	chrA15	165	192	66	117	111	123	127	90	99	111	73	76	306	302
BGIBMGA007683-RA-E4	chrA15	18	42	4	18	36	56	23	20	54	47	36	57	127	143
BGIBMGA007681-RA-E10	chrA15	125	255	27	126	359	468	282	319	529	520	455	507	869	868
BGIBMGA007895-RA-E1	chrA15	154	283	42	187	460	541	412	383	509	513	444	473	94	94
BGIBMGA007679-RA-E6	chrA15	25	54	5	25	196	323	136	152	260	246	241	329	29	29
BGIBMGA007898-RA-E1	chrA15	44	102	2	36	131	209	53	66	238	213	263	357	68	95
BGIBMGA007899-RA-E1	chrA15	6	17	0	7	22	43	10	20	49	50	21	50	533	594
BGIBMGA007678-RA-E6	chrA15	40	114	7	45	56	104	43	53	112	100	41	96	752	852
BGIBMGA007903-RA-E1	chrA15	5	28	3	6	20	30	9	7	30	19	25	37	19	12
BGIBMGA007904-RA-E1	chrA15	253	401	72	283	389	471	338	321	452	449	410	445	320	409
BGIBMGA007676-RA-E10	chrA15	52	139	9	59	112	192	72	86	204	212	224	280	34	33
BGIBMGA007905-RA-E1	chrA15	41	134	6	28	306	561	256	317	397	368	424	709	0	0
BGIBMGA007906-RA-E1	chrA15	346	908	51	363	632	1004	733	940	956	931	729	1129	0	0
BGIBMGA007675-RA-E2	chrA15	15	44	2	17	28	51	17	25	27	29	17	28	35	48
BGIBMGA007674-RA-E2	chrA15	17	34	2	12	16	41	19	23	38	35	33	39	11	12
BGIBMGA007908-RA-E1	chrA15	31	70	2	32	82	127	34	38	165	151	197	248	56	55
BGIBMGA007910-RA-E1	chrA15	24	99	3	13	81	195	77	123	192	183	120	224	0	0
BGIBMGA007911-RA-E1	chrA15	29	110	2	16	61	109	31	46	122	113	54	104	0	0
BGIBMGA007912-RA-E1	chrA15	32	78	2	22	116	197	31	50	135	140	118	176	132	157
BGIBMGA007918-RA-E1	chrA15	33	84	6	43	133	197	72	87	178	193	128	173	23	30
BGIBMGA007919-RA-E1	chrA15	12	28	2	19	66	109	53	51	73	79	64	79	19	25
BGIBMGA007669-RA-E4	chrA15	35	93	9	53	55	93	34	48	114	96	99	129	64	66
BGIBMGA007921-RA-E1	chrA15	496	828	146	552	380	543	398	455	372	371	241	335	207	123
BGIBMGA007665-RA-E9	chrA15	13	35	3	18	94	176	42	55	142	121	140	224	24	32
BGIBMGA007922-RA-E1	chrA15	47	122	5	59	276	492	48	73	537	501	655	878	124	157
BGIBMGA007663-RA-E3	chrA15	64	129	11	60	108	137	59	51	144	144	124	154	51	58
BGIBMGA007923-RA-E1	chrA15	9	15	1	2	30	69	19	12	67	64	80	110	123	146
BGIBMGA007924-RA-E1	chrA15	2	18	0	5	24	64	7	7	65	62	50	100	0	0
BGIBMGA007661-RA-E7	chrA15	5287	6463	2213	4424	3660	3642	4868	3500	3536	3630	2312	2037	1363	1438
BGIBMGA007659-RA-E1	chrA15	7	23	0	3	27	51	7	12	92	88	97	133	32	34
BGIBMGA007926-RA-E1	chrA15	131	233	28	127	169	235	177	187	215	198	148	214	78	86
BGIBMGA007656-RA-E2	chrA15	121	180	44	123	195	250	176	170	214	235	178	224	49	74
BGIBMGA007655-RA-E1	chrA15	100	226	12	61	201	297	88	95	378	378	339	416	0	0
BGIBMGA007929-RA-E1	chrA15	23	84	2	18	512	986	168	240	911	823	903	1425	0	0
BGIBMGA007651-RA-E5	chrA15	6	26	2	14	13	28	20	21	19	21	13	24	5	6
BGIBMGA007931-RA-E1	chrA15	5	21	0	5	95	197	19	31	107	101	119	186	0	0
BGIBMGA007932-RA-E1	chrA15	6	24	0	3	20	52	11	19	51	34	42	77	0	0
BGIBMGA007649-RA-E18	chrA15	0	1	0	0	37	68	12	19	163	152	123	209	18	20
BGIBMGA007934-RA-E1	chrA15	12	34	1	8	19	33	13	21	40	38	23	49	0	0
BGIBMGA007647-RA-E11	chrA15	9	39	0	12	34	87	14	27	110	96	96	179	0	0
BGIBMGA007935-RA-E1	chrA15	393	679	183	564	682	820	767	728	652	627	520	635	157	228
BGIBMGA007646-RA-E10	chrA15	1	6	0	4	19	36	10	18	45	34	39	60	0	0
BGIBMGA007937-RA-E1	chrA15	4	18	0	2	43	105	29	50	93	94	85	164	0	0
BGIBMGA007938-RA-E1	chrA15	6	18	1	7	38	70	28	32	89	73	81	142	0	0
BGIBMGA007645-RA-E4	chrA15	3073	3638	1430	2793	2563	2566	3164	2360	2522	2701	1968	1741	559	603
BGIBMGA007940-RA-E1	chrA15	223	314	69	215	237	290	213	208	278	278	240	262	125	128
BGIBMGA007941-RA-E1	chrA15	32	87	10	34	91	135	47	43	154	155	153	216	136	161
BGIBMGA007942-RA-E1	chrA15	169	307	42	180	331	430	304	327	382	379	314	360	101	127
BGIBMGA007642-RA-E2	chrA15	151	286	9	106	176	282	81	79	305	327	287	378	756	858
BGIBMGA007943-RA-E1	chrA15	11	35	2	8	76	195	65	85	149	141	145	225	0	0
BGIBMGA007640-RA-E7	chrA15	41	105	7	70	89	131	56	71	99	116	99	143	201	250
BGIBMGA007944-RA-E1	chrA15	43	128	12	54	100	163	65	76	145	154	135	200	106	137
BGIBMGA007639-RA-E6	chrA15	60	149	8	66	204	298	122	150	267	258	214	282	180	232
BGIBMGA007638-RA-E1	chrA15	6	26	4	8	18	36	14	16	19	25	18	22	5	6
BGIBMGA007945-RA-E1	chrA15	203	352	68	287	218	302	279	313	266	275	200	270	12	13
BGIBMGA007637-RA-E1	chrA15	265	568	48	280	591	921	366	394	767	781	734	912	300	337
BGIBMGA007946-RA-E1	chrA15	90	245	10	63	384	507	270	313	545	533	413	519	11	9
BGIBMGA007947-RA-E1	chrA15	41	97	9	41	33	55	21	30	32	34	12	27	220	259
BGIBMGA007948-RA-E1	chrA15	1183	2558	289	1547	1209	1901	1930	2223	2035	1900	1680	2339	51	40
BGIBMGA007634-RA-E6	chrA15	36	109	8	35	139	241	68	86	233	215	208	319	0	0
BGIBMGA007949-RA-E1	chrA15	197	544	44	260	500	808	495	589	736	704	535	784	86	109
BGIBMGA007950-RA-E1	chrA15	649	1102	223	865	2083	2130	2015	1719	2408	2582	2308	2120	515	668
BGIBMGA007633-RA-E7	chrA15	58	144	16	111	77	151	92	114	123	128	83	139	21	18
BGIBMGA007951-RA-E1	chrA15	49	118	9	88	163	301	124	134	208	200	189	275	39	50
BGIBMGA007632-RA-E1	chrA15	31	92	5	46	64	120	36	30	133	152	165	207	117	138
BGIBMGA007952-RA-E1	chrA15	31	84	4	18	146	242	83	121	147	146	119	165	10	16
BGIBMGA007631-RA-E10	chrA15	33	79	5	31	33	69	36	49	90	91	118	172	0	0
BGIBMGA007954-RA-E1	chrA15	648	1324	268	1123	798	1186	1184	1297	888	825	692	973	17	11
BGIBMGA007955-RA-E1	chrA15	113	241	30	140	131	205	102	128	166	156	125	181	28	32
BGIBMGA007630-RA-E1	chrA15	11	42	1	15	33	56	13	10	50	51	53	88	17	14
BGIBMGA007629-RA-E1	chrA15	2149	2673	942	1990	2188	2179	2834	2194	2214	2322	1776	1660	164	146
BGIBMGA007622-RA-E27	chrA15	1044	1985	311	1178	703	1019	1304	1465	1020	938	710	1079	0	0
BGIBMGA007621-RA-E4	chrA15	72	154	14	66	205	330	85	91	378	351	386	483	97	147
BGIBMGA007961-RA-E1	chrA15	42	118	10	51	99	198	55	84	181	152	176	268	74	71
BGIBMGA007620-RA-E2	chrA15	9	25	0	6	33	72	7	12	84	85	101	135	8	13
BGIBMGA007962-RA-E1	chrA15	172	260	27	128	156	210	102	111	167	176	154	178	104	92
BGIBMGA007963-RA-E1	chrA15	3	7	2	5	43	84	15	19	67	77	70	127	0	0
BGIBMGA007618-RA-E4	chrA15	0	7	0	1	18	38	3	0	62	81	115	154	103	149
BGIBMGA007964-RA-E1	chrA15	85	171	15	90	332	388	207	223	408	408	435	422	4	1
BGIBMGA007965-RA-E1	chrA15	62	159	1	29	129	190	145	188	424	377	363	468	1	0
BGIBMGA007617-RA-E14	chrA15	18	66	2	21	89	172	61	65	101	105	93	173	0	0
BGIBMGA007967-RA-E1	chrA15	5	19	0	10	30	57	13	10	69	52	56	91	0	0
BGIBMGA007616-RA-E8	chrA15	8	26	2	8	28	58	14	18	54	52	34	66	0	0
BGIBMGA007970-RA-E1	chrA15	2	4	0	1	22	40	21	33	44	38	33	62	0	1
BGIBMGA007971-RA-E1	chrA15	41	104	8	55	99	137	69	86	129	138	103	131	7	6
BGIBMGA007972-RA-E1	chrA15	85	220	23	95	205	328	97	124	374	369	393	492	133	149
BGIBMGA007613-RA-E4	chrA15	32	80	6	30	64	90	23	33	107	101	93	160	69	81
BGIBMGA007973-RA-E1	chrA15	130	251	30	155	135	195	124	139	147	158	121	157	31	29
BGIBMGA007612-RA-E3	chrA15	52	111	11	47	70	111	39	49	91	97	90	103	32	26
BGIBMGA007974-RA-E1	chrA15	26	58	4	27	29	46	29	32	32	28	20	31	1	1
BGIBMGA007975-RA-E1	chrA15	147	397	20	147	120	229	153	223	192	186	103	195	0	0
BGIBMGA007609-RA-E25	chrA15	25	91	1	10	33	92	77	125	199	155	112	240	0	0
BGIBMGA007976-RA-E1	chrA15	24	71	6	31	152	234	47	66	167	176	173	287	81	83
BGIBMGA007607-RA-E13	chrA15	13	46	3	17	30	61	37	67	81	64	61	109	0	0
BGIBMGA007977-RA-E1	chrA15	157	315	21	152	609	775	504	541	723	682	619	735	132	183
BGIBMGA007978-RA-E1	chrA15	30	80	6	34	67	112	32	46	129	125	132	178	27	38
BGIBMGA007606-RA-E6	chrA15	7	18	0	5	13	28	25	33	45	33	36	69	0	0
BGIBMGA007605-RA-E11	chrA15	10	23	1	7	11	17	17	32	59	50	30	58	0	0
BGIBMGA007604-RA-E5	chrA15	67	258	11	87	478	777	335	429	602	598	566	846	21	33
BGIBMGA007603-RA-E4	chrA15	33	76	2	21	33	59	23	37	53	50	39	62	5	3
BGIBMGA007979-RA-E1	chrA15	61	142	11	61	38	67	70	79	78	79	38	77	0	0
BGIBMGA007602-RA-E4	chrA15	165	281	36	149	186	262	150	173	188	181	149	182	32	32
BGIBMGA007601-RA-E1	chrA15	80	223	15	81	568	833	437	506	659	640	550	733	479	655
BGIBMGA007600-RA-E3	chrA15	22	64	2	16	17	40	46	66	62	52	48	75	0	0
BGIBMGA007599-RA-E3	chrA15	116	334	14	125	209	400	218	370	360	326	247	478	0	0
BGIBMGA013132-RA-E6	chrA16	33	119	2	41	31	79	76	91	92	90	56	104	1	0
BGIBMGA013133-RA-E1	chrA16	781	1253	315	1039	594	808	926	969	638	624	521	680	39	30
BGIBMGA013131-RA-E6	chrA16	134	264	32	159	252	315	211	218	272	276	209	246	75	108
BGIBMGA013129-RA-E17	chrA16	37	78	4	39	78	129	50	75	75	73	46	80	28	47
BGIBMGA013134-RA-E1	chrA16	38	92	4	33	153	248	59	79	253	255	302	370	10	17
BGIBMGA013126-RA-E8	chrA16	39	136	11	68	105	198	140	186	187	174	122	206	2	3
BGIBMGA013125-RA-E6	chrA16	37	129	17	59	141	258	134	177	179	187	141	219	0	0
BGIBMGA013136-RA-E1	chrA16	22	65	1	31	53	107	37	55	75	81	60	90	1	1
BGIBMGA013139-RA-E1	chrA16	11	15	0	4	62	111	11	15	100	103	92	144	0	0
BGIBMGA013121-RA-E6	chrA16	83	207	13	93	123	220	147	174	169	156	117	163	4	3
BGIBMGA013140-RA-E1	chrA16	43	144	8	38	282	448	139	166	389	396	363	451	73	105
BGIBMGA013120-RA-E3	chrA16	72	108	21	72	70	94	71	71	85	81	59	74	49	53
BGIBMGA013141-RA-E1	chrA16	79	152	15	89	69	126	55	70	102	126	112	137	53	59
BGIBMGA013119-RA-E8	chrA16	19	56	1	22	101	176	77	95	198	170	133	227	0	0
BGIBMGA013118-RA-E2	chrA16	17	46	3	18	157	308	62	79	265	249	254	400	462	678
BGIBMGA013142-RA-E1	chrA16	279	539	78	371	318	467	364	399	329	326	219	341	4	10
BGIBMGA013143-RA-E1	chrA16	45	98	8	63	35	62	58	79	52	46	32	53	0	1
BGIBMGA013144-RA-E1	chrA16	148	364	22	133	51	102	161	208	177	160	104	160	3	0
BGIBMGA013116-RA-E6	chrA16	525	861	177	573	1150	1267	963	908	1298	1337	1262	1250	354	389
BGIBMGA013146-RA-E1	chrA16	41	132	8	47	202	353	73	84	381	370	466	649	411	509
BGIBMGA013147-RA-E1	chrA16	34	102	12	50	350	598	80	88	565	534	648	859	43	39
BGIBMGA013115-RA-E11	chrA16	33	68	8	40	41	76	36	50	57	57	36	66	1935	2043
BGIBMGA013148-RA-E1	chrA16	80	164	10	64	179	300	112	135	269	248	242	318	77	77
BGIBMGA013114-RA-E5	chrA16	53	159	9	78	126	220	66	78	177	169	165	238	82	84
BGIBMGA013149-RA-E1	chrA16	54	142	15	98	123	232	160	191	177	176	131	222	1	1
BGIBMGA013150-RA-E1	chrA16	35	62	12	45	67	116	31	32	138	130	118	175	109	109
BGIBMGA013112-RA-E10	chrA16	127	286	23	135	339	503	168	193	491	517	679	870	194	237
BGIBMGA013216-RA-E1	chrA16	15	39	4	29	20	44	24	32	28	24	10	22	0	0
BGIBMGA013204-RA-E6	chrA16	75	261	9	84	53	133	122	196	192	153	93	193	0	0
BGIBMGA013203-RA-E8	chrA16	104	250	20	153	96	167	132	155	133	133	73	124	0	0
BGIBMGA013202-RA-E5	chrA16	150	305	49	200	182	252	184	222	178	176	128	171	0	0
BGIBMGA013217-RA-E1	chrA16	82	212	13	58	98	169	100	116	131	115	81	114	0	0
BGIBMGA013218-RA-E1	chrA16	308	822	33	227	209	384	303	415	392	357	202	362	0	0
BGIBMGA013201-RA-E4	chrA16	2380	3446	672	1880	1318	1486	2843	2449	2091	2074	1620	1720	71	49
BGIBMGA013200-RA-E4	chrA16	50	115	11	62	61	110	32	49	103	99	84	129	87	102
BGIBMGA013199-RA-E5	chrA16	18	64	9	24	249	503	164	195	555	481	399	631	0	0
BGIBMGA013196-RA-E3	chrA16	4	9	0	0	27	54	16	17	43	53	43	59	0	0
BGIBMGA013222-RA-E1	chrA16	51	93	12	60	69	99	79	82	62	60	47	64	0	0
BGIBMGA013223-RA-E1	chrA16	83	196	20	115	101	178	136	169	108	97	70	120	0	0
BGIBMGA013191-RA-E7	chrA16	53	170	11	63	338	447	230	264	541	527	378	451	11	19
BGIBMGA013190-RA-E4	chrA16	13	46	1	20	100	171	65	80	143	137	127	155	18	33
BGIBMGA013226-RA-E1	chrA16	20	75	5	17	232	384	40	63	392	387	386	526	152	246
BGIBMGA013227-RA-E1	chrA16	8	21	0	8	49	96	23	37	117	108	99	151	0	0
BGIBMGA013228-RA-E1	chrA16	0	0	0	0	16	18	1	0	50	48	63	99	10	15
BGIBMGA013230-RA-E1	chrA16	20	58	2	20	202	235	111	126	198	216	191	223	2	3
BGIBMGA013231-RA-E1	chrA16	22	55	0	15	114	191	96	123	211	209	214	258	4	5
BGIBMGA013232-RA-E1	chrA16	68	131	5	67	97	154	62	89	109	112	88	122	32	46
BGIBMGA013233-RA-E1	chrA16	12	24	2	12	19	47	12	29	32	36	48	85	0	0
BGIBMGA013236-RA-E1	chrA16	349	572	103	348	303	415	290	312	148	132	86	159	617	882
BGIBMGA013237-RA-E1	chrA16	331	556	88	317	390	586	318	354	283	257	254	367	409	778
BGIBMGA013182-RA-E2	chrA16	34	75	3	21	41	61	21	30	62	60	43	72	20	26
BGIBMGA013243-RA-E1	chrA16	121	218	28	124	113	159	83	96	112	120	91	128	118	139
BGIBMGA013180-RA-E4	chrA16	12	33	0	14	76	153	37	62	142	124	164	263	25	13
BGIBMGA013244-RA-E1	chrA16	204	349	61	245	386	467	405	374	449	431	367	416	796	870
BGIBMGA013179-RA-E3	chrA16	35	74	2	33	43	82	30	26	75	88	52	77	32	51
BGIBMGA013173-RA-E10	chrA16	22	74	3	23	84	154	66	94	169	157	133	228	0	0
BGIBMGA013171-RA-E11	chrA16	3	9	0	2	17	54	12	22	54	46	42	79	0	0
BGIBMGA013249-RA-E1	chrA16	18	43	2	18	30	48	27	37	30	25	27	33	0	0
BGIBMGA013250-RA-E1	chrA16	272	603	25	175	197	308	286	332	340	323	219	354	0	0
BGIBMGA013251-RA-E1	chrA16	143	307	14	92	66	116	146	182	170	157	113	154	0	0
BGIBMGA013252-RA-E1	chrA16	59	139	8	47	123	199	59	51	224	229	200	264	118	148
BGIBMGA013169-RA-E1	chrA16	72	179	11	82	111	167	73	58	134	135	123	163	29	35
BGIBMGA013168-RA-E5	chrA16	13	43	0	4	87	167	34	34	102	97	80	137	41	58
BGIBMGA013255-RA-E1	chrA16	73	188	16	91	222	332	218	271	302	273	232	340	1	0
BGIBMGA013259-RA-E1	chrA16	43	122	9	59	76	171	53	82	158	170	175	247	76	130
BGIBMGA013166-RA-E7	chrA16	39	93	7	51	139	229	88	97	189	175	152	235	19	28
BGIBMGA013260-RA-E1	chrA16	849	1137	390	826	848	905	961	799	746	769	584	595	97	152
BGIBMGA013165-RA-E3	chrA16	59	119	18	100	61	100	90	106	77	71	54	76	10	5
BGIBMGA013164-RA-E4	chrA16	41	98	12	70	67	101	81	88	69	66	52	71	8	5
BGIBMGA013263-RA-E1	chrA16	9	35	1	12	37	67	9	11	56	52	50	80	10	16
BGIBMGA013264-RA-E1	chrA16	64	135	11	72	97	152	77	88	132	128	96	128	73	91
BGIBMGA013161-RA-E2	chrA16	226	389	65	266	165	248	146	173	133	142	68	104	67	102
BGIBMGA013160-RA-E1	chrA16	335	556	115	418	240	333	253	295	178	166	107	158	33	62
BGIBMGA013270-RA-E1	chrA16	157	295	49	196	88	151	90	122	56	47	24	44	1	0
BGIBMGA013271-RA-E1	chrA16	219	430	60	256	124	219	142	187	91	90	48	54	0	0
BGIBMGA013159-RA-E6	chrA16	85	181	18	73	53	103	42	51	38	50	24	43	0	0
BGIBMGA013157-RA-E3	chrA16	2370	2773	1000	1869	1558	1540	2289	1656	1711	1783	1218	1077	1213	1287
BGIBMGA013276-RA-E1	chrA16	23	61	5	33	34	57	14	18	42	36	42	57	15	9
BGIBMGA012918-RA-E1	chrA16	12	36	0	6	79	178	39	63	121	107	94	160	0	0
BGIBMGA012916-RA-E4	chrA16	78	191	16	73	155	224	81	92	262	273	264	316	359	386
BGIBMGA012921-RA-E1	chrA16	13	43	0	4	46	112	42	55	120	113	82	136	21	20
BGIBMGA012922-RA-E1	chrA16	188	428	35	251	483	692	491	600	680	688	554	764	22	8
BGIBMGA012915-RA-E13	chrA16	41	111	10	46	290	525	91	128	507	449	532	762	3	8
BGIBMGA012924-RA-E1	chrA16	23	54	4	25	46	68	17	27	88	80	81	103	22	28
BGIBMGA012914-RA-E8	chrA16	7	15	0	5	42	85	11	15	69	65	69	89	6	6
BGIBMGA012931-RA-E1	chrA16	75	187	10	65	155	229	89	92	270	250	268	303	236	308
BGIBMGA012905-RA-E4	chrA16	42	83	9	38	83	155	42	45	161	166	216	247	17	28
BGIBMGA012932-RA-E1	chrA16	4	17	0	3	45	94	22	29	125	116	112	200	0	0
BGIBMGA012904-RA-E6	chrA16	203	271	86	165	219	259	192	163	275	282	252	270	393	439
BGIBMGA012934-RA-E1	chrA16	113	197	30	99	179	228	132	130	181	188	157	176	25	27
BGIBMGA012903-RA-E5	chrA16	194	344	62	237	248	321	229	238	267	275	220	280	140	182
BGIBMGA012935-RA-E1	chrA16	64	179	9	57	967	1467	470	582	1555	1477	1621	1977	6	9
BGIBMGA012936-RA-E1	chrA16	20	57	4	26	49	82	35	27	86	89	105	115	108	115
BGIBMGA012902-RA-E5	chrA16	22	57	5	27	44	94	30	37	84	94	78	94	34	30
BGIBMGA012937-RA-E1	chrA16	6	15	1	6	68	122	10	15	119	115	139	186	23	35
BGIBMGA012901-RA-E7	chrA16	9	19	0	5	23	52	19	22	43	45	35	44	2	1
BGIBMGA012900-RA-E6	chrA16	2	4	0	4	32	49	15	16	43	38	29	44	2	1
BGIBMGA012898-RA-E3	chrA16	3	24	1	3	28	71	34	52	160	161	119	222	0	0
BGIBMGA012939-RA-E1	chrA16	4	12	2	4	14	42	18	18	143	178	84	126	4	3
BGIBMGA012893-RA-E3	chrA16	74	145	17	84	141	190	105	126	176	161	155	179	39	47
BGIBMGA012940-RA-E1	chrA16	13	53	1	15	57	115	15	18	161	152	308	430	20	24
BGIBMGA012892-RA-E9	chrA16	26	75	6	19	77	147	36	40	86	84	53	76	0	0
BGIBMGA012942-RA-E1	chrA16	116	175	19	102	94	138	87	96	98	95	72	87	8	10
BGIBMGA012946-RA-E1	chrA16	64	193	17	94	225	420	125	159	342	338	308	480	7	5
BGIBMGA012888-RA-E5	chrA16	35	104	7	38	108	154	47	67	152	148	122	179	188	283
BGIBMGA012880-RA-E1	chrA16	11	25	0	9	27	47	11	17	44	46	59	84	32	40
BGIBMGA012952-RA-E1	chrA16	147	297	43	151	478	677	212	268	580	568	528	644	103	139
BGIBMGA012953-RA-E1	chrA16	7	19	0	7	26	47	4	8	35	30	53	98	1	0
BGIBMGA012954-RA-E1	chrA16	115	221	28	115	205	282	133	144	262	253	226	259	190	221
BGIBMGA012878-RA-E9	chrA16	41	103	2	31	90	167	44	60	235	226	225	300	94	106
BGIBMGA012958-RA-E1	chrA16	18	32	2	23	148	274	39	70	280	259	230	344	66	87
BGIBMGA012875-RA-E3	chrA16	12	33	3	13	25	36	7	12	27	32	42	51	8	10
BGIBMGA012874-RA-E3	chrA16	12	24	0	3	46	64	17	20	54	50	55	76	6	5
BGIBMGA012873-RA-E3	chrA16	91	176	12	76	144	202	88	80	224	214	225	266	207	260
BGIBMGA012961-RA-E1	chrA16	568	668	245	472	518	533	571	466	518	533	410	408	510	537
BGIBMGA012963-RA-E1	chrA16	64	116	8	50	88	117	45	62	117	133	126	162	81	102
BGIBMGA012964-RA-E1	chrA16	4	8	0	3	45	90	13	34	87	74	76	126	4	12
BGIBMGA012965-RA-E1	chrA16	4	21	0	7	42	76	22	22	73	68	53	79	17	27
BGIBMGA012870-RA-E6	chrA16	6	23	0	7	62	104	22	22	100	100	110	149	9	10
BGIBMGA012966-RA-E1	chrA16	87	184	9	60	258	346	96	120	414	389	357	424	4	6
BGIBMGA012967-RA-E1	chrA16	47	126	5	58	281	479	149	211	441	413	397	523	0	0
BGIBMGA012869-RA-E11	chrA16	4	7	0	4	35	63	6	12	80	75	97	137	25	23
BGIBMGA012969-RA-E1	chrA16	27	85	0	41	86	151	33	45	162	175	178	267	128	138
BGIBMGA012868-RA-E2	chrA16	8	18	1	11	46	76	27	26	64	65	53	76	15	19
BGIBMGA012974-RA-E1	chrA16	84	211	17	130	295	472	288	367	438	410	329	496	0	0
BGIBMGA012975-RA-E1	chrA16	9	16	0	7	52	98	16	16	151	159	201	285	119	187
BGIBMGA012860-RA-E4	chrA16	110	189	26	99	245	286	128	126	298	315	303	302	75	91
BGIBMGA012859-RA-E4	chrA16	32	89	8	42	65	112	50	54	103	100	81	113	215	243
BGIBMGA012977-RA-E1	chrA16	107	300	15	109	338	565	315	405	484	448	337	499	1	0
BGIBMGA012857-RA-E2	chrA16	203	232	84	179	164	176	171	153	157	171	146	147	428	438
BGIBMGA012978-RA-E1	chrA16	9	30	5	16	77	148	23	34	153	136	170	299	0	0
BGIBMGA012856-RA-E29	chrA16	50	166	9	70	304	596	219	277	572	542	470	700	0	0
BGIBMGA012981-RA-E1	chrA16	270	382	67	244	275	319	208	218	335	345	313	321	408	462
BGIBMGA012855-RA-E25	chrA16	63	183	12	54	242	420	87	117	365	338	320	516	14	29
BGIBMGA012982-RA-E1	chrA16	110	214	12	92	118	168	59	85	164	160	146	194	155	178
BGIBMGA012854-RA-E1	chrA16	20	69	6	26	18	37	19	18	26	30	23	37	271	299
BGIBMGA012983-RA-E1	chrA16	139	321	37	190	342	467	341	372	460	429	375	485	43	57
BGIBMGA012853-RA-E4	chrA16	10	20	1	7	51	82	12	17	121	108	178	244	8	6
BGIBMGA012984-RA-E1	chrA16	11	35	1	9	27	54	16	14	53	50	38	44	2	6
BGIBMGA012852-RA-E4	chrA16	96	165	29	104	167	209	121	132	225	209	204	221	211	243
BGIBMGA012851-RA-E6	chrA16	600	1112	162	701	1603	1897	1690	1641	1719	1727	1652	1826	68	53
BGIBMGA012985-RA-E1	chrA16	130	269	23	130	187	282	113	130	310	321	319	413	297	355
BGIBMGA012850-RA-E2	chrA16	98	194	11	85	106	186	59	58	160	167	170	221	211	274
BGIBMGA012848-RA-E5	chrA16	1	4	0	1	20	37	13	15	38	31	19	47	0	0
BGIBMGA012986-RA-E1	chrA16	12	30	0	17	117	208	29	53	204	204	228	333	12	12
BGIBMGA012987-RA-E1	chrA16	9	26	1	12	33	77	29	43	49	51	47	59	0	0
BGIBMGA012988-RA-E1	chrA16	12	37	5	25	47	81	52	72	61	59	52	87	0	0
BGIBMGA012843-RA-E19	chrA16	31	96	1	25	164	312	122	154	348	316	295	455	0	0
BGIBMGA012842-RA-E3	chrA16	1	13	0	4	41	63	14	17	44	39	43	63	0	3
BGIBMGA012841-RA-E1	chrA16	4	24	0	8	72	113	21	26	138	137	105	162	11	17
BGIBMGA012994-RA-E1	chrA16	260	539	61	289	447	641	365	405	468	460	358	454	154	208
BGIBMGA012838-RA-E6	chrA16	22	68	2	26	132	233	98	109	181	166	120	178	64	90
BGIBMGA012837-RA-E2	chrA16	2	18	2	2	29	49	19	27	40	31	27	44	3	11
BGIBMGA013002-RA-E1	chrA16	2	4	0	0	46	81	15	20	187	155	128	176	26	35
BGIBMGA013006-RA-E1	chrA16	235	538	98	453	139	275	219	258	59	67	53	87	70	99
BGIBMGA013010-RA-E1	chrA16	73	152	8	56	138	217	69	80	218	217	214	261	35	44
BGIBMGA012834-RA-E4	chrA16	27	64	1	23	38	59	20	22	77	73	71	106	51	52
BGIBMGA013011-RA-E1	chrA16	78	188	12	66	154	226	80	81	224	227	243	297	190	320
BGIBMGA012833-RA-E6	chrA16	304	591	84	324	282	369	399	436	402	402	263	374	5	2
BGIBMGA013014-RA-E1	chrA16	6	32	1	7	23	52	13	25	94	81	52	63	29	48
BGIBMGA013017-RA-E1	chrA16	29	68	4	14	89	161	47	61	149	118	85	125	94	147
BGIBMGA013018-RA-E1	chrA16	26	77	4	37	50	75	22	29	82	82	80	111	17	22
BGIBMGA012830-RA-E17	chrA16	6	22	0	6	42	98	8	14	115	97	104	181	0	0
BGIBMGA012828-RA-E16	chrA16	3	18	1	6	45	95	12	13	87	70	96	157	0	0
BGIBMGA012827-RA-E8	chrA16	122	273	27	153	138	207	95	116	194	196	104	142	22	21
BGIBMGA013021-RA-E1	chrA16	1164	1740	412	1107	783	912	1131	1078	888	891	735	826	192	140
BGIBMGA012826-RA-E1	chrA16	27	82	4	33	23	41	42	73	60	58	33	73	3	0
BGIBMGA013023-RA-E1	chrA16	34	95	3	29	173	281	108	145	189	179	154	224	56	81
BGIBMGA012822-RA-E3	chrA16	8	32	1	10	25	48	11	14	42	35	43	53	6	15
BGIBMGA013025-RA-E1	chrA16	639	1290	175	960	1385	1745	1895	2016	2005	1979	1699	2076	35	33
BGIBMGA013026-RA-E1	chrA16	195	411	47	226	266	408	234	289	376	373	198	304	20	22
[truncated: 4,565 more rows]

## Sheet: TMM_normalized
Gene ID	Chromosome	78h_Male1_rawreads	78h_Male1_TMMnormalized	78h_Male2_rawreads	78h_Male2_TMMnormalized	78h_Female1_rawreads	78h_Female1_TMMnormalized	78h_female2_rawreads	78h_female2_TMMnormalized		96h_Male1_rawreads	96h_Male1_TMMnormalized	96h_Male2_rawreads	96h_Male2_TMMnormalized	96h_Female1_rawreads	96h_Female1_TMMnormalized	96h_Female2_rawreads	96h_Female2_TMMnormalized		120h_Male1_rawreads	120h_Male1_TMMnormalized	120h_Male2_rawreads	120h_Male2_TMMnormalized	120h_Female1_rawreads	120h_Female1_TMMnormalized	120h_Female2_rawreads	120h_Female2_TMMnormalized		Head_Male_rawreads	Head_Male_TMMnormalized	Head_Female_rawreads	Head_Female_TMMnormalized
BGIBMGA006795-RA-E2	chrA10	6	8.42711	17	16.9059	0	0	9	11.5319		17	14.7665	29	22.0511	10	11.6964	8	8.2251		31	24.3587	35	27.7329	44	35.3324	50	37.5314		12	11.2626	24	21.0656
BGIBMGA006796-RA-E1	chrA10	87	122.193	195	193.92	15	34.1323	110	140.946		453	393.485	614	466.875	299	349.724	352	361.904		542	425.885	534	423.125	549	440.853	684	513.429		1	0.938547	0	0
BGIBMGA006797-RA-E1	chrA10	50	70.2259	111	110.385	10	22.7549	38	48.6903		89	77.3072	136	103.412	29	33.9197	44	45.238		119	93.5061	127	100.631	109	87.5281	137	102.836		97	91.039	98	86.0177
BGIBMGA006794-RA-E5	chrA10	624	876.42	733	728.941	260	591.627	515	659.882		638	554.18	659	501.093	623	728.688	533	547.997		643	505.247	701	555.45	542	435.231	514	385.823		947	888.804	1002	879.487
BGIBMGA006839-RA-E4	chrA10	634	890.465	1260	1253.02	163	370.905	794	1017.37		406	352.66	669	508.697	615	719.331	737	757.737		802	630.184	770	610.124	534	428.807	748	561.47		17	15.9553	9	7.89958
BGIBMGA006840-RA-E1	chrA10	388	544.953	507	504.192	119	270.783	358	458.714		373	323.995	420	319.361	299	349.724	304	312.554		418	328.45	449	355.773	416	334.052	402	301.752		562	527.463	579	508.206
BGIBMGA006841-RA-E1	chrA10	57	80.0576	150	149.169	5	11.3774	39	49.9717		293	254.506	497	377.911	90	105.268	124	127.489		501	393.668	482	381.922	538	432.019	684	513.429		88	82.5921	107	93.9173
BGIBMGA006837-RA-E12	chrA10	5	7.02259	26	25.856	1	2.27549	7	8.96927		86	74.7014	152	115.578	13	15.2054	14	14.3939		188	147.724	187	148.173	207	166.223	288	216.181		264	247.776	442	387.957
BGIBMGA006835-RA-E5	chrA10	5548	7792.27	8126	8081	1870	4255.16	5397	6915.31		4223	3668.18	4779	3633.87	7246	8475.24	6503	6685.98		5480	4305.99	5524	4377.04	4431	3558.14	4836	3630.04		850	797.765	781	685.508
BGIBMGA006834-RA-E1	chrA10	84	117.98	194	192.926	21	47.7852	78	99.9433		221	191.965	373	283.623	80	93.5715	117	120.292		478	375.596	463	366.867	599	481.003	736	552.462		165	154.86	220	193.101
BGIBMGA006843-RA-E1	chrA10	144	202.251	363	360.99	29	65.9891	175	224.232		329	285.776	569	432.658	345	403.527	430	442.099		427	335.522	429	339.926	315	252.948	479	359.551		0	0	0	0
BGIBMGA006844-RA-E1	chrA10	6	8.42711	24	23.8671	0	0	4	5.1253		49	42.5624	102	77.5591	10	11.6964	7	7.19696		131	102.935	123	97.4613	182	146.148	258	193.662		0	0	0	0
BGIBMGA006845-RA-E1	chrA10	7	9.83163	19	18.8948	0	0	4	5.1253		21	18.241	48	36.4984	9	10.5268	16	16.4502		70	55.0036	60	47.5421	67	53.8017	115	86.3222		0	0	0	0
BGIBMGA006846-RA-E1	chrA10	0	0	0	0	0	0	1	1.28132		35	30.4017	71	53.9872	2	2.33929	10	10.2814		286	224.729	282	223.448	632	507.502	983	737.867		57	53.4972	97	85.1399
BGIBMGA006848-RA-E1	chrA10	13	18.2587	46	45.7453	6	13.6529	21	26.9078		158	137.242	282	214.428	25	29.2411	43	44.2099		523	410.955	538	426.294	691	554.88	829	622.27		49	45.9888	67	58.808
BGIBMGA006849-RA-E1	chrA10	119	167.138	171	170.053	30	68.2646	104	133.258		133	115.527	173	131.546	104	121.643	113	116.179		157	123.365	166	131.533	134	107.603	157	117.849		133	124.827	151	132.537
BGIBMGA006850-RA-E1	chrA10	177	248.6	390	387.84	25	56.8872	161	206.293		682	592.399	894	679.783	408	477.215	473	486.309		795	624.683	810	641.818	726	582.985	874	656.049		387	363.218	515	452.032
BGIBMGA006851-RA-E1	chrA10	134	188.205	335	333.145	21	47.7852	120	153.759		524	455.157	857	651.649	265	309.956	309	317.694		936	735.476	900	713.132	1002	804.616	1311	984.073		36	33.7877	40	35.1093
BGIBMGA006852-RA-E1	chrA10	29	40.731	96	95.4684	6	13.6529	34	43.565		197	171.118	304	231.157	66	77.1965	76	78.1384		340	267.16	318	251.973	285	228.858	429	322.019		32	30.0335	48	42.1311
BGIBMGA006830-RA-E24	chrA10	70	98.3163	213	211.82	10	22.7549	61	78.1608		464	403.04	821	624.275	201	235.098	254	261.147		841	660.828	787	623.594	783	628.757	1098	824.189		0	0	0	0
BGIBMGA006855-RA-E1	chrA10	215	301.972	377	374.912	55	125.152	246	315.206		252	218.892	352	267.655	221	258.491	232	238.528		367	288.376	375	297.138	286	229.661	369	276.982		76	71.3296	112	98.3059
BGIBMGA006829-RA-E2	chrA10	85	119.384	152	151.158	10	22.7549	81	103.787		93	80.7817	118	89.7252	65	76.0269	71	72.9977		116	91.1488	101	80.0292	87	69.8619	106	79.5665		230	215.866	230	201.878
BGIBMGA006856-RA-E1	chrA10	10	14.0452	96	95.4684	0	0	33	42.2837		602	522.909	1099	835.661	226	264.34	324	333.116		1657	1302.01	1518	1202.82	1985	1593.97	2997	2249.63		333	312.536	458	402.001
BGIBMGA006857-RA-E1	chrA10	7	9.83163	12	11.9335	1	2.27549	3	3.84397		90	78.1758	181	137.629	47	54.9733	60	61.6882		129	101.364	127	100.631	100	80.301	188	141.118		96	90.1005	127	111.472
BGIBMGA006858-RA-E1	chrA10	10	14.0452	48	47.7342	2	4.55098	18	23.0638		38	33.0076	70	53.2268	30	35.0893	31	31.8723		76	59.7182	67	53.0887	51	40.9535	84	63.0527		3	2.81564	0	0
BGIBMGA006828-RA-E5	chrA10	285	400.288	549	545.96	58	131.978	283	362.615		489	424.755	654	497.291	297	347.384	337	346.482		663	520.962	678	537.226	699	561.304	785	589.243		286	268.424	338	296.673
BGIBMGA006859-RA-E1	chrA10	370	519.672	487	484.303	138	314.017	347	444.62		357	310.097	405	307.955	324	378.965	317	325.919		373	293.09	365	289.214	296	237.691	331	248.458		882	827.798	872	765.382
BGIBMGA006825-RA-E5	chrA10	186	261.24	393	390.824	28	63.7137	177	226.794		521	452.551	692	526.185	397	464.349	422	433.874		570	447.886	606	480.175	489	392.672	588	441.369		141	132.335	192	168.524
BGIBMGA006861-RA-E1	chrA10	31	43.5401	80	79.557	7	15.9284	37	47.409		71	61.672	110	83.6422	26	30.4107	36	37.0129		128	100.578	141	111.724	145	116.436	187	140.367		134	125.765	176	154.481
BGIBMGA006863-RA-E1	chrA10	129	181.183	306	304.306	26	59.1627	162	207.575		409	355.266	614	466.875	252	294.75	267	274.513		557	437.671	565	447.688	538	432.019	671	503.671		284	266.547	362	317.739
BGIBMGA006824-RA-E5	chrA10	25	35.113	68	67.6234	1	2.27549	17	21.7825		107	92.9424	185	140.671	36	42.1072	41	42.1536		142	111.579	143	113.309	148	118.845	189	141.869		54	50.6815	69	60.5635
BGIBMGA006823-RA-E9	chrA10	41	57.5853	125	124.308	6	13.6529	41	52.5343		227	197.177	340	258.53	119	139.188	149	153.192		344	270.303	329	260.689	258	207.177	344	258.216		64	60.067	87	76.3626
BGIBMGA006822-RA-E6	chrA10	201	282.308	318	316.239	49	111.499	196	251.14		226	196.308	298	226.594	180	210.536	201	206.656		249	195.656	265	209.978	207	166.223	259	194.413		107	100.425	129	113.227
BGIBMGA006864-RA-E1	chrA10	14	19.6633	37	36.7951	0	0	11	14.0946		49	42.5624	87	66.1534	22	25.7322	39	40.0973		107	84.0769	83	65.7666	79	63.4378	129	96.831		0	0	0	0
BGIBMGA006820-RA-E6	chrA10	127	178.374	235	233.699	22	50.0607	118	151.196		187	162.432	269	204.543	126	147.375	135	138.799		216	169.725	211	167.19	159	127.679	206	154.629		49	45.9888	53	46.5198
BGIBMGA006865-RA-E1	chrA10	31	43.5401	64	63.6456	3	6.82646	22	28.1891		128	111.183	186	141.431	54	63.1608	72	74.0259		160	125.722	157	124.402	141	113.224	213	159.884		72	67.5754	98	86.0177
BGIBMGA006819-RA-E1	chrA10	525	737.372	746	741.869	126	286.711	518	663.726		565	490.771	716	544.435	460	538.036	468	481.168		657	516.248	700	554.658	595	477.791	678	508.926		1008	946.055	1070	939.173
BGIBMGA006818-RA-E17	chrA10	31	43.5401	100	99.4462	2	4.55098	31	39.7211		217	188.491	403	306.435	49	57.3126	57	58.6038		598	469.888	605	479.383	1063	853.6	1459	1095.17		14	13.1397	29	25.4542
BGIBMGA006866-RA-E1	chrA10	212	297.758	345	343.09	45	102.397	193	247.296		209	181.542	283	215.189	138	161.411	137	140.855		241	189.369	262	207.601	221	177.465	269	201.919		255	239.329	286	251.031
BGIBMGA006817-RA-E26	chrA10	7	9.83163	51	50.7176	0	0	10	12.8132		163	141.585	325	247.125	47	54.9733	42	43.1818		492	386.596	479	379.544	537	431.216	888	666.557		0	0	0	0
BGIBMGA006867-RA-E1	chrA10	1356	1904.53	1481	1472.8	552	1256.07	934	1196.76		1104	958.957	1012	769.508	1174	1373.16	758	779.328		1159	910.702	1317	1043.55	942	756.435	727	545.706		1271	1192.89	1330	1167.38
BGIBMGA006816-RA-E11	chrA10	310	435.401	749	744.852	57	129.703	354	453.589		1358	1179.59	2062	1567.91	435	508.795	527	541.828		2483	1951.05	2471	1957.94	2785	2236.38	3322	2493.59		146	137.028	196	172.035
BGIBMGA006815-RA-E11	chrA10	206	289.331	445	442.536	54	122.876	291	372.865		235	204.126	452	343.693	276	322.822	330	339.285		288	226.3	271	214.732	199	159.799	312	234.196		22	20.648	31	27.2097
BGIBMGA006872-RA-E1	chrA10	180	252.813	286	284.416	35	79.6421	158	202.449		195	169.381	268	203.783	141	164.92	163	167.586		245	192.512	248	196.507	198	158.996	247	185.405		135	126.704	184	161.503
BGIBMGA006873-RA-E1	chrA10	1	1.40452	9	8.95016	0	0	4	5.1253		32	27.7959	61	46.3834	10	11.6964	18	18.5065		42	33.0021	43	34.0718	39	31.3174	71	53.2946		4	3.75419	12	10.5328
BGIBMGA006814-RA-E4	chrA10	9	12.6407	22	21.8782	0	0	2	2.56265		14	12.1607	28	21.2907	17	19.884	18	18.5065		73	57.3609	61	48.3345	38	30.5144	57	42.7858		0	0	0	0
BGIBMGA006813-RA-E17	chrA10	42	58.9898	90	89.5016	4	9.10195	34	43.565		368	319.652	616	468.396	223	260.831	272	279.653		503	395.24	480	380.337	510	409.535	663	497.666		0	0	0	0
BGIBMGA006811-RA-E3	chrA10	73	102.53	172	171.048	18	40.9588	57	73.0355		127	110.315	191	145.233	59	69.009	72	74.0259		189	148.51	182	144.211	152	122.058	192	144.121		100	93.8547	116	101.817
BGIBMGA006876-RA-E1	chrA10	19	26.6859	46	45.7453	3	6.82646	20	25.6265		21	18.241	50	38.0192	19	22.2232	24	24.6753		53	41.6456	49	38.826	44	35.3324	56	42.0352		5	4.69273	6	5.26639
BGIBMGA006810-RA-E12	chrA10	24	33.7084	84	83.5348	6	13.6529	34	43.565		131	113.789	220	167.284	37	43.2768	48	49.3506		289	227.086	281	222.656	413	331.643	553	415.097		8	7.50837	16	14.0437
BGIBMGA006877-RA-E1	chrA10	6	8.42711	9	8.95016	0	0	1	1.28132		24	20.8469	43	32.6965	4	4.67858	5	5.14069		74	58.1466	64	50.7116	87	69.8619	121	90.826		11	10.324	11	9.65504
BGIBMGA006809-RA-E19	chrA10	31	43.5401	89	88.5072	7	15.9284	24	30.7518		394	342.236	649	493.489	112	131	157	161.418		681	535.106	672	532.472	685	550.062	862	647.041		7	6.56983	4	3.51093
BGIBMGA006878-RA-E1	chrA10	65	91.2937	174	173.036	11	25.0304	72	92.2554		484	420.412	722	548.997	356	416.393	449	461.634		980	770.05	945	748.788	785	630.363	1018	764.139		21	19.7095	20	17.5546
BGIBMGA006880-RA-E1	chrA10	6	8.42711	18	17.9003	0	0	3	3.84397		39	33.8762	55	41.8211	8	9.35715	15	15.4221		95	74.6477	83	65.7666	95	76.286	130	97.5816		0	0	0	0
BGIBMGA006808-RA-E15	chrA10	7	9.83163	35	34.8062	2	4.55098	7	8.96927		79	68.621	140	106.454	28	32.75	36	37.0129		156	122.579	122	96.6689	131	105.194	203	152.377		0	0	0	0
BGIBMGA006883-RA-E1	chrA10	108	151.688	197	195.909	14	31.8568	82	105.069		141	122.475	208	158.16	75	87.7233	90	92.5323		193	151.653	198	156.889	178	142.936	209	156.881		99	92.9161	115	100.939
BGIBMGA006807-RA-E6	chrA10	17	23.8768	63	62.6511	3	6.82646	23	29.4705		82	71.2269	118	89.7252	31	36.259	30	30.8441		104	81.7196	116	91.9147	144	115.633	197	147.874		17	15.9553	19	16.6769
BGIBMGA006884-RA-E1	chrA10	9	12.6407	23	22.8726	0	0	6	7.68795		54	46.9055	108	82.1214	19	22.2232	25	25.7034		164	128.865	152	120.44	142	114.027	220	165.138		0	0	0	0
BGIBMGA006885-RA-E1	chrA10	5	7.02259	21	20.8837	0	0	0	0		20	17.3724	45	34.2173	5	5.84822	9	9.25323		29	22.7872	25	19.8092	12	9.63612	23	17.2644		18	16.8938	28	24.5765
BGIBMGA006886-RA-E1	chrA10	0	0	0	0	0	0	0	0		23	19.9783	42	31.9361	0	0	3	3.08441		115	90.363	122	96.6689	187	150.163	271	203.42		444	416.715	681	597.735
BGIBMGA006806-RA-E5	chrA10	129	181.183	261	259.555	27	61.4382	156	199.887		156	135.505	224	170.326	149	174.277	158	162.446		183	143.795	182	144.211	134	107.603	200	150.126		73	68.5139	103	90.4063
BGIBMGA006805-RA-E3	chrA10	43	60.3943	107	106.407	4	9.10195	49	62.7849		66	57.3289	129	98.0895	33	38.5983	47	48.3224		113	88.7915	127	100.631	146	117.239	191	143.37		129	121.073	182	159.747
BGIBMGA006887-RA-E1	chrA10	42	58.9898	86	85.5238	8	18.2039	41	52.5343		70	60.8034	110	83.6422	35	40.9375	49	50.3787		89	69.9331	103	81.6139	101	81.104	116	87.0728		53	49.743	58	50.9084
BGIBMGA006888-RA-E1	chrA10	45	63.2033	86	85.5238	8	18.2039	46	58.9409		62	53.8545	85	64.6326	32	37.4286	43	44.2099		74	58.1466	83	65.7666	67	53.8017	87	65.3046		31	29.095	28	24.5765
BGIBMGA006802-RA-E3	chrA10	167	234.555	233	231.71	45	102.397	144	184.511		211	183.279	239	181.732	159	185.973	153	157.305		244	191.727	248	196.507	191	153.375	222	166.639		180	168.938	234	205.389
BGIBMGA006889-RA-E1	chrA10	121	169.947	272	270.494	17	38.6833	116	148.634		252	218.892	377	286.665	131	153.223	147	151.136		397	311.949	397	314.57	346	277.841	428	321.269		336	315.352	415	364.258
BGIBMGA006801-RA-E15	chrA10	34	47.7536	101	100.441	12	27.3059	58	74.3168		60	52.1172	101	76.7987	51	59.6519	63	64.7726		65	51.0747	52	41.2032	35	28.1054	52	39.0326		38	35.6648	40	35.1093
BGIBMGA006800-RA-E5	chrA10	92	129.216	197	195.909	17	38.6833	90	115.319		174	151.14	227	172.607	95	111.116	102	104.87		231	181.512	226	179.075	212	170.238	263	197.415		127	119.195	139	122.005
BGIBMGA006891-RA-E1	chrA10	301	422.76	789	784.631	76	172.937	394	504.842		542	470.792	903	686.626	600	701.786	707	726.893		681	535.106	667	528.51	455	365.37	712	534.447		10	9.38547	9	7.89958
BGIBMGA006927-RA-E6	chrA10	14	19.6633	24	23.8671	5	11.3774	12	15.3759		49	42.5624	106	80.6006	12	14.0357	17	17.4783		143	112.364	146	115.686	254	203.965	321	240.952		63	59.1285	122	107.083
BGIBMGA006929-RA-E1	chrA10	82	115.171	214	212.815	17	38.6833	120	153.759		58	50.38	138	104.933	108	126.322	118	121.32		145	113.936	133	105.385	75	60.2258	137	102.836		11	10.324	10	8.77731
BGIBMGA006925-RA-E11	chrA10	11	15.4497	53	52.7065	3	6.82646	10	12.8132		68	59.0662	157	119.38	59	69.009	73	75.054		239	187.798	217	171.944	171	137.315	286	214.68		0	0	0	0
BGIBMGA006931-RA-E1	chrA10	68	95.5073	143	142.208	20	45.5098	68	87.1301		120	104.234	178	135.348	76	88.893	89	91.5042		177	139.08	169	133.91	176	141.33	202	151.627		37	34.7262	48	42.1311
BGIBMGA006932-RA-E1	chrA10	50	70.2259	90	89.5016	7	15.9284	33	42.2837		120	104.234	168	127.744	71	83.0447	77	79.1666		136	106.864	145	114.893	132	105.997	149	111.844		99	92.9161	117	102.695
BGIBMGA006921-RA-E5	chrA10	28	39.3265	79	78.5625	1	2.27549	19	24.3452		147	127.687	216	164.243	46	53.8036	57	58.6038		317	249.088	298	236.126	422	338.87	524	393.329		60	56.3128	103	90.4063
BGIBMGA006933-RA-E1	chrA10	25	35.113	56	55.6899	3	6.82646	29	37.1584		47	40.8252	90	68.4345	28	32.75	28	28.7878		85	66.79	84	66.5589	90	72.2709	130	97.5816		26	24.4022	40	35.1093
BGIBMGA006920-RA-E4	chrA10	114	160.115	231	229.721	23	52.3362	99	126.851		202	175.461	303	230.396	104	121.643	117	120.292		354	278.161	348	275.744	395	317.189	540	405.339		124	116.38	161	141.315
BGIBMGA006935-RA-E1	chrA10	7	9.83163	35	34.8062	2	4.55098	10	12.8132		169	146.797	347	263.853	50	58.4822	72	74.0259		355	278.947	310	245.634	376	301.932	623	467.641		0	0	0	0
BGIBMGA006919-RA-E3	chrA10	155	217.7	247	245.632	36	81.9176	142	181.948		153	132.899	226	171.847	117	136.848	135	138.799		189	148.51	208	164.813	147	118.042	183	137.365		150	140.782	173	151.848
BGIBMGA006936-RA-E1	chrA10	60	84.2711	129	128.286	11	25.0304	77	98.662		228	198.045	376	285.904	172	201.179	196	201.515		324	254.588	336	266.236	272	218.419	346	259.717		59	55.3743	86	75.4849
BGIBMGA006915-RA-E4	chrA10	40	56.1807	108	107.402	8	18.2039	27	34.5958		240	208.469	352	267.655	84	98.2501	85	87.3917		427	335.522	435	344.68	479	384.642	566	424.855		0	0	0	0
BGIBMGA006914-RA-E9	chrA10	0	0	23	22.8726	2	4.55098	6	7.68795		49	42.5624	84	63.8722	3	3.50893	10	10.2814		113	88.7915	131	103.8	172	138.118	254	190.659		0	0	0	0
BGIBMGA006913-RA-E4	chrA10	2	2.80904	9	8.95016	0	0	2	2.56265		42	36.4821	80	60.8307	10	11.6964	14	14.3939		110	86.4342	111	87.9529	84	67.4528	170	127.607		9	8.44692	12	10.5328
BGIBMGA006939-RA-E1	chrA10	83	116.575	197	195.909	7	15.9284	90	115.319		166	144.191	295	224.313	88	102.929	95	97.673		307	241.23	328	259.897	400	321.204	537	403.087		59	55.3743	69	60.5635
BGIBMGA006940-RA-E1	chrA10	8	11.2361	23	22.8726	1	2.27549	8	10.2506		32	27.7959	45	34.2173	16	18.7143	22	22.619		44	34.5737	48	38.0337	44	35.3324	55	41.2845		5	4.69273	10	8.77731
BGIBMGA006912-RA-E5	chrA10	10	14.0452	27	26.8505	1	2.27549	9	11.5319		59	51.2486	83	63.1118	26	30.4107	24	24.6753		88	69.1473	84	66.5589	94	75.4829	117	87.8235		17	15.9553	21	18.4324
BGIBMGA006941-RA-E1	chrA10	38	53.3717	89	88.5072	2	4.55098	38	48.6903		165	143.322	257	195.419	58	67.8394	68	69.9133		247	194.084	257	203.639	216	173.45	287	215.43		31	29.095	43	37.7424
BGIBMGA006942-RA-E1	chrA10	204	286.522	447	444.525	78	177.488	368	471.527		151	131.162	270	205.304	181	211.706	250	257.034		125	98.2206	118	93.4995	87	69.8619	142	106.589		4	3.75419	2	1.75546
BGIBMGA006943-RA-E1	chrA10	28	39.3265	99	98.4518	3	6.82646	38	48.6903		113	98.1541	214	162.722	115	134.509	144	148.052		163	128.08	176	139.457	111	89.1341	207	155.38		0	0	4	3.51093
BGIBMGA006944-RA-E1	chrA10	88	123.598	109	108.396	33	75.0911	80	102.506		77	66.8838	86	65.393	79	92.4019	81	83.2791		78	61.2897	78	61.8047	60	48.1806	71	53.2946		125	117.318	127	111.472
BGIBMGA006945-RA-E1	chrA10	281	394.67	437	434.58	98	222.998	341	436.932		419	363.952	479	364.224	438	512.304	427	439.015		418	328.45	439	347.85	370	297.114	449	337.032		159	149.229	194	170.28
BGIBMGA006946-RA-E1	chrA10	186	261.24	401	398.779	29	65.9891	182	233.201		339	294.462	465	353.578	200	233.929	221	227.218		455	357.523	474	375.583	442	354.93	506	379.818		131	122.95	157	137.804
BGIBMGA006910-RA-E4	chrA10	62	87.0802	155	154.142	6	13.6529	46	58.9409		133	115.527	206	156.639	131	153.223	164	168.614		221	173.654	230	182.245	178	142.936	241	180.901		5	4.69273	5	4.38866
BGIBMGA006909-RA-E20	chrA10	86	120.789	210	208.837	12	27.3059	71	90.974		545	473.398	883	671.419	366	428.09	442	454.437		756	594.038	725	574.467	606	486.624	858	644.039		0	0	0	0
BGIBMGA006907-RA-E1	chrA10	892	1252.83	1131	1124.74	322	732.707	816	1045.56		890	773.072	983	747.457	703	822.26	701	720.724		999	784.979	1024	811.385	953	765.269	971	728.86		921	864.402	1150	1009.39
BGIBMGA006906-RA-E19	chrA10	9	12.6407	10	9.94462	1	2.27549	3	3.84397		30	26.0586	55	41.8211	6	7.01786	6	6.16882		76	59.7182	79	62.5971	139	111.618	214	160.634		5	4.69273	13	11.4105
BGIBMGA006952-RA-E1	chrA10	0	0	20	19.8892	0	0	2	2.56265		27	23.4528	56	42.5815	3	3.50893	3	3.08441		71	55.7893	65	51.5039	101	81.104	192	144.121		0	0	0	0
BGIBMGA006905-RA-E8	chrA10	132	185.396	286	284.416	16	36.4078	107	137.102		300	260.586	478	363.463	197	230.42	265	272.456		496	389.74	490	388.26	335	269.008	450	337.783		15	14.0782	16	14.0437
BGIBMGA006904-RA-E2	chrA10	7	9.83163	28	27.8449	0	0	4	5.1253		24	20.8469	33	25.0927	36	42.1072	41	42.1536		85	66.79	89	70.5208	82	65.8468	133	99.8335		0	0	0	0
BGIBMGA006902-RA-E4	chrA10	25	35.113	48	47.7342	0	0	26	33.3144		56	48.6427	108	82.1214	29	33.9197	44	45.238		99	77.7907	86	68.1437	71	57.0137	108	81.0678		18	16.8938	18	15.7992
BGIBMGA006954-RA-E1	chrA10	38	53.3717	131	130.275	11	25.0304	62	79.4421		56	48.6427	130	98.8499	53	61.9911	77	79.1666		45	35.3594	57	45.165	30	24.0903	69	51.7933		4	3.75419	6	5.26639
BGIBMGA006957-RA-E1	chrA10	21	29.4949	47	46.7397	1	2.27549	12	15.3759		261	226.71	445	338.371	30	35.0893	49	50.3787		498	391.311	447	354.189	576	462.534	884	663.555		2	1.87709	0	0
BGIBMGA006959-RA-E1	chrA10	104	146.07	283	281.433	11	25.0304	71	90.974		753	654.071	1006	764.946	319	373.116	395	406.114		1161	912.273	1202	952.427	1155	927.477	1336	1002.84		17	15.9553	5	4.38866
BGIBMGA006962-RA-E1	chrA10	25	35.113	85	84.5293	5	11.3774	54	69.1915		105	91.2051	188	142.952	54	63.1608	80	82.251		195	153.224	183	145.003	288	231.267	386	289.742		58	54.4357	76	66.7076
BGIBMGA006899-RA-E7	chrA10	39	54.7762	71	70.6068	6	13.6529	56	71.7542		70	60.8034	112	85.1629	48	56.1429	60	61.6882		88	69.1473	98	77.6521	128	102.785	151	113.345		14	13.1397	26	22.821
BGIBMGA006963-RA-E1	chrA10	62	87.0802	171	170.053	19	43.2343	108	138.383		176	152.877	276	209.866	118	138.018	153	157.305		231	181.512	224	177.491	250	200.753	304	228.191		31	29.095	41	35.987
BGIBMGA006964-RA-E1	chrA10	47	66.0124	124	123.313	19	43.2343	86	110.194		196	170.25	325	247.125	133	155.563	178	183.008		260	204.299	259	205.223	360	289.084	497	373.062		110	103.24	140	122.882
BGIBMGA006898-RA-E6	chrA10	92	129.216	274	272.483	23	52.3362	146	187.073		603	523.778	941	715.521	298	348.554	426	437.986		834	655.328	795	629.933	797	639.999	1048	786.658		384	360.402	525	460.809
BGIBMGA006897-RA-E4	chrA10	44	61.7988	114	113.369	13	29.5813	83	106.35		77	66.8838	126	95.8083	72	84.2144	85	87.3917		93	73.0762	95	75.275	114	91.5431	145	108.841		29	27.2179	35	30.7206
BGIBMGA006965-RA-E1	chrA10	14	19.6633	52	51.712	7	15.9284	24	30.7518		26	22.5841	45	34.2173	27	31.5804	34	34.9567		39	30.6448	35	27.7329	37	29.7114	52	39.0326		17	15.9553	13	11.4105
BGIBMGA006896-RA-E6	chrA10	62	87.0802	153	152.153	25	56.8872	108	138.383		162	140.717	229	174.128	141	164.92	145	149.08		202	158.725	211	167.19	264	211.995	314	235.697		56	52.5586	79	69.3408
BGIBMGA006966-RA-E1	chrA10	181	254.218	238	236.682	76	172.937	173	221.669		221	191.965	242	184.013	225	263.17	184	189.177		257	201.942	286	226.617	311	249.736	282	211.677		234	219.62	261	229.088
BGIBMGA006895-RA-E7	chrA10	3	4.21356	16	15.9114	0	0	3	3.84397		30	26.0586	64	48.6645	9	10.5268	17	17.4783		65	51.0747	53	41.9955	79	63.4378	113	84.8209		13	12.2011	13	11.4105
BGIBMGA006967-RA-E1	chrA10	78	109.552	193	191.931	12	27.3059	92	117.882		458	397.828	750	570.288	370	432.768	451	463.69		700	550.036	669	530.094	820	658.468	1098	824.189		13	12.2011	9	7.89958
BGIBMGA006892-RA-E8	chrA10	21	29.4949	55	54.6954	7	15.9284	41	52.5343		87	75.57	158	120.141	80	93.5715	93	95.6168		214	168.154	202	160.058	222	178.268	284	213.178		33	30.972	43	37.7424
BGIBMGA002851-RA-E1	chrA10	650	912.937	1356	1348.49	138	314.017	708	907.178		244	211.943	428	325.444	846	989.519	984	1011.69		799	627.826	772	611.708	602	483.412	863	647.792		0	0	0	0
BGIBMGA002852-RA-E1	chrA10	69	96.9118	204	202.87	37	84.1931	182	233.201		170	147.665	280	212.907	267	312.295	337	346.482		130	102.149	135	106.97	160	128.482	237	177.899		0	0	0	0
BGIBMGA002848-RA-E2	chrA10	39	54.7762	78	77.5681	12	27.3059	68	87.1301		35	30.4017	53	40.3003	30	35.0893	54	55.5194		131	102.935	124	98.2537	104	83.513	125	93.8285		3	2.81564	1	0.877731
BGIBMGA002847-RA-E5	chrA10	7	9.83163	28	27.8449	4	9.10195	10	12.8132		117	101.629	223	169.566	69	80.7054	98	100.757		319	250.659	301	238.503	364	292.296	527	395.581		39	36.6033	64	56.1748
BGIBMGA002856-RA-E1	chrA10	98	137.643	286	284.416	25	56.8872	133	170.416		85	73.8327	154	117.099	191	223.402	251	258.062		157	123.365	151	119.648	145	116.436	241	180.901		0	0	0	0
BGIBMGA002846-RA-E8	chrA10	402	564.616	721	717.007	91	207.069	415	531.75		95	82.5189	168	127.744	194	226.911	272	279.653		182	143.009	175	138.664	123	98.7702	192	144.121		6	5.63128	4	3.51093
BGIBMGA002845-RA-E18	chrA10	118	165.733	359	357.012	15	34.1323	107	137.102		50	43.431	113	85.9233	190	222.232	264	271.428		223	175.226	216	171.152	193	154.981	331	248.458		0	0	0	0
BGIBMGA002844-RA-E12	chrA10	25	35.113	72	71.6013	2	4.55098	10	12.8132		9	7.81758	20	15.2077	26	30.4107	37	38.0411		44	34.5737	47	37.2413	33	26.4993	59	44.287		0	0	0	0
BGIBMGA002843-RA-E22	chrA10	33	46.3491	99	98.4518	3	6.82646	24	30.7518		31	26.9272	88	66.9137	70	81.8751	108	111.039		77	60.5039	88	69.7284	86	69.0589	175	131.36		0	0	0	0
BGIBMGA002857-RA-E1	chrA10	3	4.21356	7	6.96124	1	2.27549	5	6.40662		31	26.9272	49	37.2588	15	17.5447	18	18.5065		53	41.6456	49	38.826	59	47.3776	96	72.0603		3	2.81564	3	2.63319
BGIBMGA002842-RA-E4	chrA10	4	5.61807	15	14.9169	1	2.27549	7	8.96927		19	16.5038	36	27.3738	23	26.9018	37	38.0411		43	33.7879	36	28.5253	56	44.9686	107	80.3172		5	4.69273	5	4.38866
BGIBMGA002858-RA-E1	chrA10	137	192.419	291	289.389	25	56.8872	168	215.262		180	156.352	291	221.272	250	292.411	315	323.863		259	203.513	255	202.054	253	203.162	350	262.72		10	9.38547	13	11.4105
BGIBMGA002841-RA-E7	chrA10	27	37.922	81	80.5515	5	11.3774	47	60.2222		85	73.8327	145	110.256	124	145.036	172	176.84		165	129.651	156	123.609	142	114.027	263	197.415		1	0.938547	0	0
BGIBMGA002840-RA-E39	chrA10	1005	1411.54	2402	2388.7	227	516.536	1286	1647.78		801	695.765	1305	992.3	1905	2228.17	2331	2396.59		1467	1152.72	1431	1133.88	1461	1173.2	2130	1598.84		0	0	0	0
BGIBMGA002859-RA-E1	chrA10	8	11.2361	20	19.8892	2	4.55098	10	12.8132		21	18.241	56	42.5815	16	18.7143	18	18.5065		54	42.4313	43	34.0718	60	48.1806	102	76.564		13	12.2011	19	16.6769
BGIBMGA002861-RA-E1	chrA10	4	5.61807	13	12.928	0	0	7	8.96927		106	92.0738	211	160.441	73	85.384	98	100.757		200	157.153	212	167.982	243	195.131	374	280.735		2	1.87709	5	4.38866
BGIBMGA002839-RA-E5	chrA10	131	183.992	330	328.173	20	45.5098	205	262.671		259	224.973	415	315.559	343	401.188	412	423.592		375	294.662	313	248.011	349	280.251	514	385.823		0	0	0	0
BGIBMGA002838-RA-E2	chrA10	56	78.653	129	128.286	15	34.1323	89	114.038		158	137.242	208	158.16	182	212.875	185	190.205		160	125.722	144	114.101	183	146.951	213	159.884		0	0	1	0.877731
BGIBMGA002862-RA-E1	chrA10	31	43.5401	73	72.5958	10	22.7549	59	75.5981		75	65.1465	140	106.454	104	121.643	129	132.63		118	92.7203	97	76.8597	111	89.1341	164	123.103		21	19.7095	18	15.7992
BGIBMGA002837-RA-E7	chrA10	747	1049.18	1118	1111.81	482	1096.79	1156	1481.21		890	773.072	1036	787.757	1498	1752.13	1289	1325.27		927	728.404	929	736.11	981	787.753	1043	782.905		19	17.8324	30	26.3319
BGIBMGA002836-RA-E10	chrA10	9	12.6407	42	41.7674	4	9.10195	17	21.7825		45	39.0879	95	72.2364	18	21.0536	16	16.4502		107	84.0769	70	55.4658	203	163.011	336	252.211		0	0	0	0
BGIBMGA002863-RA-E1	chrA10	8	11.2361	42	41.7674	1	2.27549	8	10.2506		41	35.6134	56	42.5815	17	19.884	34	34.9567		83	65.2185	71	56.2582	107	85.9221	164	123.103		0	0	0	0
BGIBMGA002835-RA-E1	chrA10	81	113.766	180	179.003	29	65.9891	110	140.946		172	149.403	294	223.553	144	168.429	172	176.84		242	190.155	255	202.054	275	220.828	380	285.239		51	47.8659	65	57.0525
BGIBMGA002864-RA-E1	chrA10	56	78.653	152	151.158	13	29.5813	80	102.506		39	33.8762	81	61.5911	76	88.893	106	108.983		103	80.9338	91	72.1055	79	63.4378	113	84.8209		1	0.938547	0	0
BGIBMGA002868-RA-E1	chrA10	45	63.2033	101	100.441	5	11.3774	19	24.3452		31	26.9272	69	52.4665	13	15.2054	21	21.5909		47	36.931	44	34.8642	44	35.3324	85	63.8034		0	0	0	0
BGIBMGA002869-RA-E1	chrA10	16	22.4723	29	28.8394	2	4.55098	14	17.9385		113	98.1541	194	147.514	74	86.5537	85	87.3917		132	103.721	132	104.593	155	124.467	213	159.884		14	13.1397	33	28.9651
BGIBMGA002831-RA-E4	chrA10	76	106.743	194	192.926	14	31.8568	119	152.478		34	29.5331	67	50.9457	136	159.072	176	180.952		109	85.6484	99	78.4445	111	89.1341	159	119.35		0	0	0	0
BGIBMGA002830-RA-E2	chrA10	49	68.8214	95	94.4739	12	27.3059	79	101.225		23	19.9783	39	29.655	93	108.777	115	118.236		60	47.1459	48	38.0337	76	61.0288	108	81.0678		0	0	0	0
BGIBMGA002870-RA-E1	chrA10	13	18.2587	44	43.7563	5	11.3774	20	25.6265		50	43.431	113	85.9233	34	39.7679	46	47.2943		133	104.507	114	90.33	289	232.07	370	277.732		25	23.4637	32	28.0874
BGIBMGA002829-RA-E2	chrA10	152	213.487	268	266.516	60	136.529	187	239.608		165	143.322	227	172.607	164	191.822	197	202.543		195	153.224	204	161.643	200	160.602	235	176.398		104	97.6089	118	103.572
BGIBMGA002878-RA-E1	chrA10	48	67.4169	134	133.258	6	13.6529	88	112.757		176	152.877	302	229.636	181	211.706	208	213.853		215	168.94	193	152.927	212	170.238	322	241.702		78	73.2067	89	78.1181
BGIBMGA002823-RA-E11	chrA10	19	26.6859	80	79.557	7	15.9284	66	84.5674		96	83.3876	209	158.92	147	171.938	215	221.049		137	107.65	129	102.216	157	126.073	268	201.168		0	0	0	0
BGIBMGA002822-RA-E3	chrA10	20	28.0904	44	43.7563	4	9.10195	22	28.1891		26	22.5841	31	23.5719	22	25.7322	22	22.619		32	25.1445	37	29.3176	42	33.7264	47	35.2795		7	6.56983	8	7.02185
BGIBMGA002880-RA-E1	chrA10	122	171.351	182	180.992	37	84.1931	132	169.135		97	84.2562	140	106.454	105	122.813	108	111.039		106	83.2911	112	88.7453	107	85.9221	126	94.5791		321	301.274	333	292.285
BGIBMGA002821-RA-E12	chrA10	23	32.3039	76	75.5791	14	31.8568	85	108.913		24	20.8469	42	31.9361	61	71.3483	81	83.2791		45	35.3594	38	30.11	62	49.7866	110	82.5691		0	0	0	0
BGIBMGA002881-RA-E1	chrA10	78	109.552	167	166.075	16	36.4078	90	115.319		121	105.103	184	139.911	112	131	152	156.277		139	109.221	135	106.97	138	110.815	188	141.118		332	311.598	394	345.826
BGIBMGA002820-RA-E13	chrA10	6	8.42711	24	23.8671	2	4.55098	15	19.2199		33	28.6645	75	57.0288	31	36.259	53	54.4913		77	60.5039	64	50.7116	120	96.3612	187	140.367		0	0	0	0
BGIBMGA002885-RA-E1	chrA10	5	7.02259	9	8.95016	1	2.27549	5	6.40662		19	16.5038	49	37.2588	14	16.375	23	23.6472		93	73.0762	94	74.4826	62	49.7866	105	78.8159		0	0	1	0.877731
BGIBMGA002818-RA-E7	chrA10	127	178.374	291	289.389	20	45.5098	147	188.355		272	236.265	445	338.371	445	520.492	522	536.688		382	300.162	366	290.007	465	373.4	638	478.901		1	0.938547	4	3.51093
BGIBMGA002886-RA-E1	chrA10	55	77.2485	141	140.219	16	36.4078	75	96.0993		51	44.2996	103	78.3195	82	95.9108	88	90.4761		62	48.7174	66	52.2963	51	40.9535	70	52.5439		67	62.8826	71	62.3189
BGIBMGA002817-RA-E2	chrA10	57	80.0576	155	154.142	16	36.4078	76	97.3807		260	225.841	464	352.818	67	78.3662	109	112.067		613	481.674	624	494.438	1142	917.037	1532	1149.96		76	71.3296	120	105.328
BGIBMGA002887-RA-E1	chrA10	5	7.02259	28	27.8449	2	4.55098	18	23.0638		98	85.1248	151	114.818	54	63.1608	46	47.2943		128	100.578	102	80.8216	129	103.588	184	138.116		24	22.5251	26	22.821
BGIBMGA002814-RA-E7	chrA10	378	530.908	621	617.561	154	350.425	521	667.57		680	590.662	801	609.067	753	880.742	710	729.977		830	652.185	843	667.967	955	766.875	947	710.845		574	538.726	709	622.312
BGIBMGA002888-RA-E1	chrA10	5	7.02259	6	5.96677	0	0	1	1.28132		19	16.5038	31	23.5719	30	35.0893	44	45.238		49	38.5025	40	31.6947	63	50.5896	114	85.5716		0	0	0	0
BGIBMGA002889-RA-E1	chrA10	12	16.8542	37	36.7951	3	6.82646	21	26.9078		41	35.6134	92	69.9553	44	51.4643	60	61.6882		65	51.0747	58	45.9574	66	52.9987	113	84.8209		0	0	0	0
BGIBMGA002891-RA-E1	chrA10	35	49.1582	87	86.5182	7	15.9284	50	64.0662		69	59.9348	123	93.5272	59	69.009	83	85.3354		100	78.5765	95	75.275	107	85.9221	156	117.098		9	8.44692	6	5.26639
BGIBMGA002892-RA-E1	chrA10	13	18.2587	56	55.6899	4	9.10195	32	41.0024		80	69.4896	168	127.744	47	54.9733	64	65.8008		159	124.937	155	122.817	225	180.677	354	265.722		14	13.1397	8	7.02185
BGIBMGA002811-RA-E4	chrA10	3818	5362.45	4564	4538.73	2096	4769.42	4097	5249.59		2784	2418.24	2705	2056.84	4800	5614.29	3316	3409.3		2682	2107.42	2930	2321.64	2747	2205.87	2249	1688.16		2332	2188.69	2464	2162.73
BGIBMGA002893-RA-E1	chrA10	6	8.42711	19	18.8948	1	2.27549	7	8.96927		55	47.7741	117	88.9649	37	43.2768	64	65.8008		136	106.864	127	100.631	171	137.315	245	183.904		0	0	0	0
BGIBMGA002810-RA-E1	chrA10	95	133.429	192	190.937	17	38.6833	129	165.291		150	130.293	227	172.607	106	123.982	146	150.108		235	184.655	226	179.075	267	214.404	339	254.463		68	63.8212	71	62.3189
BGIBMGA002894-RA-E1	chrA10	125	175.565	282	280.438	33	75.0911	184	235.764		350	304.017	539	409.847	302	353.233	379	389.664		522	410.169	483	382.714	612	491.442	802	602.003		0	0	0	0
BGIBMGA002809-RA-E3	chrA10	151	212.082	225	223.754	42	95.5705	158	202.449		152	132.03	192	145.994	157	183.634	159	163.474		164	128.865	171	135.495	167	134.103	190	142.619		111	104.179	123	107.961
BGIBMGA002895-RA-E1	chrA10	248	348.321	594	590.711	66	150.182	385	493.31		545	473.398	896	681.304	526	615.233	653	671.374		732	575.18	750	594.276	901	723.512	1269	952.547		8	7.50837	12	10.5328
BGIBMGA002896-RA-E1	chrA10	30	42.1356	103	102.43	12	27.3059	64	82.0048		84	72.9641	149	113.297	140	163.75	182	187.121		91	71.5046	102	80.8216	112	89.9371	172	129.108		0	0	0	0
BGIBMGA002808-RA-E3	chrA10	21	29.4949	72	71.6013	7	15.9284	51	65.3475		54	46.9055	88	66.9137	39	45.6161	43	44.2099		92	72.2904	99	78.4445	142	114.027	192	144.121		47	44.1117	55	48.2752
BGIBMGA002807-RA-E1	chrA10	5	7.02259	14	13.9225	1	2.27549	3	3.84397		23	19.9783	44	33.4569	7	8.18751	8	8.2251		45	35.3594	49	38.826	74	59.4227	109	81.8184		23	21.5866	24	21.0656
BGIBMGA002806-RA-E5	chrA10	12	16.8542	30	29.8339	2	4.55098	16	20.5012		25	21.7155	59	44.8626	12	14.0357	22	22.619		48	37.7167	47	37.2413	84	67.4528	116	87.0728		27	25.3408	27	23.6987
BGIBMGA002898-RA-E1	chrA10	91	127.811	193	191.931	17	38.6833	63	80.7234		128	111.183	199	151.316	120	140.357	131	134.686		153	120.222	153	121.232	137	110.012	172	129.108		85	79.7765	95	83.3845
BGIBMGA002800-RA-E2	chrA10	1	1.40452	7	6.96124	0	0	0	0		22	19.1096	56	42.5815	1	1.16964	2	2.05627		71	55.7893	74	58.6353	138	110.815	205	153.879		13	12.2011	18	15.7992
BGIBMGA002906-RA-E1	chrA10	258	362.366	354	352.04	114	259.406	257	329.3		216	187.622	257	195.419	272	318.143	236	242.64		236	185.441	245	194.13	223	179.071	222	166.639		588	551.866	706	619.678
BGIBMGA002907-RA-E1	chrA10	192	269.668	328	326.184	198	450.547	503	644.506		83	72.0955	142	107.974	330	385.983	343	352.651		123	96.6491	108	85.5758	166	133.3	211	158.382		510	478.659	634	556.482
BGIBMGA002793-RA-E2	chrA10	3	4.21356	1	0.994462	0	0	1	1.28132		7	6.08034	21	15.9681	0	0	1	1.02814		28	22.0014	22	17.4321	45	36.1355	69	51.7933		18	16.8938	23	20.1878
BGIBMGA002792-RA-E4	chrA10	43	60.3943	103	102.43	4	9.10195	36	46.1277		121	105.103	177	134.588	90	105.268	109	112.067		136	106.864	120	95.0842	98	78.695	142	106.589		35	32.8491	49	43.0088
BGIBMGA002913-RA-E1	chrA10	163	228.937	235	233.699	52	118.325	196	251.14		177	153.746	218	165.764	205	239.777	205	210.768		180	141.438	183	145.003	175	140.527	213	159.884		83	77.8994	102	89.5286
BGIBMGA002914-RA-E1	chrA10	10	14.0452	30	29.8339	1	2.27549	7	8.96927		61	52.9858	126	95.8083	43	50.2947	56	57.5757		139	109.221	126	99.8384	233	187.101	366	274.73		0	0	0	0
BGIBMGA002790-RA-E6	chrA10	370	519.672	573	569.827	161	366.354	485	621.442		497	431.704	597	453.949	600	701.786	559	574.729		533	418.813	530	419.955	542	435.231	581	436.115		213	199.91	235	206.267
BGIBMGA002915-RA-E1	chrA10	286	401.692	472	469.386	101	229.824	336	430.525		218	189.359	285	216.709	423	494.759	434	446.212		346	271.875	341	270.198	334	268.205	403	302.503		90	84.4692	76	66.7076
BGIBMGA002916-RA-E1	chrA10	379	532.313	533	530.048	219	498.332	494	632.974		407	353.528	486	369.546	540	631.608	495	508.928		436	342.594	436	345.473	407	326.825	450	337.783		180	168.938	191	167.647
BGIBMGA002789-RA-E2	chrA10	7	9.83163	24	23.8671	5	11.3774	21	26.9078		46	39.9565	90	68.4345	53	61.9911	58	59.632		54	42.4313	52	41.2032	64	51.3926	100	75.0628		8	7.50837	8	7.02185
BGIBMGA002788-RA-E5	chrA10	25	35.113	78	77.5681	6	13.6529	42	53.8156		93	80.7817	178	135.348	95	111.116	132	135.714		153	120.222	128	101.423	155	124.467	244	183.153		1710	1604.92	1764	1548.32
BGIBMGA002787-RA-E2	chrA10	6	8.42711	17	16.9059	2	4.55098	11	14.0946		27	23.4528	49	37.2588	21	24.5625	29	29.816		36	28.2875	31	24.5634	45	36.1355	62	46.5389		0	0	0	0
BGIBMGA002917-RA-E1	chrA10	137	192.419	272	270.494	48	109.223	182	233.201		240	208.469	332	252.447	227	265.509	242	248.809		308	242.016	283	224.24	285	228.858	362	271.727		123	115.441	139	122.005
BGIBMGA002786-RA-E9	chrA10	43	60.3943	114	113.369	11	25.0304	66	84.5674		169	146.797	270	205.304	130	152.054	139	142.911		277	217.657	272	215.524	332	266.599	443	332.528		61	57.2514	73	64.0744
BGIBMGA002918-RA-E1	chrA10	58	81.4621	114	113.369	12	27.3059	71	90.974		247	214.549	322	244.843	132	154.393	132	135.714		314	246.73	317	251.181	382	306.75	392	294.246		69	64.7597	66	57.9303
BGIBMGA002919-RA-E1	chrA10	37	51.9672	110	109.391	17	38.6833	80	102.506		38	33.0076	78	59.3099	40	46.7858	56	57.5757		30	23.573	37	29.3176	30	24.0903	58	43.5364		2	1.87709	0	0
BGIBMGA002920-RA-E1	chrA10	87	122.193	226	224.749	26	59.1627	148	189.636		80	69.4896	159	120.901	110	128.661	155	159.361		68	53.432	67	53.0887	53	42.5595	98	73.5615		159	149.229	197	172.913
BGIBMGA002783-RA-E6	chrA10	68	95.5073	144	143.203	29	65.9891	107	137.102		110	95.5482	170	129.265	112	131	110	113.095		203	159.51	201	159.266	337	270.614	456	342.286		127	119.195	146	128.149
BGIBMGA002921-RA-E1	chrA10	5	7.02259	19	18.8948	0	0	0	0		20	17.3724	46	34.9776	3	3.50893	7	7.19696		61	47.9317	58	45.9574	166	133.3	254	190.659		0	0	0	0
BGIBMGA002922-RA-E1	chrA10	61	85.6756	136	135.247	16	36.4078	96	123.007		35	30.4017	70	53.2268	67	78.3662	91	93.5605		113	88.7915	108	85.5758	100	80.301	161	120.851		0	0	0	0
BGIBMGA002924-RA-E1	chrA10	9	12.6407	34	33.8117	10	22.7549	40	51.253		9	7.81758	17	12.9265	19	22.2232	25	25.7034		23	18.0726	22	17.4321	48	38.5445	88	66.0552		0	0	0	0
BGIBMGA002926-RA-E1	chrA10	2	2.80904	8	7.9557	0	0	0	0		30	26.0586	56	42.5815	30	35.0893	44	45.238		104	81.7196	76	60.22	107	85.9221	166	124.604		0	0	0	0
BGIBMGA002927-RA-E1	chrA10	2	2.80904	17	16.9059	1	2.27549	2	2.56265		16	13.8979	33	25.0927	40	46.7858	45	46.2662		126	99.0064	116	91.9147	120	96.3612	230	172.644		0	0	0	0
BGIBMGA002780-RA-E8	chrA10	10	14.0452	37	36.7951	2	4.55098	9	11.5319		39	33.8762	74	56.2684	18	21.0536	20	20.5627		67	52.6463	56	44.3726	126	101.179	190	142.619		8	7.50837	9	7.89958
BGIBMGA002929-RA-E1	chrA10	28	39.3265	67	66.629	6	13.6529	47	60.2222		56	48.6427	106	80.6006	65	76.0269	73	75.054		102	80.148	86	68.1437	131	105.194	183	137.365		23	21.5866	18	15.7992
BGIBMGA002779-RA-E17	chrA10	92	129.216	224	222.76	25	56.8872	152	194.761		444	385.667	727	552.799	183	214.045	207	212.824		774	608.182	759	601.408	1281	1028.66	1497	1123.69		60	56.3128	95	83.3845
BGIBMGA002778-RA-E4	chrA10	21	29.4949	50	49.7231	3	6.82646	24	30.7518		33	28.6645	57	43.3419	14	16.375	24	24.6753		53	41.6456	50	39.6184	62	49.7866	80	60.0502		16	15.0167	4	3.51093
BGIBMGA002930-RA-E1	chrA10	33	46.3491	100	99.4462	5	11.3774	47	60.2222		308	267.535	479	364.224	207	242.116	237	243.669		361	283.661	349	276.537	411	330.037	540	405.339		249	233.698	371	325.638
BGIBMGA002777-RA-E1	chrA10	9	12.6407	19	18.8948	3	6.82646	12	15.3759		10	8.6862	21	15.9681	9	10.5268	15	15.4221		22	17.2868	21	16.6397	22	17.6662	42	31.5264		10	9.38547	18	15.7992
BGIBMGA002931-RA-E1	chrA10	510	716.305	1231	1224.18	111	252.579	732	937.929		2201	1911.83	2919	2219.56	2362	2762.7	2639	2713.25		2942	2311.72	2918	2312.13	3466	2783.23	4068	3053.55		0	0	0	0
BGIBMGA002776-RA-E10	chrA10	80	112.361	217	215.798	39	88.744	200	256.265		263	228.447	414	314.799	348	407.036	393	404.058		286	224.729	271	214.732	310	248.933	421	316.014		21	19.7095	34	29.8429
BGIBMGA002933-RA-E1	chrA10	71	99.7208	136	135.247	16	36.4078	79	101.225		68	59.0662	114	86.6837	62	72.5179	68	69.9133		115	90.363	121	95.8766	151	121.255	187	140.367		84	78.8379	95	83.3845
BGIBMGA002773-RA-E9	chrA10	38	53.3717	82	81.5459	3	6.82646	26	33.3144		329	285.776	493	374.869	89	104.098	108	111.039		515	404.669	500	396.184	523	419.974	665	499.167		51	47.8659	66	57.9303
BGIBMGA002939-RA-E1	chrA10	115	161.52	214	212.815	43	97.846	152	194.761		102	88.5993	159	120.901	84	98.2501	102	104.87		57	44.7886	54	42.7879	43	34.5294	68	51.0427		47	44.1117	42	36.8647
BGIBMGA002940-RA-E1	chrA10	878	1233.17	1020	1014.35	317	721.33	667	854.643		964	837.35	953	724.645	930	1087.77	728	748.484		810	636.47	893	707.585	755	606.273	697	523.188		5	4.69273	7	6.14412
BGIBMGA002941-RA-E1	chrA10	426	598.325	528	525.076	153	348.15	355	454.87		428	371.77	437	332.288	417	487.742	345	354.707		365	286.804	380	301.1	346	277.841	347	260.468		4	3.75419	4	3.51093
BGIBMGA002944-RA-E1	chrA10	248	348.321	415	412.702	78	177.488	284	363.896		313	271.878	401	304.914	289	338.027	295	303.3		265	208.228	256	202.846	277	222.434	337	252.962		6	5.63128	6	5.26639
BGIBMGA002945-RA-E1	chrA10	445	625.011	652	648.39	182	414.139	530	679.102		410	356.134	502	381.713	565	660.849	532	546.969		422	331.593	437	346.265	366	293.902	431	323.521		8	7.50837	7	6.14412
BGIBMGA006672-RA-E2	chrA10	170	238.768	340	338.117	47	106.948	246	315.206		293	254.506	420	319.361	322	376.625	340	349.567		307	241.23	295	233.749	203	163.011	301	225.939		2	1.87709	1	0.877731
BGIBMGA006673-RA-E1	chrA10	88	123.598	134	133.258	31	70.5401	95	121.726		72	62.5407	85	64.6326	96	112.286	102	104.87		68	53.432	66	52.2963	59	47.3776	68	51.0427		0	0	0	0
BGIBMGA006669-RA-E33	chrA10	4	5.61807	39	38.784	0	0	6	7.68795		115	99.8913	216	164.243	40	46.7858	59	60.6601		252	198.013	252	199.677	254	203.965	434	325.772		0	0	0	0
BGIBMGA006676-RA-E1	chrA10	15	21.0678	46	45.7453	0	0	11	14.0946		86	74.7014	166	126.224	58	67.8394	71	72.9977		100	78.5765	98	77.6521	73	58.6197	123	92.3272		0	0	0	0
BGIBMGA006677-RA-E1	chrA10	54	75.844	123	122.319	13	29.5813	70	89.6927		299	259.717	374	284.383	243	284.224	293	301.244		327	256.945	336	266.236	285	228.858	341	255.964		0	0	0	0
BGIBMGA006678-RA-E1	chrA10	31	43.5401	101	100.441	1	2.27549	35	44.8464		627	544.625	1010	767.987	327	382.474	454	466.774		985	773.979	949	751.958	842	676.134	1187	890.995		0	0	0	0
BGIBMGA006680-RA-E1	chrA10	82	115.171	163	162.097	15	34.1323	88	112.757		121	105.103	175	133.067	85	99.4198	103	105.898		164	128.865	163	129.156	123	98.7702	170	127.607		58	54.4357	85	74.6072
BGIBMGA006658-RA-E4	chrA10	23	32.3039	56	55.6899	2	4.55098	21	26.9078		69	59.9348	122	92.7668	33	38.5983	39	40.0973		86	67.5758	88	69.7284	66	52.9987	104	78.0653		47	44.1117	53	46.5198
BGIBMGA006681-RA-E1	chrA10	113	158.711	277	275.466	22	50.0607	141	180.667		243	211.075	368	279.821	169	197.67	187	192.262		301	236.515	296	234.541	282	226.449	375	281.485		22	20.648	34	29.8429
BGIBMGA006656-RA-E10	chrA10	55	77.2485	130	129.28	4	9.10195	52	66.6289		91	79.0445	162	123.182	79	92.4019	110	113.095		137	107.65	140	110.932	79	63.4378	142	106.589		0	0	0	0
BGIBMGA006682-RA-E1	chrA10	3	4.21356	8	7.9557	1	2.27549	5	6.40662		20	17.3724	42	31.9361	9	10.5268	15	15.4221		26	20.4299	28	22.1863	26	20.8783	40	30.0251		0	0	0	0
BGIBMGA006655-RA-E15	chrA10	41	57.5853	118	117.347	3	6.82646	30	38.4397		344	298.805	658	500.332	178	208.197	233	239.556		489	384.239	430	340.718	414	332.446	617	463.137		2	1.87709	0	0
BGIBMGA006654-RA-E33	chrA10	7	9.83163	30	29.8339	0	0	6	7.68795		43	37.3507	100	76.0383	32	37.4286	43	44.2099		133	104.507	135	106.97	104	83.513	193	144.871		0	0	0	0
BGIBMGA006653-RA-E5	chrA10	95	133.429	150	149.169	20	45.5098	93	119.163		93	80.7817	142	107.974	63	73.6876	75	77.1103		126	99.0064	114	90.33	108	86.7251	125	93.8285		71	66.6368	60	52.6639
BGIBMGA006685-RA-E1	chrA10	30	42.1356	117	116.352	1	2.27549	20	25.6265		3	2.60586	12	9.1246	26	30.4107	31	31.8723		47	36.931	32	25.3558	18	14.4542	35	26.272		0	0	0	0
BGIBMGA006686-RA-E1	chrA10	8	11.2361	33	32.8173	0	0	2	2.56265		5	4.3431	25	19.0096	20	23.3929	32	32.9004		143	112.364	140	110.932	120	96.3612	268	201.168		0	0	0	0
BGIBMGA006687-RA-E1	chrA10	8	11.2361	34	33.8117	1	2.27549	18	23.0638		60	52.1172	123	93.5272	59	69.009	72	74.0259		89	69.9331	81	64.1818	57	45.7716	117	87.8235		29	27.2179	31	27.2097
BGIBMGA006651-RA-E10	chrA10	7	9.83163	22	21.8782	0	0	0	0		179	155.483	338	257.01	61	71.3483	92	94.5886		413	324.521	397	314.57	362	290.69	636	477.399		0	0	0	0
BGIBMGA006689-RA-E1	chrA10	5	7.02259	24	23.8671	1	2.27549	8	10.2506		39	33.8762	87	66.1534	26	30.4107	39	40.0973		69	54.2178	60	47.5421	62	49.7866	100	75.0628		0	0	0	0
BGIBMGA006647-RA-E4	chrA10	7	9.83163	27	26.8505	4	9.10195	15	19.2199		39	33.8762	100	76.0383	12	14.0357	18	18.5065		70	55.0036	65	51.5039	81	65.0438	151	113.345		2	1.87709	0	0
BGIBMGA006646-RA-E1	chrA10	20	28.0904	42	41.7674	5	11.3774	13	16.6572		139	120.738	228	173.367	14	16.375	15	15.4221		335	263.231	329	260.689	480	385.445	694	520.936		84	78.8379	113	99.1836
BGIBMGA006690-RA-E1	chrA10	2	2.80904	11	10.9391	0	0	7	8.96927		27	23.4528	60	45.623	7	8.18751	18	18.5065		52	40.8598	53	41.9955	60	48.1806	87	65.3046		0	0	1	0.877731
BGIBMGA006694-RA-E1	chrA10	10	14.0452	28	27.8449	0	0	8	10.2506		11	9.55482	24	18.2492	14	16.375	21	21.5909		22	17.2868	18	14.2626	12	9.63612	22	16.5138		66	61.9441	64	56.1748
BGIBMGA006645-RA-E8	chrA10	81	113.766	183	181.987	18	40.9588	113	144.79		131	113.789	207	157.399	127	148.545	152	156.277		165	129.651	161	127.571	124	99.5732	174	130.609		8	7.50837	6	5.26639
BGIBMGA006696-RA-E1	chrA10	4	5.61807	23	22.8726	0	0	6	7.68795		17	14.7665	42	31.9361	14	16.375	16	16.4502		38	29.8591	27	21.3939	11	8.83311	25	18.7657		6	5.63128	1	0.877731
BGIBMGA006697-RA-E1	chrA10	4	5.61807	27	26.8505	2	4.55098	8	10.2506		36	31.2703	54	41.0607	15	17.5447	20	20.5627		71	55.7893	58	45.9574	75	60.2258	101	75.8134		23	21.5866	26	22.821
BGIBMGA006700-RA-E1	chrA10	25	35.113	62	61.6567	6	13.6529	21	26.9078		18	15.6352	33	25.0927	19	22.2232	21	21.5909		26	20.4299	18	14.2626	8	6.42408	19	14.2619		54	50.6815	82	71.974
BGIBMGA006641-RA-E4	chrA10	23	32.3039	56	55.6899	2	4.55098	22	28.1891		51	44.2996	97	73.7572	24	28.0715	26	26.7316		112	88.0057	111	87.9529	115	92.3462	143	107.34		195	183.017	233	204.511
BGIBMGA006701-RA-E1	chrA10	12	16.8542	40	39.7785	2	4.55098	23	29.4705		81	70.3583	140	106.454	66	77.1965	83	85.3354		121	95.0776	125	99.046	102	81.907	150	112.594		0	0	0	0
BGIBMGA006640-RA-E7	chrA10	106	148.879	280	278.449	25	56.8872	131	167.853		125	108.578	215	163.482	164	191.822	223	229.275		131	102.935	133	105.385	99	79.498	168	126.105		0	0	0	0
BGIBMGA006639-RA-E3	chrA10	3	4.21356	11	10.9391	0	0	1	1.28132		27	23.4528	62	47.1438	11	12.8661	17	17.4783		54	42.4313	53	41.9955	38	30.5144	73	54.7958		2	1.87709	3	2.63319
BGIBMGA006704-RA-E1	chrA10	2914	4092.77	3929	3907.24	1342	3053.7	3026	3877.29		2543	2208.9	2703	2055.32	3850	4503.13	3084	3170.77		2949	2317.22	2993	2371.56	2399	1926.42	2415	1812.77		81	76.0223	69	60.5635
BGIBMGA006637-RA-E6	chrA10	92	129.216	246	244.638	8	18.2039	64	82.0048		110	95.5482	230	174.888	129	150.884	151	155.249		266	209.014	231	183.037	167	134.103	290	217.682		0	0	0	0
BGIBMGA006636-RA-E6	chrA10	1	1.40452	19	18.8948	0	0	5	6.40662		40	34.7448	90	68.4345	9	10.5268	20	20.5627		81	63.647	73	57.8429	60	48.1806	127	95.3297		0	0	0	0
BGIBMGA006634-RA-E3	chrA10	113	158.711	285	283.422	18	40.9588	132	169.135		338	293.594	558	424.294	149	174.277	175	179.924		479	376.382	499	395.392	560	449.686	687	515.681		73	68.5139	98	86.0177
BGIBMGA006705-RA-E1	chrA10	49	68.8214	137	136.241	12	27.3059	62	79.4421		170	147.665	302	229.636	86	100.589	110	113.095		250	196.441	274	217.109	280	224.843	400	300.251		29	27.2179	31	27.2097
BGIBMGA006706-RA-E1	chrA10	30	42.1356	87	86.5182	8	18.2039	31	39.7211		75	65.1465	139	105.693	47	54.9733	62	63.7445		113	88.7915	116	91.9147	94	75.4829	128	96.0804		0	0	0	0
BGIBMGA006707-RA-E1	chrA10	2	2.80904	12	11.9335	2	4.55098	4	5.1253		20	17.3724	37	28.1342	6	7.01786	17	17.4783		56	44.0028	45	35.6566	21	16.8632	42	31.5264		3	2.81564	0	0
BGIBMGA006632-RA-E4	chrA10	203	285.117	329	327.178	49	111.499	215	275.485		219	190.228	315	239.521	197	230.42	214	220.021		240	188.584	249	197.3	193	154.981	248	186.156		66	61.9441	71	62.3189
BGIBMGA006708-RA-E1	chrA10	114	160.115	325	323.2	22	50.0607	194	248.577		783	680.13	1220	927.668	492	575.465	617	634.361		1155	907.559	1143	905.677	1075	863.236	1447	1086.16		85	79.7765	100	87.7731
BGIBMGA006631-RA-E4	chrA10	212	297.758	307	305.3	49	111.499	178	228.076		222	192.834	277	210.626	174	203.518	176	180.952		267	209.799	257	203.639	222	178.268	244	183.153		185	173.631	261	229.088
BGIBMGA006630-RA-E3	chrA10	12	16.8542	19	18.8948	1	2.27549	16	20.5012		33	28.6645	85	64.6326	17	19.884	17	17.4783		101	79.3623	91	72.1055	143	114.83	193	144.871		16	15.0167	18	15.7992
BGIBMGA006709-RA-E1	chrA10	173	242.982	246	244.638	51	116.05	170	217.825		210	182.41	240	182.492	180	210.536	185	190.205		198	155.581	206	163.228	173	138.921	188	141.118		108	101.363	143	125.516
BGIBMGA006629-RA-E6	chrA10	15	21.0678	37	36.7951	0	0	9	11.5319		159	138.111	247	187.815	76	88.893	93	95.6168		197	154.796	199	157.681	148	118.845	202	151.627		28	26.2793	24	21.0656
BGIBMGA006628-RA-E1	chrA10	49	68.8214	88	87.5127	9	20.4794	45	57.6596		82	71.2269	157	119.38	49	57.3126	59	60.6601		140	110.007	146	115.686	136	109.209	168	126.105		92	86.3463	118	103.572
BGIBMGA006711-RA-E1	chrA10	16	22.4723	38	37.7896	1	2.27549	18	23.0638		48	41.6938	92	69.9553	25	29.2411	33	33.9285		96	75.4335	101	80.0292	108	86.7251	131	98.3322		40	37.5419	50	43.8866
BGIBMGA006627-RA-E7	chrA10	30	42.1356	86	85.5238	12	27.3059	27	34.5958		136	118.132	226	171.847	54	63.1608	60	61.6882		212	166.582	173	137.08	204	163.814	287	215.43		45	42.2346	45	39.4979
BGIBMGA006623-RA-E8	chrA10	791	1110.97	1062	1056.12	232	527.913	644	825.173		800	694.896	916	696.511	692	809.394	675	693.993		746	586.181	727	576.052	542	435.231	628	471.394		15	14.0782	18	15.7992
BGIBMGA006719-RA-E1	chrA10	134	188.205	278	276.461	33	75.0911	176	225.513		189	164.169	297	225.834	208	243.286	256	263.203		175	137.509	154	122.025	116	93.1492	181	135.864		3	2.81564	3	2.63319
BGIBMGA006620-RA-E2	chrA10	141	198.037	313	311.267	31	70.5401	165	211.419		312	271.01	452	343.693	192	224.572	200	205.627		381	299.377	373	295.553	321	257.766	417	313.012		176	165.184	226	198.367
BGIBMGA006619-RA-E11	chrA10	15	21.0678	37	36.7951	1	2.27549	12	15.3759		85	73.8327	169	128.505	37	43.2768	52	53.4631		99	77.7907	83	65.7666	85	68.2559	139	104.337		1	0.938547	0	0
BGIBMGA006721-RA-E1	chrA10	63	88.4847	108	107.402	7	15.9284	55	70.4728		103	89.4679	130	98.8499	81	94.7412	86	88.4198		113	88.7915	102	80.8216	81	65.0438	106	79.5665		218	204.603	247	216.8
BGIBMGA006617-RA-E7	chrA10	60	84.2711	132	131.269	12	27.3059	69	88.4114		315	273.615	606	460.792	168	196.5	193	198.43		469	368.524	446	353.396	446	358.142	603	452.629		99	92.9161	120	105.328
BGIBMGA006722-RA-E1	chrA10	136	191.015	274	272.483	37	84.1931	149	190.917		218	189.359	302	229.636	166	194.161	183	188.149		280	220.014	271	214.732	252	202.359	305	228.941		93	87.2849	117	102.695
BGIBMGA006616-RA-E3	chrA10	110	154.497	218	216.793	13	29.5813	109	139.664		257	223.235	384	291.987	169	197.67	208	213.853		318	249.873	280	221.863	269	216.01	330	247.707		58	54.4357	76	66.7076
BGIBMGA006725-RA-E1	chrA10	8	11.2361	33	32.8173	1	2.27549	3	3.84397		126	109.446	200	152.077	45	52.634	69	70.9415		163	128.08	160	126.779	162	130.088	204	153.128		7	6.56983	16	14.0437
BGIBMGA006615-RA-E2	chrA10	134	188.205	239	237.677	26	59.1627	127	162.728		176	152.877	218	165.764	112	131	145	149.08		208	163.439	207	164.02	150	120.452	192	144.121		139	130.458	145	127.271
BGIBMGA006726-RA-E1	chrA10	15	21.0678	35	34.8062	2	4.55098	10	12.8132		56	48.6427	110	83.6422	21	24.5625	26	26.7316		98	77.005	108	85.5758	126	101.179	170	127.607		13	12.2011	17	14.9214
BGIBMGA006727-RA-E1	chrA10	17	23.8768	72	71.6013	3	6.82646	20	25.6265		60	52.1172	136	103.412	23	26.9018	24	24.6753		113	88.7915	111	87.9529	96	77.089	121	90.826		42	39.419	50	43.8866
BGIBMGA006728-RA-E1	chrA10	22	30.8994	89	88.5072	3	6.82646	20	25.6265		264	229.316	433	329.246	118	138.018	154	158.333		426	334.736	402	318.532	402	322.81	585	439.117		0	0	0	0
BGIBMGA006614-RA-E12	chrA10	19	26.6859	59	58.6733	2	4.55098	14	17.9385		122	105.972	249	189.335	73	85.384	90	92.5323		232	182.298	234	185.414	162	130.088	273	204.921		0	0	0	0
BGIBMGA006729-RA-E1	chrA10	3	4.21356	14	13.9225	0	0	3	3.84397		46	39.9565	85	64.6326	24	28.0715	28	28.7878		97	76.2192	87	68.936	74	59.4227	103	77.3147		0	0	0	0
BGIBMGA006730-RA-E1	chrA10	74	103.934	153	152.153	16	36.4078	78	99.9433		28	24.3214	84	63.8722	31	36.259	53	54.4913		17	13.358	11	8.71605	12	9.63612	10	7.50628		2	1.87709	0	0
BGIBMGA006731-RA-E1	chrA10	248	348.321	396	393.807	66	150.182	261	334.426		185	160.695	259	196.939	178	208.197	201	206.656		127	99.7922	156	123.609	79	63.4378	130	97.5816		1	0.938547	4	3.51093
BGIBMGA006732-RA-E1	chrA10	321	450.85	493	490.27	69	157.009	279	357.49		340	295.331	437	332.288	246	287.732	260	267.316		279	219.228	269	213.147	225	180.677	275	206.423		45	42.2346	84	73.7294
BGIBMGA006613-RA-E8	chrA10	394	553.38	980	974.573	72	163.835	469	600.941		1867	1621.71	2487	1891.07	1772	2072.61	1956	2011.04		2709	2128.64	2649	2098.98	2593	2082.21	3115	2338.21		27	25.3408	30	26.3319
BGIBMGA006612-RA-E6	chrA10	2	2.80904	8	7.9557	0	0	1	1.28132		37	32.139	59	44.8626	21	24.5625	32	32.9004		63	49.5032	60	47.5421	80	64.2408	120	90.0753		0	0	0	0
BGIBMGA006733-RA-E1	chrA10	134	188.205	192	190.937	25	56.8872	105	134.539		142	123.344	165	125.463	91	106.438	98	100.757		156	122.579	172	136.287	146	117.239	157	117.849		93	87.2849	123	107.961
BGIBMGA006610-RA-E2	chrA10	33	46.3491	86	85.5238	7	15.9284	30	38.4397		50	43.431	86	65.393	26	30.4107	31	31.8723		69	54.2178	69	54.6734	57	45.7716	85	63.8034		25	23.4637	31	27.2097
BGIBMGA006609-RA-E26	chrA10	42	58.9898	107	106.407	5	11.3774	32	41.0024		231	200.651	396	301.112	91	106.438	143	147.024		539	423.527	518	410.447	451	362.158	726	544.956		0	0	0	0
BGIBMGA006608-RA-E1	chrA10	131	183.992	278	276.461	18	40.9588	101	129.414		210	182.41	337	256.249	103	120.473	128	131.602		363	285.233	396	313.778	367	294.705	463	347.541		141	132.335	226	198.367
BGIBMGA006734-RA-E1	chrA10	65	91.2937	181	179.998	15	34.1323	80	102.506		137	119.001	202	153.597	67	78.3662	91	93.5605		160	125.722	157	124.402	132	105.997	171	128.357		87	81.6536	99	86.8954
BGIBMGA006607-RA-E8	chrA10	37	51.9672	124	123.313	9	20.4794	40	51.253		142	123.344	254	193.137	57	66.6697	85	87.3917		293	230.229	294	232.956	297	238.494	452	339.284		35	32.8491	36	31.5983
BGIBMGA006735-RA-E1	chrA10	127	178.374	214	212.815	21	47.7852	89	114.038		155	134.636	222	168.805	79	92.4019	90	92.5323		205	161.082	221	175.113	240	192.722	263	197.415		345	323.799	404	354.603
BGIBMGA006736-RA-E1	chrA10	6	8.42711	14	13.9225	2	4.55098	4	5.1253		51	44.2996	86	65.393	13	15.2054	16	16.4502		75	58.9324	81	64.1818	67	53.8017	105	78.8159		2	1.87709	0	0
BGIBMGA006738-RA-E1	chrA10	23	32.3039	69	68.6179	4	9.10195	33	42.2837		147	127.687	189	143.712	94	109.947	97	99.7293		159	124.937	164	129.948	119	95.5582	161	120.851		36	33.7877	44	38.6202
BGIBMGA006606-RA-E8	chrA10	1682	2362.4	2259	2246.49	566	1287.93	1348	1727.23		1318	1144.84	1422	1081.27	1491	1743.94	1326	1363.31		1324	1040.35	1316	1042.76	934	750.011	1029	772.396		0	0	0	0
BGIBMGA006605-RA-E2	chrA10	7	9.83163	14	13.9225	1	2.27549	5	6.40662		13	11.2921	26	19.77	7	8.18751	9	9.25323		31	24.3587	37	29.3176	27	21.6813	28	21.0176		36	33.7877	48	42.1311
BGIBMGA006739-RA-E1	chrA10	92	129.216	212	210.826	15	34.1323	102	130.695		143	124.213	197	149.796	84	98.2501	100	102.814		181	142.223	179	141.834	183	146.951	223	167.39		55	51.6201	53	46.5198
BGIBMGA006604-RA-E3	chrA10	33	46.3491	69	68.6179	2	4.55098	24	30.7518		74	64.2779	110	83.6422	43	50.2947	35	35.9848		109	85.6484	123	97.4613	105	84.3161	132	99.0829		36	33.7877	60	52.6639
BGIBMGA006603-RA-E9	chrA10	175	245.791	497	494.248	31	70.5401	247	316.487		768	667.1	1208	918.543	672	786.001	827	850.269		982	771.621	951	753.542	824	661.68	1173	880.486		4179	3922.19	4770	4186.78
BGIBMGA006602-RA-E10	chrA10	15	21.0678	45	44.7508	2	4.55098	16	20.5012		26	22.5841	45	34.2173	13	15.2054	17	17.4783		52	40.8598	41	32.4871	35	28.1054	59	44.287		32	30.0335	46	40.3756
BGIBMGA006740-RA-E1	chrA10	20	28.0904	56	55.6899	7	15.9284	41	52.5343		25	21.7155	63	47.9042	45	52.634	55	56.5475		17	13.358	13	10.3008	19	15.2572	33	24.7707		41	38.4804	52	45.642
BGIBMGA006599-RA-E6	chrA10	29	40.731	78	77.5681	3	6.82646	15	19.2199		70	60.8034	126	95.8083	29	33.9197	38	39.0692		81	63.647	72	57.0505	57	45.7716	86	64.554		0	0	0	0
BGIBMGA006595-RA-E2	chrA10	8	11.2361	20	19.8892	0	0	15	19.2199		52	45.1683	94	71.476	19	22.2232	21	21.5909		78	61.2897	77	61.0124	46	36.9385	69	51.7933		532	499.307	770	675.853
BGIBMGA006592-RA-E3	chrA10	39	54.7762	97	96.4629	9	20.4794	37	47.409		48	41.6938	95	72.2364	22	25.7322	37	38.0411		92	72.2904	83	65.7666	82	65.8468	115	86.3222		66	61.9441	69	60.5635
BGIBMGA006591-RA-E11	chrA10	209	293.544	488	485.298	25	56.8872	137	175.541		891	773.941	1150	874.441	628	734.537	679	698.105		1162	913.059	1173	929.448	892	716.285	1117	838.451		301	282.503	163	143.07
BGIBMGA006749-RA-E1	chrA10	259	363.77	495	492.259	73	166.111	316	404.899		488	423.887	655	498.051	357	417.563	398	409.199		639	502.104	632	500.777	590	473.776	645	484.155		553	519.016	601	527.517
BGIBMGA006590-RA-E6	chrA10	8	11.2361	13	12.928	1	2.27549	7	8.96927		20	17.3724	45	34.2173	5	5.84822	3	3.08441		56	44.0028	55	43.5803	59	47.3776	98	73.5615		11	10.324	13	11.4105
BGIBMGA006751-RA-E1	chrA10	748	1050.58	863	858.221	321	730.432	651	834.142		946	821.715	919	698.792	841	983.671	662	680.627		949	745.691	1010	800.292	844	677.74	743	557.716		713	669.184	780	684.63
BGIBMGA006752-RA-E1	chrA10	106	148.879	149	148.175	15	34.1323	94	120.444		128	111.183	147	111.776	109	127.491	97	99.7293		136	106.864	142	112.516	110	88.3311	121	90.826		82	76.9608	91	79.8736
BGIBMGA006589-RA-E16	chrA10	39	54.7762	96	95.4684	6	13.6529	35	44.8464		115	99.8913	217	165.003	45	52.634	72	74.0259		209	164.225	185	146.588	325	260.978	479	359.551		205	192.402	196	172.035
BGIBMGA006754-RA-E1	chrA10	155	217.7	288	286.405	24	54.6117	131	167.853		213	185.016	323	245.604	126	147.375	138	141.883		252	198.013	269	213.147	207	166.223	289	216.931		191	179.262	195	171.158
BGIBMGA006588-RA-E5	chrA10	94	132.025	191	189.942	20	45.5098	100	128.132		189	164.169	268	203.783	104	121.643	125	128.517		309	242.801	315	249.596	338	271.417	413	310.009		164	153.922	200	175.546
BGIBMGA006758-RA-E1	chrA10	50	70.2259	109	108.396	19	43.2343	74	94.818		21	18.241	36	27.3738	32	37.4286	43	44.2099		4	3.14306	3	2.37711	5	4.01505	11	8.25691		5	4.69273	6	5.26639
BGIBMGA006583-RA-E5	chrA10	34	47.7536	99	98.4518	4	9.10195	29	37.1584		135	117.264	211	160.441	49	57.3126	74	76.0821		193	151.653	202	160.058	187	150.163	245	183.904		190	178.324	270	236.987
BGIBMGA006582-RA-E22	chrA10	0	0	0	0	0	0	0	0		9	7.81758	33	25.0927	0	0	2	2.05627		134	105.293	100	79.2368	88	70.6649	149	111.844		21	19.7095	27	23.6987
BGIBMGA006581-RA-E10	chrA10	10	14.0452	37	36.7951	2	4.55098	10	12.8132		100	86.862	194	147.514	31	36.259	38	39.0692		191	150.081	162	128.364	200	160.602	311	233.445		17	15.9553	22	19.3101
BGIBMGA006580-RA-E11	chrA10	17	23.8768	39	38.784	3	6.82646	16	20.5012		61	52.9858	126	95.8083	29	33.9197	26	26.7316		119	93.5061	125	99.046	156	125.27	228	171.143		21	19.7095	31	27.2097
BGIBMGA006760-RA-E1	chrA10	45	63.2033	74	73.5902	6	13.6529	36	46.1277		50	43.431	96	72.9968	30	35.0893	40	41.1255		70	55.0036	63	49.9192	68	54.6047	83	62.3021		12	11.2626	16	14.0437
BGIBMGA006761-RA-E1	chrA10	85	119.384	176	175.025	15	34.1323	75	96.0993		100	86.862	163	123.943	62	72.5179	58	59.632		138	108.436	148	117.271	120	96.3612	172	129.108		54	50.6815	53	46.5198
BGIBMGA006575-RA-E6	chrA10	7	9.83163	17	16.9059	1	2.27549	3	3.84397		20	17.3724	33	25.0927	9	10.5268	9	9.25323		24	18.8584	27	21.3939	19	15.2572	33	24.7707		23	21.5866	23	20.1878
BGIBMGA006574-RA-E1	chrA10	278	390.456	515	512.148	54	122.876	306	392.085		455	395.222	643	488.927	367	429.259	382	392.748		487	382.668	462	366.074	442	354.93	544	408.342		109	102.302	122	107.083
BGIBMGA006573-RA-E3	chrA10	61	85.6756	160	159.114	10	22.7549	90	115.319		119	103.366	186	141.431	118	138.018	144	148.052		125	98.2206	114	90.33	69	55.4077	126	94.5791		16	15.0167	16	14.0437
BGIBMGA006763-RA-E1	chrA10	33	46.3491	83	82.5404	5	11.3774	22	28.1891		102	88.5993	203	154.358	33	38.5983	28	28.7878		269	211.371	240	190.168	649	521.154	893	670.311		6	5.63128	16	14.0437
BGIBMGA006572-RA-E8	chrA10	43	60.3943	109	108.396	9	20.4794	37	47.409		316	274.484	574	436.46	72	84.2144	95	97.673		482	378.739	454	359.735	510	409.535	714	535.948		5	4.69273	2	1.75546
BGIBMGA006766-RA-E1	chrA10	2	2.80904	13	12.928	0	0	2	2.56265		29	25.19	54	41.0607	10	11.6964	14	14.3939		46	36.1452	49	38.826	45	36.1355	78	58.549		0	0	0	0
BGIBMGA006767-RA-E1	chrA10	1	1.40452	10	9.94462	1	2.27549	2	2.56265		39	33.8762	80	60.8307	20	23.3929	24	24.6753		125	98.2206	132	104.593	124	99.5732	187	140.367		0	0	0	0
BGIBMGA006768-RA-E1	chrA10	6	8.42711	13	12.928	0	0	5	6.40662		21	18.241	45	34.2173	8	9.35715	11	11.3095		75	58.9324	78	61.8047	51	40.9535	72	54.0452		410	384.804	480	421.311
BGIBMGA006770-RA-E1	chrA10	14	19.6633	45	44.7508	3	6.82646	17	21.7825		154	133.768	327	248.645	26	30.4107	45	46.2662		402	315.878	374	296.346	362	290.69	561	421.102		612	574.391	857	752.216
BGIBMGA006771-RA-E1	chrA10	99	139.047	176	175.025	25	56.8872	104	133.258		101	87.7307	146	111.016	71	83.0447	88	90.4761		127	99.7922	130	103.008	118	94.7552	150	112.594		17	15.9553	23	20.1878
BGIBMGA006568-RA-E1	chrA10	15	21.0678	56	55.6899	1	2.27549	16	20.5012		26	22.5841	36	27.3738	17	19.884	24	24.6753		36	28.2875	36	28.5253	22	17.6662	40	30.0251		443	415.776	457	401.123
BGIBMGA006772-RA-E1	chrA10	59	82.8666	146	145.192	12	27.3059	93	119.163		172	149.403	278	211.387	86	100.589	97	99.7293		303	238.087	305	241.672	405	325.219	573	430.11		106	99.486	122	107.083
BGIBMGA006774-RA-E1	chrA10	13	18.2587	51	50.7176	1	2.27549	12	15.3759		109	94.6796	205	155.879	25	29.2411	35	35.9848		309	242.801	288	228.202	245	196.737	354	265.722		12	11.2626	12	10.5328
BGIBMGA006567-RA-E8	chrA10	5	7.02259	25	24.8616	0	0	4	5.1253		38	33.0076	78	59.3099	19	22.2232	24	24.6753		57	44.7886	46	36.4489	66	52.9987	104	78.0653		0	0	0	0
BGIBMGA006777-RA-E1	chrA10	308	432.592	530	527.065	92	209.345	381	488.185		530	460.369	646	491.208	548	640.965	543	558.278		570	447.886	569	450.858	471	378.218	561	421.102		116	108.871	134	117.616
BGIBMGA006778-RA-E1	chrA10	63	88.4847	155	154.142	13	29.5813	76	97.3807		168	145.928	301	228.875	65	76.0269	94	96.6449		283	222.372	282	223.448	277	222.434	374	280.735		90	84.4692	140	122.882
BGIBMGA006562-RA-E3	chrA10	46	64.6079	132	131.269	10	22.7549	40	51.253		223	193.702	328	249.406	80	93.5715	100	102.814		294	231.015	304	240.88	305	244.918	390	292.745		57	53.4972	81	71.0962
BGIBMGA006779-RA-E1	chrA10	56	78.653	129	128.286	13	29.5813	66	84.5674		307	266.666	507	385.514	77	90.0626	91	93.5605		660	518.605	621	492.061	827	664.089	971	728.86		96	90.1005	141	123.76
BGIBMGA006780-RA-E1	chrA10	58	81.4621	212	210.826	9	20.4794	69	88.4114		450	390.879	760	577.891	137	160.241	155	159.361		857	673.401	822	651.327	770	618.318	1138	854.214		0	0	0	0
BGIBMGA006559-RA-E10	chrA10	4	5.61807	18	17.9003	2	4.55098	2	2.56265		41	35.6134	71	53.9872	18	21.0536	26	26.7316		75	58.9324	53	41.9955	40	32.1204	74	55.5465		10	9.38547	5	4.38866
BGIBMGA006557-RA-E13	chrA10	6	8.42711	33	32.8173	0	0	7	8.96927		83	72.0955	153	116.339	13	15.2054	24	24.6753		135	106.078	138	109.347	171	137.315	292	219.183		0	0	0	0
BGIBMGA006555-RA-E14	chrA10	28	39.3265	100	99.4462	1	2.27549	15	19.2199		212	184.148	452	343.693	77	90.0626	110	113.095		537	421.956	522	413.616	437	350.915	748	561.47		0	0	0	0
BGIBMGA006552-RA-E12	chrA10	176	247.195	409	406.735	55	125.152	328	420.274		505	438.653	708	538.351	572	669.036	609	626.136		618	485.603	600	475.421	490	393.475	652	489.409		0	0	0	0
BGIBMGA006782-RA-E1	chrA10	29	40.731	77	76.5736	3	6.82646	22	28.1891		172	149.403	268	203.783	54	63.1608	103	105.898		236	185.441	239	189.376	223	179.071	302	226.69		0	0	0	0
BGIBMGA006551-RA-E24	chrA10	200	280.904	576	572.81	26	59.1627	213	272.922		222	192.834	421	320.121	211	246.795	340	349.567		385	302.52	357	282.876	265	212.798	477	358.049		0	0	0	0
BGIBMGA006783-RA-E1	chrA10	55	77.2485	101	100.441	5	11.3774	45	57.6596		74	64.2779	104	79.0799	36	42.1072	41	42.1536		89	69.9331	103	81.6139	88	70.6649	116	87.0728		20	18.7709	29	25.4542
BGIBMGA006548-RA-E1	chrA10	70	98.3163	162	161.103	8	18.2039	53	67.9102		201	174.593	337	256.249	83	97.0805	98	100.757		431	338.665	431	341.511	635	509.911	825	619.268		53	49.743	76	66.7076
BGIBMGA006784-RA-E1	chrA10	5	7.02259	28	27.8449	3	6.82646	7	8.96927		112	97.2855	206	156.639	39	45.6161	64	65.8008		188	147.724	194	153.719	196	157.39	279	209.425		0	0	0	0
BGIBMGA006785-RA-E1	chrA10	5	7.02259	10	9.94462	0	0	0	0		20	17.3724	45	34.2173	1	1.16964	7	7.19696		95	74.6477	80	63.3895	54	43.3625	81	60.8009		23	21.5866	27	23.6987
BGIBMGA006786-RA-E1	chrA10	31	43.5401	99	98.4518	2	4.55098	24	30.7518		67	58.1976	137	104.173	55	64.3304	84	86.3635		184	144.581	169	133.91	108	86.7251	185	138.866		0	0	0	0
BGIBMGA006787-RA-E1	chrA10	27	37.922	68	67.6234	5	11.3774	30	38.4397		28	24.3214	49	37.2588	32	37.4286	35	35.9848		43	33.7879	39	30.9024	20	16.0602	34	25.5213		7	6.56983	10	8.77731
BGIBMGA006545-RA-E1	chrA10	103	144.665	229	227.732	16	36.4078	96	123.007		370	321.39	553	420.492	144	168.429	172	176.84		678	532.749	704	557.827	867	696.21	979	734.865		61	57.2514	71	62.3189
BGIBMGA006788-RA-E1	chrA10	141	198.037	367	364.968	28	63.7137	223	285.735		510	442.996	774	588.537	474	554.411	546	561.363		567	445.529	574	454.819	405	325.219	578	433.863		6	5.63128	3	2.63319
BGIBMGA006789-RA-E1	chrA10	139	195.228	270	268.505	24	54.6117	128	164.01		241	209.338	363	276.019	133	155.563	149	153.192		367	288.376	364	288.422	315	252.948	372	279.234		386	362.279	444	389.713
BGIBMGA006790-RA-E1	chrA10	54	75.844	142	141.214	6	13.6529	44	56.3783		129	112.052	211	160.441	58	67.8394	65	66.8289		264	207.442	265	209.978	287	230.464	367	275.48		120	112.626	170	149.214
BGIBMGA006791-RA-E1	chrA10	63	88.4847	153	152.153	15	34.1323	80	102.506		43	37.3507	110	83.6422	57	66.6697	61	62.7164		45	35.3594	48	38.0337	24	19.2722	42	31.5264		0	0	0	0
BGIBMGA006541-RA-E6	chrA10	55	77.2485	133	132.264	6	13.6529	54	69.1915		120	104.234	243	184.773	59	69.009	72	74.0259		257	201.942	269	213.147	311	249.736	414	310.76		89	83.5307	137	120.249
BGIBMGA014094-RA-E1	chrA11	3225	4529.57	3944	3922.16	1371	3119.69	2590	3318.63		2679	2327.03	2618	1990.68	3283	3839.94	2359	2425.38		2773	2178.93	2832	2243.99	2065	1658.22	1802	1352.63		1327	1245.45	1416	1242.87
BGIBMGA012009-RA-E6	chrA11	162	227.532	306	304.306	51	116.05	187	239.608		104	90.3365	171	130.026	171	200.009	188	193.29		141	110.793	129	102.216	76	61.0288	125	93.8285		0	0	0	0
BGIBMGA012010-RA-E1	chrA11	40	56.1807	88	87.5127	6	13.6529	45	57.6596		124	107.709	180	136.869	67	78.3662	73	75.054		168	132.009	167	132.326	149	119.649	187	140.367		30	28.1564	34	29.8429
BGIBMGA012008-RA-E6	chrA11	122	171.351	266	264.527	27	61.4382	126	161.447		184	159.826	288	218.99	177	207.027	206	211.796		254	199.584	223	176.698	184	147.754	253	189.909		97	91.039	103	90.4063
BGIBMGA012007-RA-E8	chrA11	405	568.83	754	749.825	99	225.273	488	625.286		230	199.783	386	293.508	357	417.563	441	453.408		315	247.516	294	232.956	186	149.36	297	222.936		75	70.391	59	51.7861
BGIBMGA012012-RA-E1	chrA11	294	412.928	540	537.01	77	175.213	321	411.305		582	505.537	718	545.955	468	547.393	501	515.097		685	538.249	643	509.493	598	480.2	669	502.17		464	435.486	537	471.342
BGIBMGA012005-RA-E2	chrA11	15	21.0678	18	17.9003	1	2.27549	11	14.0946		21	18.241	37	28.1342	8	9.35715	15	15.4221		21	16.5011	23	18.2245	19	15.2572	30	22.5188		11	10.324	10	8.77731
BGIBMGA012004-RA-E2	chrA11	52	73.035	146	145.192	11	25.0304	57	73.0355		191	165.906	345	262.332	187	218.723	239	245.725		206	161.868	212	167.982	147	118.042	277	207.924		1	0.938547	0	0
BGIBMGA014360-RA-E1	chrA11	14	19.6633	44	43.7563	3	6.82646	19	24.3452		3	2.60586	8	6.08307	12	14.0357	17	17.4783		21	16.5011	23	18.2245	6	4.81806	16	12.01		43	40.3575	59	51.7861
BGIBMGA014357-RA-E3	chrA11	29	40.731	75	74.5847	5	11.3774	30	38.4397		59	51.2486	100	76.0383	42	49.1251	40	41.1255		78	61.2897	87	68.936	66	52.9987	78	58.549		29	27.2179	52	45.642
BGIBMGA004660-RA-E1	chrA11	65	91.2937	106	105.413	27	61.4382	85	108.913		62	53.8545	85	64.6326	77	90.0626	78	80.1947		53	41.6456	50	39.6184	36	28.9084	47	35.2795		0	0	0	0
BGIBMGA004661-RA-E1	chrA11	475	667.146	537	534.026	197	448.271	372	476.653		466	404.777	446	339.131	476	556.751	366	376.298		495	388.954	545	431.841	434	348.506	367	275.48		237	222.436	244	214.166
BGIBMGA004663-RA-E1	chrA11	176	247.195	359	357.012	38	86.4685	207	265.234		71	61.672	131	99.6102	210	245.625	254	261.147		122	95.8633	120	95.0842	89	71.4679	137	102.836		0	0	0	0
BGIBMGA004658-RA-E19	chrA11	270	379.22	636	632.478	43	97.846	292	374.147		573	497.719	843	641.003	665	777.813	768	789.609		868	682.044	828	656.081	655	525.972	909	682.321		0	0	0	0
BGIBMGA004666-RA-E1	chrA11	64	89.8892	120	119.335	13	29.5813	55	70.4728		121	105.103	169	128.505	96	112.286	118	121.32		163	128.08	159	125.987	126	101.179	176	132.11		0	0	0	0
BGIBMGA004667-RA-E1	chrA11	337	473.323	654	650.378	106	241.202	515	659.882		253	219.761	393	298.831	403	471.367	474	487.337		407	319.806	392	310.608	274	220.025	422	316.765		1	0.938547	3	2.63319
BGIBMGA004657-RA-E5	chrA11	691	970.522	889	884.077	353	803.247	699	895.646		606	526.384	665	505.655	807	943.903	663	681.655		591	464.387	619	490.476	500	401.505	518	388.825		212	198.972	272	238.743
BGIBMGA004656-RA-E9	chrA11	78	109.552	275	273.477	15	34.1323	90	115.319		581	504.668	918	698.032	396	463.179	541	556.222		963	756.692	895	709.17	881	707.452	1210	908.26		0	0	0	0
BGIBMGA011948-RA-E1	chrA11	1303	1830.09	1434	1426.06	479	1089.96	861	1103.22		900	781.758	853	648.607	1023	1196.55	659	677.542		866	680.473	925	732.941	601	482.609	503	377.566		365	342.57	407	357.237
BGIBMGA011947-RA-E1	chrA11	11	15.4497	21	20.8837	0	0	4	5.1253		89	77.3072	167	126.984	16	18.7143	23	23.6472		133	104.507	144	114.101	167	134.103	226	169.642		18	16.8938	22	19.3101
BGIBMGA011963-RA-E1	chrA11	8	11.2361	17	16.9059	0	0	9	11.5319		24	20.8469	29	22.0511	13	15.2054	14	14.3939		25	19.6441	21	16.6397	26	20.8783	33	24.7707		5	4.69273	4	3.51093
BGIBMGA011940-RA-E2	chrA11	8	11.2361	19	18.8948	1	2.27549	7	8.96927		23	19.9783	37	28.1342	8	9.35715	15	15.4221		28	22.0014	27	21.3939	32	25.6963	37	27.7732		6	5.63128	9	7.89958
BGIBMGA011939-RA-E3	chrA11	4	5.61807	17	16.9059	0	0	7	8.96927		48	41.6938	92	69.9553	14	16.375	25	25.7034		95	74.6477	83	65.7666	67	53.8017	106	79.5665		4	3.75419	6	5.26639
BGIBMGA011938-RA-E3	chrA11	14	19.6633	35	34.8062	2	4.55098	11	14.0946		32	27.7959	49	37.2588	12	14.0357	15	15.4221		53	41.6456	63	49.9192	51	40.9535	60	45.0377		3	2.81564	4	3.51093
BGIBMGA011964-RA-E1	chrA11	57	80.0576	122	121.324	6	13.6529	53	67.9102		140	121.607	234	177.93	59	69.009	78	80.1947		232	182.298	243	192.546	227	182.283	288	216.181		79	74.1452	110	96.5504
BGIBMGA011965-RA-E1	chrA11	111	155.902	265	263.533	19	43.2343	123	157.603		592	514.223	824	626.556	471	550.902	521	535.659		847	665.543	808	640.234	755	606.273	907	680.819		0	0	0	0
BGIBMGA011936-RA-E3	chrA11	809	1136.26	935	929.822	395	898.818	719	921.272		683	593.268	672	510.978	862	1008.23	638	655.951		628	493.461	635	503.154	514	412.747	482	361.803		1725	1618.99	1609	1412.27
BGIBMGA011966-RA-E1	chrA11	420	589.898	740	735.902	157	357.252	604	773.92		435	377.85	641	487.406	534	624.59	574	590.151		421	330.807	414	328.04	308	247.327	448	336.281		24	22.5251	26	22.821
BGIBMGA011925-RA-E1	chrA11	25	35.113	106	105.413	1	2.27549	39	49.9717		22	19.1096	57	43.3419	23	26.9018	48	49.3506		46	36.1452	56	44.3726	81	65.0438	139	104.337		0	0	0	0
BGIBMGA011924-RA-E9	chrA11	100	140.452	293	291.377	19	43.2343	117	149.915		700	608.034	923	701.834	576	673.715	655	673.43		911	715.832	920	728.979	747	599.849	976	732.613		0	0	0	0
BGIBMGA011973-RA-E1	chrA11	278	390.456	454	451.486	104	236.651	350	448.464		427	370.901	532	404.524	489	571.956	471	484.253		472	370.881	470	372.413	373	299.523	434	325.772		222	208.357	267	234.354
BGIBMGA011923-RA-E11	chrA11	9	12.6407	31	30.8283	9	20.4794	33	42.2837		25	21.7155	29	22.0511	26	30.4107	28	28.7878		16	12.5722	18	14.2626	12	9.63612	13	9.75816		0	0	0	0
BGIBMGA011974-RA-E1	chrA11	130	182.587	304	302.317	36	81.9176	195	249.858		151	131.162	236	179.45	167	195.331	196	201.515		145	113.936	146	115.686	101	81.104	148	111.093		0	0	0	0
BGIBMGA011922-RA-E2	chrA11	1022	1435.42	1394	1386.28	530	1206.01	1151	1474.8		1244	1080.56	1375	1045.53	1477	1727.56	1264	1299.57		1245	978.278	1278	1012.65	1016	815.858	1135	851.963		449	421.408	505	443.254
BGIBMGA011975-RA-E1	chrA11	118	165.733	234	232.704	10	22.7549	111	142.227		183	158.958	281	213.668	95	111.116	102	104.87		297	233.372	287	227.41	326	261.781	424	318.266		286	268.424	324	284.385
BGIBMGA011921-RA-E1	chrA11	23	32.3039	70	69.6124	4	9.10195	27	34.5958		108	93.811	154	117.099	56	65.5001	51	52.435		171	134.366	191	151.342	186	149.36	283	212.428		29	27.2179	49	43.0088
BGIBMGA011976-RA-E1	chrA11	205	287.926	490	487.287	48	109.223	296	379.272		416	361.346	606	460.792	456	533.358	505	519.209		520	408.598	474	375.583	347	278.644	526	394.83		20	18.7709	13	11.4105
BGIBMGA011920-RA-E5	chrA11	805	1130.64	1072	1066.06	367	835.104	776	994.308		640	555.917	757	575.61	717	838.635	642	660.064		567	445.529	608	481.76	441	354.127	514	385.823		229	214.927	234	205.389
BGIBMGA011977-RA-E1	chrA11	26	36.5175	93	92.485	8	18.2039	69	88.4114		132	114.658	219	166.524	103	120.473	117	120.292		149	117.079	156	123.609	95	76.286	148	111.093		14	13.1397	30	26.3319
BGIBMGA011919-RA-E1	chrA11	54	75.844	117	116.352	11	25.0304	59	75.5981		76	66.0151	111	84.4026	52	60.8215	55	56.5475		128	100.578	141	111.724	120	96.3612	158	118.599		55	51.6201	48	42.1311
BGIBMGA011978-RA-E1	chrA11	15	21.0678	46	45.7453	2	4.55098	15	19.2199		106	92.0738	223	169.566	11	12.8661	14	14.3939		306	240.444	296	234.541	605	485.821	915	686.824		0	0	0	0
BGIBMGA011979-RA-E1	chrA11	41	57.5853	113	112.374	3	6.82646	21	26.9078		108	93.811	207	157.399	33	38.5983	63	64.7726		273	214.514	285	225.825	338	271.417	528	396.331		0	0	0	0
BGIBMGA011917-RA-E10	chrA11	30	42.1356	113	112.374	4	9.10195	22	28.1891		169	146.797	286	217.47	53	61.9911	62	63.7445		381	299.377	378	299.515	388	311.568	576	432.362		0	0	0	0
BGIBMGA011916-RA-E5	chrA11	126	176.969	219	217.787	33	75.0911	156	199.887		146	126.819	200	152.077	150	175.447	164	168.614		171	134.366	163	129.156	117	93.9522	159	119.35		62	58.1899	80	70.2185
BGIBMGA011980-RA-E1	chrA11	131	183.992	272	270.494	38	86.4685	169	216.544		97	84.2562	158	120.141	126	147.375	169	173.755		83	65.2185	89	70.5208	56	44.9686	96	72.0603		97	91.039	105	92.1618
BGIBMGA011914-RA-E6	chrA11	490	688.214	1229	1222.19	116	263.957	739	946.899		1063	923.343	1745	1326.87	1270	1485.45	1558	1601.84		1462	1148.79	1363	1080	1105	887.326	1721	1291.83		0	0	0	0
BGIBMGA011982-RA-E1	chrA11	6	8.42711	35	34.8062	0	0	2	2.56265		185	160.695	383	291.227	54	63.1608	97	99.7293		596	468.316	496	393.015	614	493.048	965	724.356		0	0	0	0
BGIBMGA011983-RA-E1	chrA11	19	26.6859	65	64.6401	2	4.55098	16	20.5012		41	35.6134	80	60.8307	73	85.384	115	118.236		131	102.935	126	99.8384	91	73.0739	157	117.849		0	0	0	0
BGIBMGA011911-RA-E7	chrA11	109	153.093	373	370.934	10	22.7549	84	107.631		20	17.3724	40	30.4153	58	67.8394	108	111.039		111	87.2199	102	80.8216	36	28.9084	82	61.5515		0	0	0	0
BGIBMGA011986-RA-E1	chrA11	76	106.743	191	189.942	10	22.7549	79	101.225		49	42.5624	96	72.9968	75	87.7233	89	91.5042		113	88.7915	103	81.6139	54	43.3625	93	69.8084		0	0	0	0
BGIBMGA011908-RA-E5	chrA11	19	26.6859	26	25.856	3	6.82646	20	25.6265		93	80.7817	199	151.316	25	29.2411	19	19.5346		213	167.368	202	160.058	284	228.055	406	304.755		15	14.0782	17	14.9214
BGIBMGA011987-RA-E1	chrA11	117	164.329	244	242.649	30	68.2646	168	215.262		106	92.0738	185	140.671	134	156.732	161	165.53		94	73.8619	93	73.6903	64	51.3926	100	75.0628		17	15.9553	21	18.4324
BGIBMGA011988-RA-E1	chrA11	391	549.167	683	679.218	143	325.395	432	553.532		365	317.046	475	361.182	461	539.206	456	468.831		468	367.738	484	383.506	321	257.766	424	318.266		3	2.81564	0	0
BGIBMGA011989-RA-E1	chrA11	218	306.185	462	459.442	59	134.254	279	357.49		230	199.783	355	269.936	293	342.706	358	368.073		342	268.732	328	259.897	212	170.238	310	232.695		7	6.56983	9	7.89958
BGIBMGA011907-RA-E6	chrA11	275	386.243	508	505.187	81	184.315	342	438.213		216	187.622	324	246.364	340	397.679	364	374.242		308	242.016	315	249.596	188	150.966	291	218.433		5	4.69273	0	0
BGIBMGA011906-RA-E6	chrA11	35	49.1582	95	94.4739	5	11.3774	32	41.0024		27	23.4528	52	39.5399	35	40.9375	44	45.238		71	55.7893	64	50.7116	33	26.4993	61	45.7883		0	0	0	0
BGIBMGA011905-RA-E7	chrA11	55	77.2485	141	140.219	9	20.4794	65	83.2861		94	81.6503	163	123.943	94	109.947	112	115.151		138	108.436	142	112.516	89	71.4679	134	100.584		0	0	3	2.63319
BGIBMGA011903-RA-E1	chrA11	18	25.2813	43	42.7619	1	2.27549	21	26.9078		35	30.4017	79	60.0703	29	33.9197	44	45.238		57	44.7886	64	50.7116	53	42.5595	76	57.0477		4	3.75419	2	1.75546
BGIBMGA011902-RA-E6	chrA11	40	56.1807	118	117.347	6	13.6529	46	58.9409		330	286.645	552	419.732	254	297.09	310	318.723		606	476.174	566	448.48	499	400.702	674	505.923		0	0	0	0
BGIBMGA011899-RA-E2	chrA11	78	109.552	154	153.147	17	38.6833	78	99.9433		84	72.9641	120	91.246	65	76.0269	72	74.0259		110	86.4342	110	87.1605	87	69.8619	108	81.0678		180	168.938	191	167.647
BGIBMGA011992-RA-E1	chrA11	270	379.22	394	391.818	123	279.885	311	398.492		248	215.418	310	235.719	293	342.706	280	287.878		256	201.156	262	207.601	193	154.981	237	177.899		43	40.3575	43	37.7424
BGIBMGA011898-RA-E1	chrA11	5	7.02259	16	15.9114	0	0	2	2.56265		40	34.7448	86	65.393	7	8.18751	9	9.25323		125	98.2206	134	106.177	187	150.163	252	189.158		11	10.324	34	29.8429
BGIBMGA011993-RA-E1	chrA11	8	11.2361	28	27.8449	1	2.27549	9	11.5319		62	53.8545	117	88.9649	53	61.9911	62	63.7445		138	108.436	109	86.3682	117	93.9522	196	147.123		0	0	0	0
BGIBMGA011897-RA-E3	chrA11	23	32.3039	48	47.7342	2	4.55098	28	35.8771		44	38.2193	75	57.0288	26	30.4107	26	26.7316		74	58.1466	73	57.8429	71	57.0137	107	80.3172		31	29.095	33	28.9651
BGIBMGA011994-RA-E1	chrA11	97	136.238	152	151.158	15	34.1323	92	117.882		94	81.6503	131	99.6102	62	72.5179	78	80.1947		114	89.5772	115	91.1224	83	66.6498	100	75.0628		27	25.3408	30	26.3319
BGIBMGA011891-RA-E11	chrA11	48	67.4169	164	163.092	13	29.5813	59	75.5981		84	72.9641	158	120.141	80	93.5715	117	120.292		109	85.6484	110	87.1605	63	50.5896	98	73.5615		7	6.56983	7	6.14412
BGIBMGA011997-RA-E1	chrA11	10	14.0452	57	56.6844	3	6.82646	16	20.5012		68	59.0662	153	116.339	77	90.0626	100	102.814		156	122.579	124	98.2537	157	126.073	277	207.924		0	0	0	0
BGIBMGA011890-RA-E6	chrA11	56	78.653	173	172.042	19	43.2343	87	111.475		190	165.038	320	243.323	175	204.688	227	233.387		233	183.083	231	183.037	197	158.193	280	210.176		0	0	0	0
BGIBMGA011889-RA-E2	chrA11	6	8.42711	19	18.8948	0	0	5	6.40662		15	13.0293	26	19.77	19	22.2232	25	25.7034		41	32.2164	39	30.9024	28	22.4843	40	30.0251		0	0	0	0
BGIBMGA011888-RA-E15	chrA11	77	108.148	221	219.776	4	9.10195	58	74.3168		118	102.497	182	138.39	208	243.286	264	271.428		312	245.159	292	231.372	256	205.571	356	267.223		0	0	0	0
BGIBMGA011999-RA-E1	chrA11	36	50.5627	89	88.5072	5	11.3774	39	49.9717		39	33.8762	78	59.3099	31	36.259	34	34.9567		62	48.7174	62	49.1268	35	28.1054	48	36.0301		37	34.7262	49	43.0088
BGIBMGA012000-RA-E1	chrA11	26	36.5175	66	65.6345	4	9.10195	25	32.0331		42	36.4821	51	38.7796	24	28.0715	24	24.6753		54	42.4313	50	39.6184	31	24.8933	44	33.0276		31	29.095	36	31.5983
BGIBMGA011887-RA-E3	chrA11	136	191.015	319	317.234	38	86.4685	221	283.173		271	235.396	457	347.495	268	313.465	351	360.876		317	249.088	309	244.842	247	198.343	328	246.206		59	55.3743	47	41.2534
BGIBMGA001713-RA-E6	chrA11	318	446.637	670	666.29	47	106.948	340	435.65		202	175.461	359	272.978	432	505.286	490	503.787		405	318.235	365	289.214	281	225.646	466	349.793		2	1.87709	2	1.75546
BGIBMGA001712-RA-E6	chrA11	60	84.2711	162	161.103	9	20.4794	57	73.0355		17	14.7665	40	30.4153	70	81.8751	86	88.4198		70	55.0036	62	49.1268	50	40.1505	79	59.2996		0	0	0	0
BGIBMGA001711-RA-E5	chrA11	269	377.816	380	377.896	143	325.395	360	461.277		315	273.615	382	290.466	408	477.215	364	374.242		341	267.946	338	267.821	336	269.811	334	250.71		196	183.955	218	191.345
BGIBMGA001710-RA-E1	chrA11	253	355.343	639	635.461	88	200.243	514	658.601		314	272.747	536	407.566	495	578.974	617	634.361		343	269.517	302	239.295	303	243.312	481	361.052		18	16.8938	5	4.38866
BGIBMGA001715-RA-E1	chrA11	50	70.2259	153	152.153	0	0	18	23.0638		5	4.3431	15	11.4058	48	56.1429	86	88.4198		61	47.9317	56	44.3726	52	41.7565	87	65.3046		0	0	0	0
BGIBMGA001709-RA-E12	chrA11	276	387.647	567	563.86	65	147.907	300	384.397		172	149.403	254	193.137	271	316.974	315	323.863		218	171.297	230	182.245	155	124.467	240	180.151		0	0	1	0.877731
BGIBMGA001708-RA-E6	chrA11	34	47.7536	103	102.43	7	15.9284	74	94.818		31	26.9272	66	50.1853	38	44.4465	42	43.1818		27	21.2157	21	16.6397	16	12.8482	25	18.7657		202	189.586	194	170.28
BGIBMGA001717-RA-E1	chrA11	233	327.253	511	508.17	79	179.764	349	447.182		155	134.636	229	174.128	294	343.875	330	339.285		204	160.296	190	150.55	158	126.876	255	191.41		0	0	0	0
BGIBMGA001719-RA-E1	chrA11	32	44.9446	115	114.363	4	9.10195	43	55.0969		37	32.139	74	56.2684	73	85.384	110	113.095		94	73.8619	82	64.9742	79	63.4378	123	92.3272		0	0	0	0
BGIBMGA001707-RA-E10	chrA11	21	29.4949	62	61.6567	6	13.6529	34	43.565		6	5.21172	14	10.6454	15	17.5447	26	26.7316		15	11.7865	8	6.33895	9	7.22709	25	18.7657		84	78.8379	59	51.7861
BGIBMGA001720-RA-E1	chrA11	31	43.5401	58	57.6788	4	9.10195	42	53.8156		117	101.629	213	161.962	94	109.947	114	117.208		158	124.151	126	99.8384	177	142.133	256	192.161		8	7.50837	17	14.9214
BGIBMGA001706-RA-E11	chrA11	155	217.7	342	340.106	61	138.805	280	358.771		165	143.322	270	205.304	252	294.75	301	309.469		221	173.654	189	149.758	202	162.208	259	194.413		0	0	0	0
BGIBMGA001722-RA-E1	chrA11	7	9.83163	25	24.8616	2	4.55098	13	16.6572		135	117.264	245	186.294	76	88.893	111	114.123		200	157.153	154	122.025	228	183.086	338	253.712		4	3.75419	2	1.75546
BGIBMGA001705-RA-E2	chrA11	21	29.4949	55	54.6954	6	13.6529	36	46.1277		43	37.3507	58	44.1022	28	32.75	36	37.0129		68	53.432	78	61.8047	116	93.1492	175	131.36		33	30.972	41	35.987
BGIBMGA001704-RA-E11	chrA11	92	129.216	234	232.704	18	40.9588	164	210.137		79	68.621	163	123.943	166	194.161	203	208.712		131	102.935	140	110.932	138	110.815	228	171.143		0	0	0	0
BGIBMGA001723-RA-E1	chrA11	11	15.4497	42	41.7674	7	15.9284	32	41.0024		81	70.3583	139	105.693	78	91.2322	91	93.5605		138	108.436	133	105.385	147	118.042	207	155.38		17	15.9553	25	21.9433
BGIBMGA001700-RA-E2	chrA11	95	133.429	147	146.186	31	70.5401	98	125.57		86	74.7014	102	77.5591	91	106.438	101	103.842		88	69.1473	94	74.4826	97	77.892	111	83.3197		30	28.1564	43	37.7424
BGIBMGA001699-RA-E11	chrA11	540	758.44	834	829.382	273	621.208	784	1004.56		479	416.069	633	481.323	891	1042.15	833	856.438		562	441.6	567	449.273	560	449.686	675	506.674		42	39.419	24	21.0656
BGIBMGA001725-RA-E1	chrA11	40	56.1807	114	113.369	2	4.55098	44	56.3783		45	39.0879	77	58.5495	56	65.5001	90	92.5323		67	52.6463	61	48.3345	105	84.3161	172	129.108		0	0	0	0
BGIBMGA001726-RA-E1	chrA11	36	50.5627	98	97.4573	2	4.55098	35	44.8464		27	23.4528	40	30.4153	44	51.4643	61	62.7164		47	36.931	46	36.4489	65	52.1957	134	100.584		0	0	0	0
BGIBMGA001698-RA-E4	chrA11	78	109.552	196	194.915	20	45.5098	147	188.355		28	24.3214	62	47.1438	123	143.866	153	157.305		84	66.0043	74	58.6353	65	52.1957	111	83.3197		0	0	0	0
BGIBMGA001697-RA-E3	chrA11	26	36.5175	64	63.6456	10	22.7549	57	73.0355		31	26.9272	54	41.0607	49	57.3126	57	58.6038		38	29.8591	44	34.8642	37	29.7114	53	39.7833		0	0	0	0
BGIBMGA001696-RA-E14	chrA11	15	21.0678	64	63.6456	4	9.10195	33	42.2837		115	99.8913	232	176.409	95	111.116	127	130.573		142	111.579	139	110.139	177	142.133	261	195.914		0	0	0	0
BGIBMGA001730-RA-E1	chrA11	7	9.83163	19	18.8948	4	9.10195	13	16.6572		10	8.6862	27	20.5304	20	23.3929	42	43.1818		10	7.85765	7	5.54658	12	9.63612	25	18.7657		0	0	0	0
BGIBMGA001695-RA-E4	chrA11	523	734.563	976	970.595	236	537.015	976	1250.57		671	582.844	1005	764.185	941	1100.64	1029	1057.95		1046	821.91	998	790.784	978	785.344	1174	881.237		34	31.9106	41	35.987
BGIBMGA001694-RA-E1	chrA11	7	9.83163	28	27.8449	2	4.55098	10	12.8132		99	85.9934	215	163.482	25	29.2411	32	32.9004		247	194.084	264	209.185	326	261.781	502	376.815		18	16.8938	24	21.0656
BGIBMGA001731-RA-E1	chrA11	83	116.575	153	152.153	34	77.3666	140	179.385		145	125.95	187	142.192	180	210.536	163	167.586		176	138.295	189	149.758	204	163.814	218	163.637		102	95.7318	131	114.983
BGIBMGA001693-RA-E10	chrA11	243	341.298	474	471.375	70	159.284	354	453.589		139	120.738	216	164.243	293	342.706	336	345.454		154	121.008	139	110.139	113	90.7401	184	138.116		0	0	0	0
BGIBMGA001732-RA-E1	chrA11	23	32.3039	61	60.6622	4	9.10195	23	29.4705		102	88.5993	164	124.703	65	76.0269	82	84.3072		134	105.293	125	99.046	153	122.861	195	146.372		3	2.81564	3	2.63319
BGIBMGA001733-RA-E1	chrA11	233	327.253	353	351.045	93	211.62	327	418.993		268	232.79	337	256.249	363	424.581	352	361.904		259	203.513	263	208.393	268	215.207	310	232.695		89	83.5307	119	104.45
BGIBMGA001692-RA-E24	chrA11	29	40.731	75	74.5847	1	2.27549	30	38.4397		72	62.5407	145	110.256	82	95.9108	118	121.32		156	122.579	144	114.101	171	137.315	306	229.692		0	0	0	0
BGIBMGA001734-RA-E1	chrA11	58	81.4621	139	138.23	30	68.2646	156	199.887		160	138.979	213	161.962	200	233.929	223	229.275		168	132.009	159	125.987	167	134.103	204	153.128		139	130.458	179	157.114
BGIBMGA001690-RA-E3	chrA11	35	49.1582	82	81.5459	8	18.2039	48	61.5036		141	122.475	264	200.741	104	121.643	140	143.939		174	136.723	156	123.609	167	134.103	236	177.148		13	12.2011	18	15.7992
BGIBMGA001735-RA-E1	chrA11	14	19.6633	53	52.7065	4	9.10195	20	25.6265		42	36.4821	82	62.3514	28	32.75	42	43.1818		89	69.9331	70	55.4658	148	118.845	206	154.629		5	4.69273	1	0.877731
BGIBMGA001689-RA-E2	chrA11	39	54.7762	99	98.4518	11	25.0304	87	111.475		176	152.877	313	238	215	251.473	282	289.935		237	186.226	203	160.851	228	183.086	385	288.992		17	15.9553	28	24.5765
BGIBMGA001736-RA-E1	chrA11	14	19.6633	39	38.784	4	9.10195	19	24.3452		56	48.6427	114	86.6837	50	58.4822	62	63.7445		102	80.148	104	82.4063	110	88.3311	164	123.103		12	11.2626	10	8.77731
BGIBMGA001737-RA-E1	chrA11	5	7.02259	6	5.96677	0	0	5	6.40662		35	30.4017	56	42.5815	21	24.5625	32	32.9004		52	40.8598	49	38.826	61	48.9836	85	63.8034		6	5.63128	8	7.02185
BGIBMGA001738-RA-E1	chrA11	11	15.4497	31	30.8283	4	9.10195	11	14.0946		177	153.746	289	219.751	63	73.6876	115	118.236		214	168.154	166	131.533	209	167.829	303	227.44		20	18.7709	30	26.3319
BGIBMGA001739-RA-E1	chrA11	34	47.7536	114	113.369	2	4.55098	23	29.4705		88	76.4386	192	145.994	57	66.6697	73	75.054		120	94.2918	113	89.5376	213	171.041	337	252.962		6	5.63128	0	0
BGIBMGA001686-RA-E1	chrA11	53	74.4395	124	123.313	17	38.6833	122	156.322		71	61.672	151	114.818	86	100.589	106	108.983		151	118.651	162	128.364	181	145.345	266	199.667		26	24.4022	30	26.3319
BGIBMGA001740-RA-E1	chrA11	2	2.80904	5	4.97231	2	4.55098	7	8.96927		32	27.7959	40	30.4153	21	24.5625	15	15.4221		45	35.3594	36	28.5253	57	45.7716	68	51.0427		4	3.75419	2	1.75546
BGIBMGA001741-RA-E1	chrA11	8	11.2361	28	27.8449	2	4.55098	12	15.3759		27	23.4528	51	38.7796	22	25.7322	33	33.9285		54	42.4313	56	44.3726	62	49.7866	108	81.0678		7	6.56983	5	4.38866
BGIBMGA001685-RA-E1	chrA11	5	7.02259	7	6.96124	1	2.27549	5	6.40662		33	28.6645	50	38.0192	25	29.2411	22	22.619		56	44.0028	51	40.4108	60	48.1806	95	71.3096		8	7.50837	7	6.14412
BGIBMGA001743-RA-E1	chrA11	2	2.80904	20	19.8892	1	2.27549	7	8.96927		38	33.0076	84	63.8722	31	36.259	51	52.435		79	62.0754	69	54.6734	90	72.2709	152	114.095		0	0	0	0
BGIBMGA001744-RA-E1	chrA11	233	327.253	592	588.722	55	125.152	371	475.371		165	143.322	294	223.553	362	423.411	498	512.012		284	223.157	278	220.278	202	162.208	369	276.982		0	0	0	0
BGIBMGA001683-RA-E12	chrA11	70	98.3163	182	180.992	35	79.6421	221	283.173		106	92.0738	216	164.243	254	297.09	288	296.103		116	91.1488	101	80.0292	150	120.452	237	177.899		1	0.938547	2	1.75546
BGIBMGA001748-RA-E1	chrA11	158	221.914	371	368.946	50	113.774	253	324.175		370	321.39	531	403.764	336	393	375	385.551		523	410.955	498	394.599	623	500.275	732	549.46		242	227.128	294	258.053
BGIBMGA001682-RA-E1	chrA11	8	11.2361	24	23.8671	2	4.55098	12	15.3759		77	66.8838	111	84.4026	13	15.2054	19	19.5346		125	98.2206	122	96.6689	159	127.679	210	157.632		12	11.2626	19	16.6769
BGIBMGA001681-RA-E1	chrA11	4	5.61807	12	11.9335	0	0	5	6.40662		36	31.2703	51	38.7796	10	11.6964	12	12.3376		82	64.4327	79	62.5971	114	91.5431	162	121.602		21	19.7095	30	26.3319
BGIBMGA001680-RA-E1	chrA11	19	26.6859	46	45.7453	0	0	18	23.0638		38	33.0076	56	42.5815	11	12.8661	17	17.4783		59	46.3601	60	47.5421	93	74.6799	108	81.0678		10	9.38547	18	15.7992
BGIBMGA001679-RA-E2	chrA11	17	23.8768	41	40.773	2	4.55098	30	38.4397		42	36.4821	70	53.2268	39	45.6161	46	47.2943		55	43.2171	46	36.4489	51	40.9535	79	59.2996		9	8.44692	13	11.4105
BGIBMGA001750-RA-E1	chrA11	36	50.5627	116	115.358	9	20.4794	55	70.4728		148	128.556	278	211.387	130	152.054	144	148.052		193	151.653	198	156.889	220	176.662	322	241.702		10	9.38547	7	6.14412
BGIBMGA001751-RA-E1	chrA11	17	23.8768	42	41.7674	4	9.10195	14	17.9385		106	92.0738	180	136.869	44	51.4643	60	61.6882		135	106.078	132	104.593	151	121.255	225	168.891		14	13.1397	24	21.0656
BGIBMGA001678-RA-E7	chrA11	0	0	2	1.98892	0	0	0	0		48	41.6938	103	78.3195	47	54.9733	54	55.5194		112	88.0057	103	81.6139	79	63.4378	147	110.342		0	0	0	0
BGIBMGA001753-RA-E1	chrA11	0	0	0	0	0	0	0	0		79	68.621	200	152.077	34	39.7679	56	57.5757		218	171.297	211	167.19	359	288.281	527	395.581		0	0	4	3.51093
BGIBMGA001754-RA-E1	chrA11	71	99.7208	143	142.208	18	40.9588	104	133.258		213	185.016	308	234.198	163	190.652	189	194.318		231	181.512	217	171.944	204	163.814	246	184.654		394	369.787	505	443.254
BGIBMGA001755-RA-E1	chrA11	404	567.426	621	617.561	168	382.282	472	604.785		316	274.484	396	301.112	381	445.634	377	387.608		327	256.945	316	250.388	233	187.101	332	249.208		720	675.754	864	758.36
BGIBMGA001677-RA-E1	chrA11	4	5.61807	28	27.8449	3	6.82646	15	19.2199		119	103.366	221	168.045	44	51.4643	56	57.5757		210	165.011	219	173.529	283	227.252	409	307.007		20	18.7709	20	17.5546
BGIBMGA001756-RA-E1	chrA11	173	242.982	261	259.555	54	122.876	226	289.579		191	165.906	248	188.575	227	265.509	214	220.021		228	179.154	245	194.13	243	195.131	265	198.916		14	13.1397	25	21.9433
BGIBMGA001675-RA-E22	chrA11	15	21.0678	38	37.7896	0	0	13	16.6572		127	110.315	203	154.358	48	56.1429	86	88.4198		194	152.438	174	137.872	381	305.947	638	478.901		9	8.44692	12	10.5328
BGIBMGA001763-RA-E1	chrA11	0	0	9	8.95016	0	0	2	2.56265		31	26.9272	64	48.6645	18	21.0536	17	17.4783		75	58.9324	54	42.7879	105	84.3161	185	138.866		4	3.75419	0	0
BGIBMGA001765-RA-E1	chrA11	4	5.61807	8	7.9557	0	0	1	1.28132		32	27.7959	54	41.0607	16	18.7143	30	30.8441		68	53.432	72	57.0505	106	85.1191	157	117.849		0	0	1	0.877731
BGIBMGA001670-RA-E26	chrA11	79	110.957	240	238.671	13	29.5813	115	147.352		291	252.769	478	363.463	506	591.84	644	662.12		537	421.956	507	401.731	718	576.561	1094	821.187		0	0	0	0
BGIBMGA001766-RA-E1	chrA11	49	68.8214	120	119.335	21	47.7852	111	142.227		151	131.162	253	192.377	191	223.402	228	234.415		215	168.94	205	162.436	197	158.193	304	228.191		66	61.9441	77	67.5853
BGIBMGA001669-RA-E7	chrA11	94	132.025	228	226.737	39	88.744	207	265.234		118	102.497	225	171.086	194	226.911	245	251.894		187	146.938	181	143.419	173	138.921	241	180.901		29	27.2179	15	13.166
BGIBMGA001767-RA-E1	chrA11	50	70.2259	108	107.402	23	52.3362	105	134.539		87	75.57	127	96.5687	111	129.83	120	123.376		111	87.2199	113	89.5376	117	93.9522	150	112.594		44	41.2961	58	50.9084
BGIBMGA001668-RA-E2	chrA11	12	16.8542	24	23.8671	3	6.82646	24	30.7518		52	45.1683	85	64.6326	50	58.4822	62	63.7445		54	42.4313	62	49.1268	72	57.8167	89	66.8059		15	14.0782	23	20.1878
BGIBMGA001768-RA-E1	chrA11	18	25.2813	53	52.7065	1	2.27549	22	28.1891		46	39.9565	79	60.0703	81	94.7412	89	91.5042		57	44.7886	56	44.3726	68	54.6047	112	84.0703		0	0	0	0
BGIBMGA001769-RA-E1	chrA11	22	30.8994	62	61.6567	4	9.10195	32	41.0024		40	34.7448	78	59.3099	80	93.5715	95	97.673		69	54.2178	50	39.6184	71	57.0137	117	87.8235		0	0	0	0
BGIBMGA001770-RA-E1	chrA11	352	494.391	921	915.9	97	220.722	701	898.208		702	609.772	1199	911.7	1184	1384.86	1472	1513.42		1062	834.483	976	773.352	1109	890.538	1653	1240.79		0	0	0	0
BGIBMGA001771-RA-E1	chrA11	29	40.731	81	80.5515	4	9.10195	31	39.7211		19	16.5038	31	23.5719	75	87.7233	93	95.6168		84	66.0043	71	56.2582	59	47.3776	101	75.8134		0	0	0	0
BGIBMGA001772-RA-E1	chrA11	316	443.828	842	837.337	100	227.549	632	809.797		374	324.864	607	461.553	822	961.447	1011	1039.45		699	549.25	642	508.7	626	502.684	968	726.608		0	0	0	0
BGIBMGA001666-RA-E17	chrA11	88	123.598	223	221.765	16	36.4078	115	147.352		296	257.112	530	403.003	334	390.661	446	458.549		435	341.808	398	315.363	426	342.082	649	487.157		0	0	0	0
BGIBMGA001773-RA-E1	chrA11	60	84.2711	121	120.33	23	52.3362	109	139.664		90	78.1758	144	109.495	129	150.884	141	144.967		112	88.0057	106	83.991	109	87.5281	183	137.365		23	21.5866	25	21.9433
BGIBMGA001664-RA-E11	chrA11	46	64.6079	129	128.286	12	27.3059	84	107.631		108	93.811	194	147.514	166	194.161	198	203.571		126	99.0064	124	98.2537	138	110.815	235	176.398		0	0	0	0
BGIBMGA001775-RA-E1	chrA11	8	11.2361	19	18.8948	0	0	17	21.7825		64	55.5917	108	82.1214	30	35.0893	38	39.0692		103	80.9338	120	95.0842	184	147.754	251	188.408		15	14.0782	30	26.3319
BGIBMGA001776-RA-E1	chrA11	9	12.6407	37	36.7951	4	9.10195	20	25.6265		129	112.052	217	165.003	52	60.8215	60	61.6882		210	165.011	221	175.113	275	220.828	406	304.755		3	2.81564	10	8.77731
BGIBMGA001777-RA-E1	chrA11	3	4.21356	15	14.9169	2	4.55098	8	10.2506		52	45.1683	110	83.6422	20	23.3929	29	29.816		95	74.6477	76	60.22	110	88.3311	179	134.362		4	3.75419	3	2.63319
BGIBMGA001662-RA-E1	chrA11	49	68.8214	137	136.241	9	20.4794	91	116.601		313	271.878	441	335.329	308	360.25	399	410.227		400	314.306	380	301.1	438	351.718	544	408.342		8	7.50837	9	7.89958
BGIBMGA001661-RA-E4	chrA11	9	12.6407	46	45.7453	2	4.55098	35	44.8464		33	28.6645	64	48.6645	22	25.7322	42	43.1818		49	38.5025	51	40.4108	59	47.3776	97	72.8109		6	5.63128	11	9.65504
BGIBMGA001778-RA-E1	chrA11	6	8.42711	18	17.9003	3	6.82646	9	11.5319		16	13.8979	33	25.0927	22	25.7322	35	35.9848		28	22.0014	29	22.9787	61	48.9836	96	72.0603		5	4.69273	9	7.89958
BGIBMGA001659-RA-E3	chrA11	3	4.21356	12	11.9335	2	4.55098	10	12.8132		22	19.1096	48	36.4984	29	33.9197	28	28.7878		45	35.3594	42	33.2795	51	40.9535	70	52.5439		0	0	1	0.877731
BGIBMGA001658-RA-E6	chrA11	5	7.02259	10	9.94462	1	2.27549	9	11.5319		17	14.7665	31	23.5719	19	22.2232	22	22.619		32	25.1445	34	26.9405	59	47.3776	110	82.5691		7	6.56983	7	6.14412
BGIBMGA001657-RA-E14	chrA11	6	8.42711	18	17.9003	0	0	8	10.2506		44	38.2193	74	56.2684	30	35.0893	46	47.2943		73	57.3609	49	38.826	126	101.179	188	141.118		0	0	0	0
BGIBMGA001779-RA-E1	chrA11	3	4.21356	17	16.9059	1	2.27549	15	19.2199		39	33.8762	99	75.278	31	36.259	36	37.0129		104	81.7196	107	84.7834	136	109.209	204	153.128		8	7.50837	7	6.14412
BGIBMGA001780-RA-E1	chrA11	33	46.3491	66	65.6345	9	20.4794	53	67.9102		25	21.7155	33	25.0927	23	26.9018	24	24.6753		22	17.2868	14	11.0932	18	14.4542	29	21.7682		1	0.938547	0	0
BGIBMGA001656-RA-E7	chrA11	116	162.924	303	301.322	31	70.5401	203	260.109		215	186.753	340	258.53	312	364.929	335	344.426		255	200.37	250	198.092	232	186.298	353	264.972		8	7.50837	11	9.65504
BGIBMGA001783-RA-E1	chrA11	7	9.83163	19	18.8948	0	0	20	25.6265		21	18.241	40	30.4153	10	11.6964	19	19.5346		45	35.3594	42	33.2795	74	59.4227	111	83.3197		0	0	0	0
BGIBMGA001784-RA-E1	chrA11	4	5.61807	7	6.96124	0	0	4	5.1253		31	26.9272	55	41.8211	14	16.375	12	12.3376		49	38.5025	50	39.6184	71	57.0137	115	86.3222		0	0	0	0
BGIBMGA001655-RA-E1	chrA11	5	7.02259	20	19.8892	2	4.55098	9	11.5319		87	75.57	145	110.256	43	50.2947	61	62.7164		131	102.935	135	106.97	165	132.497	242	181.652		62	58.1899	86	75.4849
BGIBMGA001786-RA-E1	chrA11	42	58.9898	108	107.402	14	31.8568	62	79.4421		67	58.1976	105	79.8403	63	73.6876	79	81.2228		93	73.0762	88	69.7284	93	74.6799	108	81.0678		43	40.3575	47	41.2534
BGIBMGA001787-RA-E1	chrA11	87	122.193	220	218.782	28	63.7137	146	187.073		384	333.55	583	443.304	282	329.84	307	315.638		557	437.671	551	436.595	641	514.729	780	585.49		131	122.95	188	165.013
BGIBMGA001788-RA-E1	chrA11	205	287.926	377	374.912	82	186.59	345	442.057		242	210.206	337	256.249	332	388.322	353	362.932		226	177.583	223	176.698	210	168.632	279	209.425		2	1.87709	4	3.51093
EMBMOE00000002710	chrA11	22	30.8994	52	51.712	15	34.1323	58	74.3168		30	26.0586	59	44.8626	50	58.4822	65	66.8289		34	26.716	29	22.9787	34	27.3023	49	36.7808		0	0	0	0
BGIBMGA001789-RA-E1	chrA11	17	23.8768	36	35.8006	2	4.55098	30	38.4397		249	216.286	347	263.853	132	154.393	150	154.221		248	194.87	256	202.846	312	250.539	413	310.009		0	0	0	0
BGIBMGA001790-RA-E1	chrA11	40	56.1807	123	122.319	3	6.82646	15	19.2199		100	86.862	183	139.15	70	81.8751	86	88.4198		235	184.655	223	176.698	291	233.676	367	275.48		13	12.2011	5	4.38866
BGIBMGA001792-RA-E1	chrA11	12	16.8542	24	23.8671	1	2.27549	12	15.3759		15	13.0293	42	31.9361	12	14.0357	19	19.5346		42	33.0021	55	43.5803	67	53.8017	78	58.549		15	14.0782	31	27.2097
BGIBMGA001794-RA-E1	chrA11	49	68.8214	140	139.225	11	25.0304	56	71.7542		353	306.623	581	441.783	150	175.447	183	188.149		340	267.16	307	243.257	427	342.885	601	451.127		70	65.6983	134	117.616
BGIBMGA001795-RA-E1	chrA11	8	11.2361	25	24.8616	3	6.82646	13	16.6572		30	26.0586	62	47.1438	42	49.1251	48	49.3506		39	30.6448	38	30.11	29	23.2873	58	43.5364		0	0	0	0
BGIBMGA001648-RA-E7	chrA11	92	129.216	216	214.804	34	77.3666	187	239.608		116	100.76	189	143.712	190	222.232	229	235.443		139	109.221	133	105.385	149	119.649	201	150.876		0	0	0	0
BGIBMGA001796-RA-E1	chrA11	136	191.015	265	263.533	45	102.397	181	231.92		150	130.293	243	184.773	165	192.991	165	169.643		208	163.439	187	148.173	251	201.556	292	219.183		17	15.9553	18	15.7992
BGIBMGA001797-RA-E1	chrA11	22	30.8994	35	34.8062	3	6.82646	27	34.5958		83	72.0955	132	100.371	71	83.0447	77	79.1666		101	79.3623	97	76.8597	121	97.1642	172	129.108		1	0.938547	6	5.26639
BGIBMGA001646-RA-E19	chrA11	22	30.8994	78	77.5681	2	4.55098	21	26.9078		179	155.483	380	288.946	47	54.9733	51	52.435		489	384.239	424	335.964	958	769.284	1393	1045.62		0	0	0	0
BGIBMGA001799-RA-E1	chrA11	533	748.608	974	968.606	218	496.056	740	948.18		491	426.493	666	506.415	770	900.626	801	823.538		575	451.815	540	427.879	482	387.051	625	469.142		1	0.938547	2	1.75546
BGIBMGA001645-RA-E3	chrA11	23	32.3039	52	51.712	8	18.2039	29	37.1584		176	152.877	282	214.428	67	78.3662	96	98.7012		270	212.157	228	180.66	314	252.145	386	289.742		30	28.1564	44	38.6202
BGIBMGA001644-RA-E22	chrA11	28	39.3265	93	92.485	6	13.6529	27	34.5958		72	62.5407	127	96.5687	64	74.8572	86	88.4198		137	107.65	142	112.516	219	175.859	367	275.48		0	0	0	0
BGIBMGA001643-RA-E3	chrA11	10	14.0452	19	18.8948	0	0	7	8.96927		15	13.0293	37	28.1342	14	16.375	15	15.4221		34	26.716	25	19.8092	35	28.1054	58	43.5364		0	0	0	0
BGIBMGA001800-RA-E1	chrA11	6512	9146.23	8333	8286.86	3739	8508.05	7623	9767.54		4896	4252.77	4920	3741.09	9363	10951.4	7114	7314.17		4946	3886.39	5225	4140.12	5104	4098.56	4600	3452.89		1041	977.027	848	744.316
BGIBMGA001801-RA-E1	chrA11	338	474.727	575	571.816	141	320.844	517	662.445		485	421.281	631	479.802	728	851.501	693	712.499		544	427.456	535	423.917	515	413.55	612	459.384		11	10.324	13	11.4105
BGIBMGA001639-RA-E14	chrA11	7	9.83163	21	20.8837	0	0	11	14.0946		57	49.5114	127	96.5687	19	22.2232	26	26.7316		100	78.5765	103	81.6139	134	107.603	195	146.372		11	10.324	10	8.77731
BGIBMGA001638-RA-E15	chrA11	496	696.641	859	854.243	365	830.553	1061	1359.49		527	457.763	713	542.153	1010	1181.34	934	960.28		522	410.169	490	388.26	567	455.307	687	515.681		20	18.7709	17	14.9214
BGIBMGA001637-RA-E1	chrA11	16	22.4723	33	32.8173	2	4.55098	13	16.6572		65	56.4603	120	91.246	21	24.5625	32	32.9004		114	89.5772	114	90.33	204	163.814	272	204.171		25	23.4637	32	28.0874
BGIBMGA001802-RA-E1	chrA11	5	7.02259	24	23.8671	2	4.55098	10	12.8132		134	116.395	245	186.294	66	77.1965	79	81.2228		224	176.011	182	144.211	242	194.328	401	301.002		13	12.2011	19	16.6769
BGIBMGA001803-RA-E1	chrA11	123	172.756	354	352.04	63	143.356	388	497.154		52	45.1683	99	75.278	108	126.322	160	164.502		50	39.2883	34	26.9405	31	24.8933	55	41.2845		0	0	0	0
BGIBMGA001804-RA-E1	chrA11	8	11.2361	17	16.9059	2	4.55098	13	16.6572		30	26.0586	66	50.1853	9	10.5268	11	11.3095		102	80.148	87	68.936	290	232.873	374	280.735		1	0.938547	4	3.51093
BGIBMGA001805-RA-E1	chrA11	247	346.916	471	468.392	74	168.386	361	462.558		326	283.17	472	358.901	347	405.867	389	399.945		415	326.093	408	323.286	454	364.567	525	394.08		132	123.888	165	144.826
BGIBMGA001806-RA-E1	chrA11	171	240.173	281	279.444	41	93.295	212	271.641		301	261.455	387	294.268	247	288.902	267	274.513		346	271.875	355	281.291	360	289.084	385	288.992		39	36.6033	43	37.7424
BGIBMGA001808-RA-E1	chrA11	41	57.5853	113	112.374	3	6.82646	62	79.4421		119	103.366	230	174.888	143	167.259	218	224.134		135	106.078	102	80.8216	140	112.421	265	198.916		21	19.7095	20	17.5546
BGIBMGA001809-RA-E1	chrA11	4	5.61807	16	15.9114	0	0	8	10.2506		57	49.5114	113	85.9233	56	65.5001	77	79.1666		93	73.0762	84	66.5589	112	89.9371	193	144.871		5	4.69273	5	4.38866
BGIBMGA001632-RA-E6	chrA11	7	9.83163	32	31.8228	5	11.3774	13	16.6572		42	36.4821	69	52.4665	30	35.0893	30	30.8441		65	51.0747	61	48.3345	77	61.8318	94	70.559		1	0.938547	2	1.75546
BGIBMGA001630-RA-E3	chrA11	8	11.2361	24	23.8671	4	9.10195	8	10.2506		18	15.6352	24	18.2492	15	17.5447	26	26.7316		15	11.7865	14	11.0932	26	20.8783	56	42.0352		10	9.38547	10	8.77731
BGIBMGA001812-RA-E1	chrA11	1	1.40452	6	5.96677	0	0	2	2.56265		17	14.7665	41	31.1757	10	11.6964	13	13.3658		33	25.9302	24	19.0168	32	25.6963	50	37.5314		8	7.50837	15	13.166
BGIBMGA001813-RA-E1	chrA11	3	4.21356	8	7.9557	0	0	5	6.40662		24	20.8469	46	34.9776	12	14.0357	23	23.6472		39	30.6448	35	27.7329	51	40.9535	72	54.0452		18	16.8938	22	19.3101
BGIBMGA001628-RA-E2	chrA11	33	46.3491	75	74.5847	4	9.10195	41	52.5343		53	46.0369	95	72.2364	34	39.7679	57	58.6038		110	86.4342	107	84.7834	138	110.815	185	138.866		47	44.1117	54	47.3975
BGIBMGA001627-RA-E1	chrA11	242	339.894	354	352.04	81	184.315	275	352.364		261	226.71	322	244.843	282	329.84	272	279.653		366	287.59	378	299.515	430	345.294	431	323.521		217	203.665	251	220.311
BGIBMGA001814-RA-E1	chrA11	14	19.6633	51	50.7176	2	4.55098	29	37.1584		96	83.3876	206	156.639	62	72.5179	118	121.32		156	122.579	143	113.309	263	211.192	405	304.004		0	0	1	0.877731
BGIBMGA001816-RA-E1	chrA11	48	67.4169	108	107.402	10	22.7549	47	60.2222		139	120.738	212	161.201	92	107.607	102	104.87		231	181.512	215	170.359	188	150.966	249	186.906		7	6.56983	12	10.5328
BGIBMGA001817-RA-E1	chrA11	13	18.2587	20	19.8892	2	4.55098	14	17.9385		91	79.0445	158	120.141	32	37.4286	46	47.2943		120	94.2918	122	96.6689	192	154.178	291	218.433		14	13.1397	16	14.0437
BGIBMGA001818-RA-E1	chrA11	74	103.934	275	273.477	3	6.82646	87	111.475		131	113.789	235	178.69	386	451.483	499	513.04		336	264.017	331	262.274	399	320.401	636	477.399		0	0	0	0
BGIBMGA001624-RA-E1	chrA11	13	18.2587	29	28.8394	2	4.55098	15	19.2199		76	66.0151	166	126.224	26	30.4107	27	27.7597		183	143.795	152	120.44	284	228.055	471	353.546		24	22.5251	41	35.987
BGIBMGA001623-RA-E4	chrA11	82	115.171	182	180.992	13	29.5813	91	116.601		134	116.395	222	168.805	94	109.947	112	115.151		202	158.725	203	160.851	237	190.313	297	222.936		66	61.9441	77	67.5853
BGIBMGA001621-RA-E14	chrA11	68	95.5073	208	206.848	13	29.5813	122	156.322		59	51.2486	106	80.6006	83	97.0805	128	131.602		76	59.7182	67	53.0887	65	52.1957	122	91.5766		0	0	0	0
BGIBMGA001823-RA-E1	chrA11	8	11.2361	23	22.8726	2	4.55098	10	12.8132		30	26.0586	43	32.6965	9	10.5268	13	13.3658		37	29.0733	39	30.9024	44	35.3324	80	60.0502		6	5.63128	7	6.14412
BGIBMGA001616-RA-E11	chrA11	259	363.77	509	506.181	121	275.334	532	681.665		259	224.973	429	326.205	520	608.215	545	560.335		366	287.59	351	278.121	361	289.887	465	349.042		37	34.7262	28	24.5765
BGIBMGA001825-RA-E1	chrA11	296	415.738	431	428.613	150	341.323	365	467.683		225	195.44	281	213.668	323	377.795	328	337.229		220	172.868	218	172.736	222	178.268	269	201.919		27	25.3408	21	18.4324
BGIBMGA001613-RA-E8	chrA11	20	28.0904	59	58.6733	4	9.10195	35	44.8464		29	25.19	51	38.7796	35	40.9375	61	62.7164		39	30.6448	33	26.1482	25	20.0753	44	33.0276		0	0	6	5.26639
BGIBMGA001612-RA-E1	chrA11	37	51.9672	88	87.5127	10	22.7549	57	73.0355		46	39.9565	103	78.3195	48	56.1429	57	58.6038		94	73.8619	94	74.4826	122	97.9672	186	139.617		37	34.7262	38	33.3538
BGIBMGA001828-RA-E1	chrA11	385	540.74	804	799.548	132	300.364	687	880.27		1393	1209.99	1735	1319.27	1412	1651.54	1447	1487.71		1687	1325.59	1678	1329.59	1923	1544.19	2069	1553.05		1455	1365.59	1971	1730.01
BGIBMGA001609-RA-E1	chrA11	26	36.5175	76	75.5791	5	11.3774	30	38.4397		162	140.717	277	210.626	59	69.009	61	62.7164		236	185.441	234	185.414	334	268.205	457	343.037		35	32.8491	63	55.2971
BGIBMGA001829-RA-E1	chrA11	109	153.093	202	200.881	27	61.4382	149	190.917		148	128.556	228	173.367	150	175.447	162	166.558		200	157.153	196	155.304	266	213.601	302	226.69		55	51.6201	88	77.2404
BGIBMGA001830-RA-E1	chrA11	16	22.4723	41	40.773	1	2.27549	14	17.9385		105	91.2051	163	123.943	63	73.6876	83	85.3354		141	110.793	138	109.347	159	127.679	186	139.617		13	12.2011	27	23.6987
BGIBMGA001608-RA-E9	chrA11	0	0	0	0	0	0	0	0		18	15.6352	35	26.6134	5	5.84822	4	4.11255		28	22.0014	33	26.1482	67	53.8017	83	62.3021		9	8.44692	16	14.0437
BGIBMGA001832-RA-E1	chrA11	7	9.83163	33	32.8173	0	0	19	24.3452		133	115.527	226	171.847	88	102.929	119	122.348		193	151.653	209	165.605	299	240.1	448	336.281		0	0	0	0
BGIBMGA001833-RA-E1	chrA11	37	51.9672	118	117.347	6	13.6529	35	44.8464		94	81.6503	163	123.943	116	135.679	158	162.446		188	147.724	155	122.817	218	175.056	359	269.475		0	0	0	0
BGIBMGA001834-RA-E1	chrA11	12	16.8542	31	30.8283	1	2.27549	21	26.9078		17	14.7665	28	21.2907	26	30.4107	34	34.9567		32	25.1445	30	23.7711	41	32.9234	72	54.0452		0	0	0	0
BGIBMGA012076-RA-E1	chrA11	14	19.6633	45	44.7508	1	2.27549	12	15.3759		112	97.2855	180	136.869	44	51.4643	64	65.8008		157	123.365	138	109.347	134	107.603	217	162.886		0	0	0	0
BGIBMGA012077-RA-E1	chrA11	152	213.487	391	388.835	17	38.6833	90	115.319		833	723.561	1103	838.703	345	403.527	415	426.677		1254	985.349	1221	967.482	1053	845.57	1260	945.791		0	0	0	0
BGIBMGA012075-RA-E1	chrA11	30	42.1356	68	67.6234	7	15.9284	33	42.2837		60	52.1172	75	57.0288	27	31.5804	28	28.7878		79	62.0754	75	59.4276	60	48.1806	74	55.5465		16	15.0167	11	9.65504
BGIBMGA012078-RA-E1	chrA11	164	230.341	425	422.647	22	50.0607	142	181.948		163	141.585	271	206.064	178	208.197	254	261.147		287	225.515	257	203.639	147	118.042	239	179.4		0	0	0	0
BGIBMGA012074-RA-E2	chrA11	35	49.1582	82	81.5459	5	11.3774	44	56.3783		108	93.811	181	137.629	83	97.0805	83	85.3354		173	135.937	187	148.173	134	107.603	194	145.622		15	14.0782	23	20.1878
BGIBMGA012081-RA-E1	chrA11	6	8.42711	22	21.8782	0	0	0	0		31	26.9272	60	45.623	9	10.5268	15	15.4221		92	72.2904	73	57.8429	95	76.286	175	131.36		0	0	0	0
BGIBMGA012082-RA-E1	chrA11	43	60.3943	122	121.324	3	6.82646	35	44.8464		363	315.309	564	428.856	199	232.759	236	242.64		470	369.31	456	361.32	399	320.401	531	398.583		3	2.81564	6	5.26639
BGIBMGA012072-RA-E1	chrA11	76	106.743	170	169.059	13	29.5813	69	88.4114		155	134.636	269	204.543	80	93.5715	96	98.7012		288	226.3	291	230.579	265	212.798	370	277.732		79	74.1452	112	98.3059
BGIBMGA012083-RA-E1	chrA11	17	23.8768	46	45.7453	2	4.55098	6	7.68795		36	31.2703	67	50.9457	33	38.5983	43	44.2099		81	63.647	84	66.5589	47	37.7415	77	57.7983		0	0	0	0
BGIBMGA012071-RA-E5	chrA11	54	75.844	136	135.247	15	34.1323	106	135.82		187	162.432	312	237.24	207	242.116	238	244.697		197	154.796	185	146.588	158	126.876	214	160.634		2	1.87709	3	2.63319
BGIBMGA012070-RA-E2	chrA11	12	16.8542	43	42.7619	3	6.82646	13	16.6572		40	34.7448	65	49.4249	12	14.0357	22	22.619		85	66.79	83	65.7666	71	57.0137	102	76.564		10	9.38547	9	7.89958
BGIBMGA012069-RA-E4	chrA11	38	53.3717	89	88.5072	13	29.5813	43	55.0969		88	76.4386	147	111.776	57	66.6697	49	50.3787		171	134.366	191	151.342	218	175.056	295	221.435		113	106.056	154	135.171
BGIBMGA012093-RA-E1	chrA11	400	561.807	633	629.495	122	277.61	473	606.066		470	408.252	568	431.898	512	598.858	514	528.462		480	377.167	493	390.638	420	337.264	509	382.07		273	256.223	301	264.197
BGIBMGA012059-RA-E7	chrA11	39	54.7762	98	97.4573	12	27.3059	36	46.1277		75	65.1465	102	77.5591	25	29.2411	47	48.3224		143	112.364	142	112.516	164	131.694	198	148.624		34	31.9106	50	43.8866
BGIBMGA012094-RA-E1	chrA11	11	15.4497	41	40.773	1	2.27549	11	14.0946		136	118.132	228	173.367	25	29.2411	43	44.2099		249	195.656	211	167.19	208	167.026	344	258.216		5	4.69273	6	5.26639
BGIBMGA012057-RA-E5	chrA11	94	132.025	200	198.892	27	61.4382	106	135.82		103	89.4679	173	131.546	80	93.5715	67	68.8852		152	119.436	159	125.987	99	79.498	141	105.839		73	68.5139	93	81.629
BGIBMGA012095-RA-E1	chrA11	81	113.766	232	230.715	15	34.1323	105	134.539		388	337.025	612	465.355	356	416.393	402	413.311		453	355.952	421	333.587	379	304.341	516	387.324		0	0	0	0
BGIBMGA012096-RA-E1	chrA11	22	30.8994	58	57.6788	2	4.55098	22	28.1891		59	51.2486	93	70.7157	58	67.8394	74	76.0821		98	77.005	96	76.0674	64	51.3926	97	72.8109		0	0	0	0
BGIBMGA012055-RA-E2	chrA11	40	56.1807	107	106.407	5	11.3774	46	58.9409		133	115.527	192	145.994	82	95.9108	110	113.095		145	113.936	139	110.139	126	101.179	179	134.362		33	30.972	49	43.0088
BGIBMGA012054-RA-E5	chrA11	33	46.3491	110	109.391	10	22.7549	54	69.1915		22	19.1096	59	44.8626	49	57.3126	62	63.7445		60	47.1459	38	30.11	34	27.3023	59	44.287		14	13.1397	11	9.65504
BGIBMGA012100-RA-E1	chrA11	93	130.62	277	275.466	17	38.6833	148	189.636		591	513.355	1096	833.38	387	452.652	564	579.869		1064	836.054	979	775.729	1033	829.509	1589	1192.75		0	0	0	0
BGIBMGA012053-RA-E8	chrA11	10	14.0452	34	33.8117	0	0	14	17.9385		100	86.862	178	135.348	18	21.0536	15	15.4221		228	179.154	207	164.02	272	218.419	385	288.992		15	14.0782	26	22.821
BGIBMGA012052-RA-E2	chrA11	8	11.2361	24	23.8671	2	4.55098	3	3.84397		28	24.3214	46	34.9776	11	12.8661	11	11.3095		70	55.0036	68	53.881	114	91.5431	163	122.352		0	0	5	4.38866
BGIBMGA012051-RA-E1	chrA11	48	67.4169	99	98.4518	5	11.3774	35	44.8464		58	50.38	113	85.9233	40	46.7858	37	38.0411		110	86.4342	99	78.4445	104	83.513	140	105.088		43	40.3575	33	28.9651
BGIBMGA012102-RA-E1	chrA11	27	37.922	46	45.7453	5	11.3774	29	37.1584		76	66.0151	103	78.3195	36	42.1072	52	53.4631		101	79.3623	100	79.2368	102	81.907	117	87.8235		30	28.1564	48	42.1311
BGIBMGA012103-RA-E1	chrA11	20	28.0904	47	46.7397	2	4.55098	10	12.8132		61	52.9858	106	80.6006	26	30.4107	29	29.816		106	83.2911	91	72.1055	78	62.6348	130	97.5816		21	19.7095	12	10.5328
BGIBMGA012047-RA-E2	chrA11	68	95.5073	108	107.402	14	31.8568	68	87.1301		82	71.2269	97	73.7572	74	86.5537	78	80.1947		82	64.4327	86	68.1437	59	47.3776	75	56.2971		8	7.50837	10	8.77731
BGIBMGA012107-RA-E1	chrA11	167	234.555	370	367.951	44	100.121	238	304.955		406	352.66	583	443.304	377	440.956	398	409.199		469	368.524	492	389.845	388	311.568	519	389.576		5	4.69273	8	7.02185
BGIBMGA012046-RA-E10	chrA11	58	81.4621	177	176.02	11	25.0304	64	82.0048		172	149.403	274	208.345	103	120.473	135	138.799		282	221.586	277	219.486	247	198.343	351	263.47		4	3.75419	0	0
BGIBMGA012108-RA-E1	chrA11	41	57.5853	114	113.369	4	9.10195	55	70.4728		202	175.461	361	274.498	90	105.268	93	95.6168		322	253.016	337	267.028	335	269.008	470	352.795		20	18.7709	31	27.2097
BGIBMGA012045-RA-E2	chrA11	199	279.499	220	218.782	74	168.386	156	199.887		228	198.045	218	165.764	175	204.688	157	161.418		224	176.011	272	215.524	240	192.722	210	157.632		128	120.134	139	122.005
BGIBMGA012110-RA-E1	chrA11	2	2.80904	12	11.9335	0	0	3	3.84397		23	19.9783	43	32.6965	0	0	7	7.19696		73	57.3609	70	55.4658	100	80.301	165	123.854		26	24.4022	40	35.1093
BGIBMGA012042-RA-E6	chrA11	45	63.2033	139	138.23	10	22.7549	81	103.787		188	163.301	318	241.802	62	72.5179	70	71.9696		428	336.307	417	330.418	631	506.699	851	638.784		26	24.4022	33	28.9651
BGIBMGA012116-RA-E1	chrA11	208	292.14	457	454.469	43	97.846	279	357.49		936	813.029	1170	889.649	799	934.546	809	831.763		984	773.193	1004	795.538	859	689.786	988	741.62		125	117.318	175	153.603
BGIBMGA012039-RA-E1	chrA11	43	60.3943	103	102.43	10	22.7549	39	49.9717		125	108.578	203	154.358	68	79.5358	71	72.9977		198	155.581	210	166.397	204	163.814	265	198.916		39	36.6033	38	33.3538
BGIBMGA012117-RA-E1	chrA11	6	8.42711	13	12.928	0	0	7	8.96927		21	18.241	34	25.853	6	7.01786	9	9.25323		39	30.6448	45	35.6566	47	37.7415	63	47.2896		16	15.0167	21	18.4324
BGIBMGA012038-RA-E6	chrA11	93	130.62	195	193.92	17	38.6833	86	110.194		121	105.103	185	140.671	77	90.0626	85	87.3917		158	124.151	160	126.779	141	113.224	172	129.108		62	58.1899	64	56.1748
BGIBMGA012037-RA-E12	chrA11	38	53.3717	80	79.557	7	15.9284	53	67.9102		92	79.9131	132	100.371	44	51.4643	49	50.3787		145	113.936	158	125.194	208	167.026	285	213.929		32	30.0335	42	36.8647
BGIBMGA012036-RA-E9	chrA11	145	203.655	317	315.245	26	59.1627	151	193.48		300	260.586	414	314.799	165	192.991	174	178.896		435	341.808	422	334.379	423	339.673	515	386.573		274	257.162	345	302.817
BGIBMGA012118-RA-E1	chrA11	230	323.039	343	341.101	54	122.876	214	274.203		260	225.841	315	239.521	214	250.304	206	211.796		328	257.731	351	278.121	310	248.933	309	231.944		146	137.028	167	146.581
BGIBMGA012119-RA-E1	chrA11	26	36.5175	69	68.6179	1	2.27549	22	28.1891		141	122.475	245	186.294	99	115.795	121	124.405		215	168.94	196	155.304	171	137.315	245	183.904		1	0.938547	2	1.75546
BGIBMGA012035-RA-E9	chrA11	0	0	4	3.97785	0	0	2	2.56265		19	16.5038	24	18.2492	2	2.33929	1	1.02814		24	18.8584	34	26.9405	25	20.0753	47	35.2795		96	90.1005	159	139.559
BGIBMGA012034-RA-E9	chrA11	46	64.6079	112	111.38	10	22.7549	62	79.4421		188	163.301	313	238	179	209.366	202	207.684		259	203.513	243	192.546	201	161.405	274	205.672		5	4.69273	6	5.26639
BGIBMGA012120-RA-E1	chrA11	3	4.21356	21	20.8837	0	0	2	2.56265		27	23.4528	66	50.1853	7	8.18751	12	12.3376		82	64.4327	81	64.1818	103	82.71	160	120.1		0	0	2	1.75546
BGIBMGA012033-RA-E4	chrA11	24	33.7084	58	57.6788	3	6.82646	37	47.409		48	41.6938	80	60.8307	44	51.4643	45	46.2662		60	47.1459	57	45.165	53	42.5595	78	58.549		55	51.6201	64	56.1748
BGIBMGA012121-RA-E1	chrA11	50	70.2259	106	105.413	1	2.27549	50	64.0662		104	90.3365	181	137.629	63	73.6876	75	77.1103		188	147.724	183	145.003	194	155.784	252	189.158		37	34.7262	50	43.8866
BGIBMGA012032-RA-E1	chrA11	358	502.818	418	415.685	156	354.976	312	399.773		335	290.988	334	253.968	318	371.947	273	280.681		342	268.732	344	272.575	305	244.918	306	229.692		260	244.022	274	240.498
BGIBMGA012031-RA-E3	chrA11	35	49.1582	79	78.5625	5	11.3774	24	30.7518		70	60.8034	100	76.0383	31	36.259	32	32.9004		71	55.7893	71	56.2582	44	35.3324	79	59.2996		413	387.62	321	281.752
BGIBMGA012122-RA-E1	chrA11	60	84.2711	150	149.169	10	22.7549	70	89.6927		199	172.855	328	249.406	159	185.973	169	173.755		297	233.372	266	210.77	276	221.631	382	286.74		53	49.743	62	54.4193
BGIBMGA012124-RA-E1	chrA11	136	191.015	246	244.638	18	40.9588	92	117.882		109	94.6796	143	108.735	214	250.304	230	236.472		325	255.374	329	260.689	271	217.616	302	226.69		32	30.0335	27	23.6987
BGIBMGA012030-RA-E5	chrA11	9	12.6407	32	31.8228	3	6.82646	13	16.6572		95	82.5189	156	118.62	23	26.9018	36	37.0129		202	158.725	199	157.681	216	173.45	269	201.919		302	283.441	398	349.337
BGIBMGA012125-RA-E1	chrA11	122	171.351	242	240.66	23	52.3362	135	172.979		202	175.461	282	214.428	104	121.643	130	133.658		291	228.658	294	232.956	307	246.524	361	270.977		134	125.765	132	115.861
BGIBMGA012029-RA-E2	chrA11	183	257.027	287	285.411	50	113.774	170	217.825		206	178.936	240	182.492	163	190.652	167	171.699		180	141.438	198	156.889	130	104.391	153	114.846		213	199.91	247	216.8
BGIBMGA012126-RA-E1	chrA11	814	1143.28	1129	1122.75	347	789.594	942	1207.01		1158	1005.86	1273	967.968	1353	1582.53	1166	1198.81		1071	841.554	1126	892.207	917	736.36	1031	773.897		395	370.726	518	454.665
BGIBMGA012028-RA-E4	chrA11	8	11.2361	27	26.8505	2	4.55098	11	14.0946		42	36.4821	64	48.6645	12	14.0357	15	15.4221		78	61.2897	88	69.7284	100	80.301	135	101.335		45	42.2346	55	48.2752
BGIBMGA012127-RA-E1	chrA11	171	240.173	364	361.984	49	111.499	220	281.891		253	219.761	384	291.987	204	238.607	209	214.881		354	278.161	348	275.744	309	248.13	382	286.74		143	134.212	142	124.638
BGIBMGA012027-RA-E8	chrA11	69	96.9118	154	153.147	13	29.5813	87	111.475		157	136.373	306	232.677	67	78.3662	81	83.2791		385	302.52	348	275.744	459	368.582	594	445.873		61	57.2514	75	65.8298
BGIBMGA012128-RA-E1	chrA11	66	92.6982	156	155.136	15	34.1323	76	97.3807		204	177.199	317	241.042	179	209.366	194	199.459		266	209.014	244	193.338	183	146.951	266	199.667		140	131.397	89	78.1181
BGIBMGA012129-RA-E1	chrA11	33	46.3491	106	105.413	1	2.27549	9	11.5319		201	174.593	361	274.498	82	95.9108	124	127.489		462	363.023	437	346.265	386	309.962	597	448.125		0	0	0	0
BGIBMGA012025-RA-E3	chrA11	83	116.575	176	175.025	20	45.5098	82	105.069		108	93.811	171	130.026	56	65.5001	80	82.251		168	132.009	184	145.796	164	131.694	221	165.889		118	110.749	148	129.904
BGIBMGA012021-RA-E3	chrA11	25	35.113	73	72.5958	1	2.27549	13	16.6572		501	435.179	917	697.272	162	189.482	207	212.824		1049	824.268	988	782.86	1081	868.054	1643	1233.28		0	0	0	0
BGIBMGA012133-RA-E1	chrA11	44	61.7988	93	92.485	2	4.55098	28	35.8771		96	83.3876	129	98.0895	45	52.634	57	58.6038		159	124.937	162	128.364	115	92.3462	167	125.355		77	72.2681	107	93.9173
BGIBMGA012019-RA-E9	chrA11	122	171.351	255	253.588	13	29.5813	111	142.227		228	198.045	349	265.374	157	183.634	184	189.177		289	227.086	294	232.956	173	138.921	251	188.408		45	42.2346	64	56.1748
BGIBMGA012136-RA-E1	chrA11	15	21.0678	31	30.8283	1	2.27549	12	15.3759		86	74.7014	136	103.412	32	37.4286	24	24.6753		141	110.793	129	102.216	113	90.7401	160	120.1		233	218.681	242	212.411
BGIBMGA012013-RA-E5	chrA11	90	126.407	243	241.654	17	38.6833	112	143.508		157	136.373	239	181.732	80	93.5715	102	104.87		233	183.083	247	195.715	254	203.965	349	261.969		139	130.458	171	150.092
BGIBMGA011746-RA-E4	chrA11	746	1047.77	1205	1198.33	266	605.28	949	1215.98		2397	2082.08	2494	1896.4	2329	2724.1	1936	1990.47		2842	2233.14	3079	2439.7	3238	2600.15	2883	2164.06		804	754.592	696	610.901
BGIBMGA011747-RA-E1	chrA11	26	36.5175	73	72.5958	1	2.27549	19	24.3452		226	196.308	329	250.166	41	47.9554	55	56.5475		348	273.446	374	296.346	391	313.977	460	345.289		2	1.87709	5	4.38866
BGIBMGA011744-RA-E17	chrA11	18	25.2813	41	40.773	1	2.27549	10	12.8132		29	25.19	64	48.6645	21	24.5625	35	35.9848		96	75.4335	85	67.3513	60	48.1806	121	90.826		0	0	0	0
BGIBMGA011743-RA-E5	chrA11	100	140.452	196	194.915	17	38.6833	88	112.757		136	118.132	235	178.69	63	73.6876	70	71.9696		229	179.94	228	180.66	195	156.587	291	218.433		289	271.24	331	290.529
BGIBMGA011742-RA-E2	chrA11	88	123.598	164	163.092	21	47.7852	116	148.634		133	115.527	202	153.597	161	188.313	172	176.84		265	208.228	233	184.622	167	134.103	225	168.891		71	66.6368	94	82.5067
BGIBMGA011741-RA-E1	chrA11	148	207.869	340	338.117	28	63.7137	161	206.293		241	209.338	381	289.706	169	197.67	202	207.684		302	237.301	333	263.859	210	168.632	292	219.183		58	54.4357	69	60.5635
BGIBMGA011737-RA-E1	chrA11	95	133.429	195	193.92	13	29.5813	95	121.726		274	238.002	408	310.236	104	121.643	142	145.995		367	288.376	376	297.931	380	305.144	475	356.548		245	229.944	269	236.11
BGIBMGA011736-RA-E7	chrA11	43	60.3943	110	109.391	9	20.4794	40	51.253		77	66.8838	119	90.4856	34	39.7679	42	43.1818		113	88.7915	111	87.9529	111	89.1341	149	111.844		31	29.095	34	29.8429
BGIBMGA011735-RA-E8	chrA11	22	30.8994	76	75.5791	6	13.6529	27	34.5958		190	165.038	327	248.645	147	171.938	159	163.474		286	224.729	273	216.317	231	185.495	327	245.455		24	22.5251	16	14.0437
BGIBMGA011753-RA-E1	chrA11	77	108.148	141	140.219	12	27.3059	73	93.5367		82	71.2269	115	87.4441	50	58.4822	55	56.5475		106	83.2911	90	71.3132	86	69.0589	113	84.8209		19	17.8324	31	27.2097
BGIBMGA011754-RA-E1	chrA11	159	223.318	415	412.702	22	50.0607	109	139.664		1056	917.263	1371	1042.49	260	304.107	326	335.173		1474	1158.22	1506	1193.31	1715	1377.16	1805	1354.88		248	232.76	377	330.905
BGIBMGA011755-RA-E1	chrA11	35	49.1582	98	97.4573	2	4.55098	20	25.6265		324	281.433	501	380.952	120	140.357	150	154.221		601	472.245	593	469.874	462	370.991	605	454.13		8	7.50837	15	13.166
BGIBMGA011756-RA-E1	chrA11	58	81.4621	150	149.169	12	27.3059	82	105.069		106	92.0738	141	107.214	84	98.2501	82	84.3072		153	120.222	151	119.648	124	99.5732	160	120.1		154	144.536	188	165.013
BGIBMGA011770-RA-E1	chrA11	172	241.577	367	364.968	32	72.8156	203	260.109		403	350.054	601	456.99	272	318.143	278	285.822		559	439.243	595	471.459	566	454.504	709	532.195		220	206.48	271	237.865
BGIBMGA011711-RA-E7	chrA11	33	46.3491	85	84.5293	5	11.3774	33	42.2837		113	98.1541	165	125.463	40	46.7858	37	38.0411		210	165.011	238	188.584	316	253.751	425	319.017		21	19.7095	38	33.3538
BGIBMGA011771-RA-E1	chrA11	86	120.789	164	163.092	19	43.2343	74	94.818		106	92.0738	156	118.62	69	80.7054	79	81.2228		127	99.7922	124	98.2537	105	84.3161	124	93.0778		120	112.626	137	120.249
BGIBMGA011710-RA-E10	chrA11	296	415.738	523	520.104	114	259.406	390	499.717		514	446.471	622	472.959	563	658.51	562	577.813		495	388.954	495	392.222	425	341.279	494	370.81		989	928.223	1090	956.727
BGIBMGA011772-RA-E1	chrA11	3	4.21356	16	15.9114	0	0	4	5.1253		15	13.0293	24	18.2492	1	1.16964	8	8.2251		40	31.4306	29	22.9787	61	48.9836	95	71.3096		33	30.972	31	27.2097
BGIBMGA011774-RA-E1	chrA11	16	22.4723	35	34.8062	2	4.55098	13	16.6572		32	27.7959	61	46.3834	13	15.2054	19	19.5346		56	44.0028	61	48.3345	27	21.6813	47	35.2795		165	154.86	163	143.07
BGIBMGA011707-RA-E4	chrA11	59	82.8666	151	150.164	8	18.2039	53	67.9102		130	112.921	197	149.796	83	97.0805	96	98.7012		168	132.009	165	130.741	114	91.5431	170	127.607		205	192.402	236	207.145
BGIBMGA011775-RA-E1	chrA11	60	84.2711	106	105.413	5	11.3774	53	67.9102		74	64.2779	109	82.8818	31	36.259	47	48.3224		108	84.8626	100	79.2368	88	70.6649	124	93.0778		68	63.8212	75	65.8298
BGIBMGA011776-RA-E1	chrA11	155	217.7	226	224.749	37	84.1931	129	165.291		201	174.593	213	161.962	132	154.393	136	139.827		216	169.725	224	177.491	198	158.996	216	162.136		227	213.05	224	196.612
BGIBMGA011703-RA-E5	chrA11	20	28.0904	50	49.7231	9	20.4794	29	37.1584		10	8.6862	30	22.8115	23	26.9018	44	45.238		85	66.79	76	60.22	26	20.8783	68	51.0427		439	412.022	377	330.905
BGIBMGA011702-RA-E5	chrA11	24	33.7084	39	38.784	2	4.55098	37	47.409		16	13.8979	51	38.7796	20	23.3929	35	35.9848		85	66.79	84	66.5589	47	37.7415	77	57.7983		188	176.447	182	159.747
BGIBMGA011779-RA-E1	chrA11	79	110.957	130	129.28	14	31.8568	56	71.7542		150	130.293	179	136.109	73	85.384	78	80.1947		181	142.223	204	161.643	183	146.951	209	156.881		164	153.922	181	158.869
BGIBMGA011780-RA-E1	chrA11	106	148.879	179	178.009	21	47.7852	102	130.695		162	140.717	208	158.16	148	173.107	146	150.108		172	135.152	183	145.003	137	110.012	159	119.35		52	48.8044	70	61.4412
BGIBMGA011782-RA-E1	chrA11	69	96.9118	155	154.142	13	29.5813	71	90.974		131	113.789	215	163.482	79	92.4019	81	83.2791		224	176.011	241	190.961	238	191.116	313	234.946		112	105.117	137	120.249
BGIBMGA011698-RA-E3	chrA11	10	14.0452	43	42.7619	7	15.9284	25	32.0331		6	5.21172	14	10.6454	14	16.375	20	20.5627		11	8.64342	9	7.13132	8	6.42408	9	6.75565		47	44.1117	55	48.2752
BGIBMGA011697-RA-E4	chrA11	70	98.3163	151	150.164	14	31.8568	63	80.7234		104	90.3365	157	119.38	72	84.2144	71	72.9977		151	118.651	147	116.478	132	105.997	154	115.597		87	81.6536	120	105.328
BGIBMGA011696-RA-E4	chrA11	452	634.842	563	559.882	172	391.384	425	544.563		612	531.596	594	451.668	479	560.26	429	441.071		659	517.819	743	588.73	684	549.259	614	460.885		336	315.352	389	341.437
BGIBMGA011783-RA-E1	chrA11	562	789.339	638	634.467	229	521.087	435	557.376		515	447.339	499	379.431	508	594.179	398	409.199		467	366.952	526	416.786	433	347.703	391	293.495		742	696.402	810	710.962
BGIBMGA011695-RA-E13	chrA11	85	119.384	220	218.782	13	29.5813	77	98.662		274	238.002	436	331.527	80	93.5715	86	88.4198		554	435.314	542	429.464	1140	915.431	1494	1121.44		5	4.69273	11	9.65504
BGIBMGA011694-RA-E7	chrA11	171	240.173	336	334.139	39	88.744	202	258.828		225	195.44	333	253.208	255	298.259	296	304.329		307	241.23	295	233.749	200	160.602	276	207.173		29	27.2179	26	22.821
BGIBMGA011784-RA-E1	chrA11	15	21.0678	49	48.7287	4	9.10195	24	30.7518		58	50.38	105	79.8403	23	26.9018	27	27.7597		128	100.578	129	102.216	211	169.435	310	232.695		30	28.1564	34	29.8429
BGIBMGA011693-RA-E3	chrA11	28	39.3265	63	62.6511	8	18.2039	33	42.2837		91	79.0445	175	133.067	26	30.4107	39	40.0973		207	162.653	228	180.66	345	277.038	483	362.553		89	83.5307	112	98.3059
BGIBMGA011785-RA-E1	chrA11	46	64.6079	91	90.4961	9	20.4794	34	43.565		62	53.8545	112	85.1629	34	39.7679	31	31.8723		81	63.647	89	70.5208	63	50.5896	79	59.2996		172	161.43	237	208.022
BGIBMGA011692-RA-E9	chrA11	52	73.035	131	130.275	6	13.6529	45	57.6596		128	111.183	206	156.639	47	54.9733	54	55.5194		222	174.44	240	190.168	300	240.903	357	267.974		191	179.262	264	231.721
BGIBMGA011691-RA-E12	chrA11	39	54.7762	126	125.302	11	25.0304	78	99.9433		95	82.5189	181	137.629	88	102.929	111	114.123		183	143.795	152	120.44	81	65.0438	164	123.103		0	0	0	0
BGIBMGA011690-RA-E2	chrA11	92	129.216	197	195.909	17	38.6833	111	142.227		308	267.535	446	339.131	226	264.34	259	266.288		355	278.947	342	270.99	299	240.1	364	273.229		60	56.3128	99	86.8954
BGIBMGA011786-RA-E1	chrA11	50	70.2259	114	113.369	13	29.5813	62	79.4421		129	112.052	180	136.869	48	56.1429	56	57.5757		139	109.221	135	106.97	96	77.089	117	87.8235		119	111.687	157	137.804
BGIBMGA011689-RA-E1	chrA11	131	183.992	278	276.461	17	38.6833	88	112.757		257	223.235	356	270.697	127	148.545	140	143.939		362	284.447	363	287.63	328	263.387	403	302.503		234	219.62	257	225.577
BGIBMGA011788-RA-E1	chrA11	63	88.4847	129	128.286	10	22.7549	69	88.4114		189	164.169	258	196.179	90	105.268	119	122.348		298	234.158	303	240.088	350	281.054	385	288.992		75	70.391	81	71.0962
BGIBMGA011688-RA-E10	chrA11	53	74.4395	173	172.042	6	13.6529	73	93.5367		228	198.045	413	314.038	205	239.777	266	273.484		356	279.732	345	273.367	275	220.828	422	316.765		0	0	0	0
BGIBMGA011687-RA-E5	chrA11	38	53.3717	96	95.4684	6	13.6529	39	49.9717		233	202.389	393	298.831	58	67.8394	58	59.632		547	429.814	543	430.256	729	585.394	841	631.278		205	192.402	363	318.616
BGIBMGA011686-RA-E3	chrA11	129	181.183	241	239.665	35	79.6421	159	203.731		167	145.06	220	167.284	170	198.84	169	173.755		199	156.367	196	155.304	159	127.679	198	148.624		124	116.38	162	142.192
BGIBMGA011790-RA-E1	chrA11	3	4.21356	4	3.97785	1	2.27549	2	2.56265		10	8.6862	29	22.0511	4	4.67858	3	3.08441		41	32.2164	30	23.7711	40	32.1204	57	42.7858		22	20.648	43	37.7424
BGIBMGA011682-RA-E2	chrA11	15	21.0678	27	26.8505	1	2.27549	8	10.2506		24	20.8469	46	34.9776	11	12.8661	12	12.3376		53	41.6456	67	53.0887	73	58.6197	85	63.8034		98	91.9776	83	72.8517
BGIBMGA011791-RA-E1	chrA11	3	4.21356	6	5.96677	0	0	1	1.28132		15	13.0293	25	19.0096	4	4.67858	4	4.11255		34	26.716	21	16.6397	25	20.0753	29	21.7682		29	27.2179	42	36.8647
BGIBMGA011792-RA-E1	chrA11	9	12.6407	24	23.8671	0	0	6	7.68795		27	23.4528	61	46.3834	13	15.2054	15	15.4221		65	51.0747	72	57.0505	44	35.3324	73	54.7958		585	549.05	658	577.547
BGIBMGA011681-RA-E4	chrA11	5	7.02259	19	18.8948	0	0	8	10.2506		38	33.0076	62	47.1438	9	10.5268	14	14.3939		85	66.79	91	72.1055	107	85.9221	154	115.597		13	12.2011	23	20.1878
BGIBMGA011794-RA-E1	chrA11	18	25.2813	45	44.7508	8	18.2039	19	24.3452		85	73.8327	165	125.463	47	54.9733	50	51.4069		158	124.151	149	118.063	160	128.482	231	173.395		45	42.2346	58	50.9084
BGIBMGA011797-RA-E1	chrA11	209	293.544	496	493.253	61	138.805	325	416.43		374	324.864	585	444.824	424	495.929	511	525.378		491	385.811	465	368.451	360	289.084	506	379.818		13	12.2011	8	7.02185
BGIBMGA011677-RA-E5	chrA11	18	25.2813	48	47.7342	2	4.55098	17	21.7825		84	72.9641	142	107.974	30	35.0893	22	22.619		232	182.298	226	179.075	408	327.628	573	430.11		83	77.8994	130	114.105
BGIBMGA011798-RA-E1	chrA11	30	42.1356	64	63.6456	8	18.2039	39	49.9717		66	57.3289	106	80.6006	34	39.7679	34	34.9567		119	93.5061	129	102.216	130	104.391	182	136.614		96	90.1005	128	112.35
BGIBMGA011676-RA-E11	chrA11	24	33.7084	68	67.6234	3	6.82646	36	46.1277		101	87.7307	192	145.994	32	37.4286	30	30.8441		247	194.084	227	179.868	384	308.356	512	384.321		39	36.6033	66	57.9303
BGIBMGA011799-RA-E1	chrA11	13	18.2587	14	13.9225	1	2.27549	4	5.1253		21	18.241	34	25.853	2	2.33929	8	8.2251		34	26.716	38	30.11	37	29.7114	57	42.7858		11	10.324	15	13.166
BGIBMGA011675-RA-E24	chrA11	217	304.781	523	520.104	58	131.978	295	377.991		361	313.572	548	416.69	438	512.304	518	532.575		445	349.665	423	335.172	337	270.614	466	349.793		0	0	0	0
BGIBMGA011801-RA-E1	chrA11	4	5.61807	19	18.8948	0	0	4	5.1253		27	23.4528	52	39.5399	9	10.5268	12	12.3376		64	50.289	66	52.2963	65	52.1957	114	85.5716		0	0	0	0
BGIBMGA011674-RA-E11	chrA11	130	182.587	293	291.377	22	50.0607	111	142.227		578	502.063	791	601.463	330	385.983	378	388.636		681	535.106	678	537.226	659	529.184	867	650.794		12	11.2626	18	15.7992
BGIBMGA011803-RA-E1	chrA11	199	279.499	265	263.533	58	131.978	183	234.482		241	209.338	290	220.511	217	253.813	218	224.134		274	215.3	283	224.24	234	187.904	241	180.901		188	176.447	211	185.201
BGIBMGA011804-RA-E1	chrA11	44	61.7988	111	110.385	10	22.7549	44	56.3783		126	109.446	180	136.869	63	73.6876	65	66.8289		235	184.655	244	193.338	315	252.948	414	310.76		106	99.486	167	146.581
BGIBMGA011672-RA-E6	chrA11	28	39.3265	87	86.5182	3	6.82646	36	46.1277		121	105.103	185	140.671	53	61.9911	66	67.8571		174	136.723	188	148.965	169	135.709	224	168.141		51	47.8659	48	42.1311
BGIBMGA011805-RA-E1	chrA11	6	8.42711	13	12.928	2	4.55098	5	6.40662		67	58.1976	112	85.1629	6	7.01786	14	14.3939		154	121.008	145	114.893	223	179.071	341	255.964		0	0	0	0
BGIBMGA011671-RA-E12	chrA11	16	22.4723	38	37.7896	2	4.55098	15	19.2199		42	36.4821	74	56.2684	11	12.8661	10	10.2814		114	89.5772	125	99.046	168	134.906	241	180.901		2	1.87709	8	7.02185
BGIBMGA011668-RA-E2	chrA11	1	1.40452	5	4.97231	0	0	0	0		25	21.7155	82	62.3514	39	45.6161	42	43.1818		53	41.6456	52	41.2032	27	21.6813	58	43.5364		5	4.69273	4	3.51093
BGIBMGA011808-RA-E1	chrA11	78	109.552	161	160.108	10	22.7549	66	84.5674		181	157.22	276	209.866	75	87.7233	94	96.6449		282	221.586	271	214.732	229	183.889	332	249.208		74	69.4525	84	73.7294
BGIBMGA011667-RA-E2	chrA11	37	51.9672	78	77.5681	9	20.4794	39	49.9717		114	99.0227	137	104.173	53	61.9911	61	62.7164		171	134.366	174	137.872	156	125.27	187	140.367		74	69.4525	112	98.3059
BGIBMGA011809-RA-E1	chrA11	32	44.9446	83	82.5404	11	25.0304	65	83.2861		30	26.0586	61	46.3834	28	32.75	28	28.7878		42	33.0021	39	30.9024	45	36.1355	65	48.7908		13	12.2011	29	25.4542
BGIBMGA011810-RA-E1	chrA11	26	36.5175	54	53.701	4	9.10195	21	26.9078		70	60.8034	122	92.7668	28	32.75	37	38.0411		126	99.0064	128	101.423	156	125.27	247	185.405		18	16.8938	31	27.2097
BGIBMGA011663-RA-E5	chrA11	22	30.8994	51	50.7176	4	9.10195	18	23.0638		51	44.2996	82	62.3514	42	49.1251	55	56.5475		81	63.647	90	71.3132	68	54.6047	92	69.0578		1	0.938547	1	0.877731
BGIBMGA011662-RA-E8	chrA11	45	63.2033	141	140.219	7	15.9284	59	75.5981		329	285.776	507	385.514	239	279.545	264	271.428		427	335.522	390	309.024	380	305.144	504	378.316		0	0	0	0
BGIBMGA011813-RA-E1	chrA11	2	2.80904	8	7.9557	0	0	2	2.56265		18	15.6352	46	34.9776	3	3.50893	7	7.19696		33	25.9302	36	28.5253	36	28.9084	79	59.2996		9	8.44692	13	11.4105
BGIBMGA011814-RA-E1	chrA11	5	7.02259	11	10.9391	0	0	3	3.84397		35	30.4017	92	69.9553	22	25.7322	31	31.8723		107	84.0769	94	74.4826	103	82.71	203	152.377		0	0	0	0
BGIBMGA011815-RA-E1	chrA11	35	49.1582	82	81.5459	7	15.9284	31	39.7211		96	83.3876	140	106.454	32	37.4286	47	48.3224		203	159.51	180	142.626	222	178.268	294	220.685		119	111.687	143	125.516
BGIBMGA011660-RA-E1	chrA11	113	158.711	263	261.544	9	20.4794	99	126.851		541	469.924	837	636.441	318	371.947	366	376.298		559	439.243	555	439.764	399	320.401	553	415.097		295	276.871	428	375.669
BGIBMGA011659-RA-E1	chrA11	97	136.238	223	221.765	11	25.0304	92	117.882		562	488.165	848	644.805	227	265.509	277	284.794		828	650.614	851	674.305	769	617.515	943	707.842		272	255.285	380	333.538
BGIBMGA011818-RA-E1	chrA11	56	78.653	142	141.214	13	29.5813	70	89.6927		176	152.877	262	199.22	77	90.0626	74	76.0821		322	253.016	307	243.257	397	318.795	492	369.309		76	71.3296	91	79.8736
BGIBMGA011658-RA-E5	chrA11	112	157.306	216	214.804	31	70.5401	126	161.447		159	138.111	222	168.805	128	149.714	154	158.333		194	152.438	204	161.643	158	126.876	191	143.37		210	197.095	290	254.542
BGIBMGA011819-RA-E1	chrA11	565	793.553	700	696.124	240	546.117	515	659.882		564	489.902	605	460.032	597	698.278	526	540.8		567	445.529	636	503.946	501	402.308	516	387.324		220	206.48	298	261.564
BGIBMGA011821-RA-E1	chrA11	10	14.0452	31	30.8283	5	11.3774	21	26.9078		32	27.7959	62	47.1438	13	15.2054	13	13.3658		63	49.5032	57	45.165	107	85.9221	140	105.088		76	71.3296	114	100.061
BGIBMGA011656-RA-E1	chrA11	18	25.2813	48	47.7342	2	4.55098	19	24.3452		39	33.8762	78	59.3099	17	19.884	22	22.619		75	58.9324	77	61.0124	53	42.5595	95	71.3096		29	27.2179	30	26.3319
BGIBMGA011822-RA-E1	chrA11	100	140.452	215	213.809	26	59.1627	127	162.728		194	168.512	309	234.958	103	120.473	115	118.236		331	260.088	336	266.236	408	327.628	544	408.342		153	143.598	180	157.992
BGIBMGA011823-RA-E1	chrA11	78	109.552	212	210.826	7	15.9284	67	85.8487		72	62.5407	143	108.735	113	132.17	146	150.108		157	123.365	146	115.686	87	69.8619	164	123.103		0	0	0	0
BGIBMGA011655-RA-E9	chrA11	4	5.61807	13	12.928	1	2.27549	6	7.68795		38	33.0076	64	48.6645	7	8.18751	7	7.19696		87	68.3616	70	55.4658	99	79.498	121	90.826		7	6.56983	13	11.4105
BGIBMGA011824-RA-E1	chrA11	256	359.557	339	337.123	61	138.805	213	272.922		233	202.389	261	198.46	174	203.518	174	178.896		266	209.014	260	206.016	274	220.025	271	203.42		257	241.207	267	234.354
BGIBMGA011654-RA-E1	chrA11	60	84.2711	120	119.335	11	25.0304	46	58.9409		102	88.5993	165	125.463	67	78.3662	52	53.4631		164	128.865	174	137.872	187	150.163	247	185.405		116	108.871	128	112.35
BGIBMGA011651-RA-E5	chrA11	220	308.994	345	343.09	63	143.356	240	307.518		263	228.447	348	264.613	221	258.491	236	242.64		303	238.087	304	240.88	271	217.616	315	236.448		140	131.397	165	144.826
BGIBMGA011827-RA-E1	chrA11	47	66.0124	114	113.369	4	9.10195	49	62.7849		257	223.235	411	312.518	80	93.5715	101	103.842		437	343.379	426	337.549	430	345.294	609	457.132		112	105.117	137	120.249
BGIBMGA011650-RA-E8	chrA11	152	213.487	350	348.062	42	95.5705	185	237.045		381	330.944	535	406.805	315	368.438	340	349.567		415	326.093	409	324.079	307	246.524	405	304.004		89	83.5307	103	90.4063
BGIBMGA011834-RA-E1	chrA11	209	293.544	355	353.034	54	122.876	225	288.298		273	237.133	362	275.259	257	300.599	264	271.428		237	186.226	232	183.829	169	135.709	230	172.644		544	510.569	649	569.648
BGIBMGA011835-RA-E1	chrA11	238	334.275	384	381.874	55	125.152	232	297.267		260	225.841	340	258.53	222	259.661	251	258.062		333	261.66	342	270.99	267	214.404	319	239.45		257	241.207	320	280.874
BGIBMGA011646-RA-E9	chrA11	11	15.4497	54	53.701	4	9.10195	12	15.3759		91	79.0445	195	148.275	43	50.2947	70	71.9696		122	95.8633	104	82.4063	84	67.4528	134	100.584		1	0.938547	0	0
BGIBMGA011840-RA-E1	chrA11	3	4.21356	17	16.9059	0	0	4	5.1253		48	41.6938	81	61.5911	17	19.884	16	16.4502		107	84.0769	117	92.7071	93	74.6799	123	92.3272		2	1.87709	0	0
BGIBMGA011841-RA-E1	chrA11	69	96.9118	148	147.18	8	18.2039	64	82.0048		110	95.5482	163	123.943	61	71.3483	64	65.8008		164	128.865	150	118.855	129	103.588	175	131.36		122	114.503	148	129.904
BGIBMGA011842-RA-E1	chrA11	15	21.0678	52	51.712	1	2.27549	14	17.9385		133	115.527	241	183.252	30	35.0893	49	50.3787		269	211.371	279	221.071	301	241.706	432	324.271		0	0	0	0
BGIBMGA011643-RA-E5	chrA11	28	39.3265	86	85.5238	9	20.4794	36	46.1277		37	32.139	69	52.4665	28	32.75	29	29.816		57	44.7886	69	54.6734	44	35.3324	71	53.2946		62	58.1899	57	50.0307
BGIBMGA011844-RA-E1	chrA11	684	960.691	962	956.673	192	436.894	627	803.39		1756	1525.3	1764	1341.32	1688	1974.36	1345	1382.84		1951	1533.03	2011	1593.45	1694	1360.3	1553	1165.72		700	656.983	872	765.382
BGIBMGA011640-RA-E1	chrA11	25	35.113	54	53.701	5	11.3774	20	25.6265		40	34.7448	49	37.2588	16	18.7143	25	25.7034		65	51.0747	64	50.7116	62	49.7866	76	57.0477		55	51.6201	84	73.7294
BGIBMGA011639-RA-E4	chrA11	38	53.3717	84	83.5348	5	11.3774	39	49.9717		54	46.9055	102	77.5591	34	39.7679	38	39.0692		105	82.5053	95	75.275	96	77.089	134	100.584		119	111.687	176	154.481
BGIBMGA011846-RA-E1	chrA11	78	109.552	146	145.192	19	43.2343	85	108.913		77	66.8838	118	89.7252	76	88.893	86	88.4198		94	73.8619	87	68.936	63	50.5896	85	63.8034		25	23.4637	32	28.0874
BGIBMGA011848-RA-E1	chrA11	9	12.6407	27	26.8505	0	0	12	15.3759		54	46.9055	104	79.0799	21	24.5625	18	18.5065		104	81.7196	104	82.4063	101	81.104	140	105.088		18	16.8938	19	16.6769
BGIBMGA011631-RA-E9	chrA11	16	22.4723	41	40.773	0	0	11	14.0946		71	61.672	122	92.7668	13	15.2054	21	21.5909		122	95.8633	107	84.7834	238	191.116	377	282.987		0	0	0	0
BGIBMGA011630-RA-E13	chrA11	142	199.442	432	429.608	14	31.8568	126	161.447		377	327.47	703	534.55	282	329.84	417	428.733		818	642.756	739	585.56	557	447.277	871	653.797		3	2.81564	2	1.75546
BGIBMGA011628-RA-E9	chrA11	9	12.6407	41	40.773	1	2.27549	9	11.5319		131	113.789	253	192.377	23	26.9018	49	50.3787		196	154.01	185	146.588	260	208.783	437	328.024		10	9.38547	6	5.26639
BGIBMGA011627-RA-E2	chrA11	0	0	3	2.98339	0	0	1	1.28132		18	15.6352	40	30.4153	1	1.16964	1	1.02814		32	25.1445	32	25.3558	49	39.3475	69	51.7933		15	14.0782	18	15.7992
BGIBMGA011626-RA-E3	chrA11	18	25.2813	47	46.7397	1	2.27549	19	24.3452		63	54.7231	110	83.6422	10	11.6964	16	16.4502		133	104.507	145	114.893	253	203.162	397	297.999		97	91.039	131	114.983
BGIBMGA011852-RA-E1	chrA11	0	0	2	1.98892	0	0	0	0		16	13.8979	34	25.853	2	2.33929	6	6.16882		36	28.2875	37	29.3176	61	48.9836	85	63.8034		10	9.38547	12	10.5328
BGIBMGA011625-RA-E17	chrA11	197	276.69	462	459.442	18	40.9588	166	212.7		137	119.001	228	173.367	192	224.572	250	257.034		267	209.799	226	179.075	193	154.981	314	235.697		34	31.9106	51	44.7643
BGIBMGA011854-RA-E1	chrA11	20	28.0904	55	54.6954	2	4.55098	17	21.7825		89	77.3072	156	118.62	71	83.0447	95	97.673		130	102.149	118	93.4995	89	71.4679	144	108.09		0	0	0	0
BGIBMGA011856-RA-E1	chrA11	146	205.06	298	296.35	33	75.0911	141	180.667		185	160.695	281	213.668	122	142.697	137	140.855		255	200.37	233	184.622	208	167.026	277	207.924		83	77.8994	107	93.9173
BGIBMGA011622-RA-E3	chrA11	3	4.21356	3	2.98339	0	0	0	0		19	16.5038	49	37.2588	1	1.16964	0	0		55	43.2171	44	34.8642	52	41.7565	84	63.0527		25	23.4637	36	31.5983
BGIBMGA011857-RA-E1	chrA11	100	140.452	245	243.643	15	34.1323	94	120.444		433	376.113	780	593.099	94	109.947	120	123.376		970	762.192	922	730.564	1325	1063.99	1798	1349.63		92	86.3463	128	112.35
BGIBMGA011621-RA-E4	chrA11	95	133.429	140	139.225	15	34.1323	73	93.5367		90	78.1758	138	104.933	64	74.8572	75	77.1103		108	84.8626	104	82.4063	77	61.8318	106	79.5665		108	101.363	122	107.083
BGIBMGA011858-RA-E1	chrA11	56	78.653	112	111.38	10	22.7549	56	71.7542		106	92.0738	129	98.0895	74	86.5537	85	87.3917		117	91.9345	125	99.046	118	94.7552	154	115.597		50	46.9273	59	51.7861
BGIBMGA011620-RA-E4	chrA11	3000	4213.56	3615	3594.98	1333	3033.23	2498	3200.75		2289	1988.27	2220	1688.05	2891	3381.44	2053	2110.77		2207	1734.18	2371	1878.71	1594	1280	1377	1033.61		983	922.592	1073	941.806
BGIBMGA011619-RA-E8	chrA11	172	241.577	397	394.802	29	65.9891	204	261.39		761	661.02	905	688.147	664	776.644	668	686.796		1027	806.981	1002	793.953	832	668.104	962	722.104		30	28.1564	24	21.0656
BGIBMGA011861-RA-E1	chrA11	26	36.5175	90	89.5016	4	9.10195	38	48.6903		232	201.52	356	270.697	124	145.036	140	143.939		311	244.373	324	256.727	263	211.192	400	300.251		0	0	0	0
BGIBMGA011618-RA-E7	chrA11	850	1193.84	1206	1199.32	409	930.675	955	1223.66		685	595.005	823	625.796	894	1045.66	813	835.875		592	465.173	602	477.006	465	373.4	537	403.087		2288	2147.4	2486	2182.04
BGIBMGA011862-RA-E1	chrA11	335	470.514	651	647.395	84	191.141	463	593.253		972	844.299	1250	950.479	999	1168.47	1003	1031.22		1092	858.056	1093	866.059	948	761.254	1091	818.935		155	145.475	189	165.891
BGIBMGA011615-RA-E17	chrA11	33	46.3491	73	72.5958	6	13.6529	29	37.1584		131	113.789	263	199.981	29	33.9197	38	39.0692		384	301.734	442	350.227	903	725.118	1158	869.227		15	14.0782	25	21.9433
BGIBMGA011867-RA-E1	chrA11	77	108.148	162	161.103	13	29.5813	71	90.974		83	72.0955	142	107.974	75	87.7233	89	91.5042		127	99.7922	125	99.046	111	89.1341	144	108.09		58	54.4357	58	50.9084
BGIBMGA011611-RA-E5	chrA11	44	61.7988	122	121.324	8	18.2039	43	55.0969		274	238.002	455	345.974	58	67.8394	83	85.3354		549	431.385	521	412.824	655	525.972	853	640.286		41	38.4804	66	57.9303
BGIBMGA011869-RA-E1	chrA11	39	54.7762	85	84.5293	6	13.6529	33	42.2837		50	43.431	100	76.0383	27	31.5804	37	38.0411		103	80.9338	92	72.8979	83	66.6498	117	87.8235		60	56.3128	77	67.5853
BGIBMGA011870-RA-E1	chrA11	350	491.582	475	472.37	170	386.833	376	481.778		284	246.688	336	255.489	355	415.224	305	313.582		271	212.942	282	223.448	187	150.163	228	171.143		741	695.463	695	610.023
BGIBMGA011608-RA-E10	chrA11	40	56.1807	119	118.341	8	18.2039	50	64.0662		49	42.5624	88	66.9137	35	40.9375	51	52.435		32	25.1445	31	24.5634	20	16.0602	38	28.5239		542	508.692	714	626.7
BGIBMGA011607-RA-E9	chrA11	37	51.9672	91	90.4961	10	22.7549	38	48.6903		98	85.1248	194	147.514	74	86.5537	103	105.898		344	270.303	285	225.825	158	126.876	232	174.146		111	104.179	205	179.935
BGIBMGA011606-RA-E1	chrA11	62	87.0802	91	90.4961	14	31.8568	58	74.3168		69	59.9348	85	64.6326	63	73.6876	64	65.8008		71	55.7893	72	57.0505	62	49.7866	63	47.2896		69	64.7597	74	64.9521
BGIBMGA011877-RA-E1	chrA11	207	290.735	403	400.768	67	152.458	300	384.397		236	204.994	363	276.019	197	230.42	250	257.034		286	224.729	275	217.901	252	202.359	353	264.972		30	28.1564	21	18.4324
BGIBMGA011879-RA-E1	chrA11	62	87.0802	167	166.075	7	15.9284	86	110.194		279	242.345	495	376.39	169	197.67	201	206.656		417	327.664	380	301.1	362	290.69	505	379.067		131	122.95	175	153.603
BGIBMGA011880-RA-E1	chrA11	145	203.655	295	293.366	23	52.3362	151	193.48		93	80.7817	180	136.869	101	118.134	129	132.63		69	54.2178	79	62.5971	34	27.3023	64	48.0402		126	118.257	154	135.171
BGIBMGA011604-RA-E7	chrA11	40	56.1807	94	93.4795	3	6.82646	43	55.0969		197	171.118	295	224.313	147	171.938	184	189.177		260	204.299	237	187.791	221	177.465	304	228.191		8	7.50837	8	7.02185
BGIBMGA011883-RA-E1	chrA11	8	11.2361	26	25.856	0	0	7	8.96927		43	37.3507	112	85.1629	16	18.7143	25	25.7034		80	62.8612	83	65.7666	109	87.5281	166	124.604		0	0	0	0
BGIBMGA011603-RA-E20	chrA11	10	14.0452	41	40.773	1	2.27549	8	10.2506		32	27.7959	80	60.8307	50	58.4822	48	49.3506		109	85.6484	104	82.4063	69	55.4077	125	93.8285		0	0	0	0
BGIBMGA011602-RA-E8	chrA11	3	4.21356	22	21.8782	0	0	4	5.1253		27	23.4528	44	33.4569	16	18.7143	21	21.5909		50	39.2883	39	30.9024	37	29.7114	53	39.7833		0	0	0	0
BGIBMGA011884-RA-E1	chrA11	51	71.6305	105	104.419	5	11.3774	39	49.9717		99	85.9934	157	119.38	69	80.7054	72	74.0259		155	121.794	146	115.686	131	105.194	171	128.357		87	81.6536	106	93.0395
BGIBMGA011601-RA-E16	chrA11	38	53.3717	93	92.485	5	11.3774	32	41.0024		94	81.6503	161	122.422	43	50.2947	51	52.435		123	96.6491	97	76.8597	84	67.4528	138	103.587		18	16.8938	35	30.7206
BGIBMGA011600-RA-E9	chrA11	58	81.4621	173	172.042	11	25.0304	94	120.444		46	39.9565	98	74.5176	52	60.8215	68	69.9133		25	19.6441	28	22.1863	12	9.63612	28	21.0176		7	6.56983	6	5.26639
BGIBMGA011599-RA-E5	chrA11	271	380.625	445	442.536	81	184.315	308	394.648		338	293.594	421	320.121	346	404.697	375	385.551		377	296.233	374	296.346	291	233.676	341	255.964		198	185.832	217	190.468
BGIBMGA010595-RA-E1	chrA12	621	872.206	840	835.348	194	441.445	578	740.605		937	813.897	969	736.812	864	1010.57	751	772.131		927	728.404	976	773.352	845	678.544	845	634.28		274	257.162	389	341.437
BGIBMGA010593-RA-E5	chrA12	167	234.555	298	296.35	43	97.846	189	242.17		272	236.265	359	272.978	199	232.759	207	212.824		310	243.587	326	258.312	263	211.192	323	242.453		91	85.4078	104	91.2841
BGIBMGA010596-RA-E1	chrA12	18	25.2813	60	59.6677	1	2.27549	16	20.5012		121	105.103	175	133.067	29	33.9197	32	32.9004		216	169.725	227	179.868	432	346.9	575	431.611		12	11.2626	25	21.9433
BGIBMGA010591-RA-E3	chrA12	5	7.02259	24	23.8671	1	2.27549	10	12.8132		87	75.57	128	97.3291	19	22.2232	34	34.9567		214	168.154	225	178.283	173	138.921	244	183.153		9	8.44692	9	7.89958
BGIBMGA010300-RA-E5	chrA12	103	144.665	204	202.87	14	31.8568	95	121.726		17	14.7665	31	23.5719	60	70.1786	72	74.0259		20	15.7153	20	15.8474	9	7.22709	19	14.2619		0	0	0	0
BGIBMGA010309-RA-E1	chrA12	330	463.491	430	427.619	113	257.13	331	424.118		262	227.579	316	240.281	298	348.554	283	290.963		260	204.299	274	217.109	174	139.724	193	144.871		225	211.173	220	193.101
BGIBMGA010311-RA-E1	chrA12	2	2.80904	11	10.9391	0	0	3	3.84397		22	19.1096	37	28.1342	16	18.7143	17	17.4783		38	29.8591	30	23.7711	26	20.8783	33	24.7707		0	0	1	0.877731
BGIBMGA010298-RA-E3	chrA12	50	70.2259	122	121.324	12	27.3059	74	94.818		111	96.4169	148	112.537	147	171.938	169	173.755		130	102.149	123	97.4613	105	84.3161	139	104.337		0	0	0	0
BGIBMGA010297-RA-E1	chrA12	315	442.423	666	662.312	75	170.662	456	584.284		215	186.753	366	278.3	320	374.286	396	407.142		269	211.371	247	195.715	152	122.058	268	201.168		4	3.75419	4	3.51093
BGIBMGA005854-RA-E9	chrA12	38	53.3717	108	107.402	2	4.55098	16	20.5012		4	3.47448	28	21.2907	22	25.7322	43	44.2099		40	31.4306	27	21.3939	13	10.4391	21	15.7632		0	0	0	0
BGIBMGA005853-RA-E4	chrA12	370	519.672	428	425.63	161	366.354	318	407.461		364	316.178	356	270.697	368	430.429	317	325.919		343	269.517	391	309.816	310	248.933	284	213.178		396	371.665	419	367.769
BGIBMGA005855-RA-E1	chrA12	108	151.688	175	174.031	42	95.5705	125	160.166		68	59.0662	92	69.9553	90	105.268	97	99.7293		74	58.1466	60	47.5421	41	32.9234	59	44.287		4	3.75419	1	0.877731
BGIBMGA005856-RA-E1	chrA12	268	376.411	580	576.788	3	6.82646	54	69.1915		3	2.60586	17	12.9265	134	156.732	180	185.065		172	135.152	154	122.025	70	56.2107	107	80.3172		0	0	0	0
BGIBMGA005852-RA-E3	chrA12	94	132.025	187	185.964	10	22.7549	70	89.6927		55	47.7741	81	61.5911	82	95.9108	111	114.123		138	108.436	136	107.762	72	57.8167	106	79.5665		0	0	1	0.877731
BGIBMGA005857-RA-E1	chrA12	48	67.4169	93	92.485	8	18.2039	39	49.9717		35	30.4017	61	46.3834	53	61.9911	60	61.6882		59	46.3601	64	50.7116	41	32.9234	52	39.0326		1	0.938547	0	0
BGIBMGA005858-RA-E1	chrA12	10	14.0452	22	21.8782	0	0	7	8.96927		3	2.60586	11	8.36422	17	19.884	20	20.5627		72	56.5751	59	46.7497	25	20.0753	46	34.5289		0	0	0	0
BGIBMGA005851-RA-E5	chrA12	24	33.7084	67	66.629	6	13.6529	37	47.409		163	141.585	330	250.927	129	150.884	180	185.065		214	168.154	178	141.042	184	147.754	291	218.433		0	0	0	0
BGIBMGA005859-RA-E1	chrA12	7	9.83163	13	12.928	0	0	4	5.1253		56	48.6427	105	79.8403	13	15.2054	14	14.3939		114	89.5772	120	95.0842	117	93.9522	163	122.352		22	20.648	56	49.153
BGIBMGA005850-RA-E1	chrA12	15	21.0678	38	37.7896	0	0	13	16.6572		50	43.431	74	56.2684	22	25.7322	31	31.8723		47	36.931	51	40.4108	40	32.1204	74	55.5465		17	15.9553	17	14.9214
BGIBMGA005845-RA-E6	chrA12	232	325.848	427	424.635	46	104.672	170	217.825		116	100.76	169	128.505	223	260.831	241	247.781		216	169.725	194	153.719	130	104.391	158	118.599		0	0	0	0
BGIBMGA005860-RA-E1	chrA12	230	323.039	528	525.076	33	75.0911	286	366.459		143	124.213	238	180.971	326	381.304	394	405.086		333	261.66	294	232.956	200	160.602	330	247.707		3	2.81564	3	2.63319
BGIBMGA005861-RA-E1	chrA12	208	292.14	345	343.09	10	22.7549	59	75.5981		13	11.2921	27	20.5304	94	109.947	106	108.983		197	154.796	177	140.249	58	46.5746	96	72.0603		0	0	0	0
BGIBMGA005862-RA-E1	chrA12	337	473.323	688	684.19	49	111.499	308	394.648		169	146.797	265	201.502	217	253.813	295	303.3		222	174.44	205	162.436	103	82.71	162	121.602		4	3.75419	0	0
BGIBMGA005864-RA-E1	chrA12	67	94.1027	138	137.236	9	20.4794	59	75.5981		116	100.76	156	118.62	58	67.8394	68	69.9133		154	121.008	161	127.571	122	97.9672	158	118.599		44	41.2961	62	54.4193
BGIBMGA005843-RA-E6	chrA12	273	383.434	498	495.242	23	52.3362	153	196.043		69	59.9348	95	72.2364	220	257.322	264	271.428		258	202.727	225	178.283	136	109.209	197	147.874		0	0	0	0
BGIBMGA005842-RA-E4	chrA12	163	228.937	331	329.167	22	50.0607	146	187.073		94	81.6503	164	124.703	163	190.652	194	199.459		162	127.294	149	118.063	98	78.695	150	112.594		0	0	0	0
BGIBMGA005865-RA-E1	chrA12	75	105.339	180	179.003	16	36.4078	94	120.444		54	46.9055	87	66.1534	81	94.7412	95	97.673		93	73.0762	92	72.8979	44	35.3324	83	62.3021		0	0	0	0
BGIBMGA005841-RA-E2	chrA12	30	42.1356	65	64.6401	9	20.4794	29	37.1584		48	41.6938	56	42.5815	20	23.3929	26	26.7316		65	51.0747	56	44.3726	60	48.1806	69	51.7933		90	84.4692	98	86.0177
BGIBMGA005838-RA-E14	chrA12	635	891.869	1114	1107.83	132	300.364	684	876.426		385	334.419	534	406.045	744	870.215	815	837.932		625	491.103	594	470.667	414	332.446	614	460.885		0	0	0	0
BGIBMGA005837-RA-E29	chrA12	349	490.177	891	886.066	22	50.0607	158	202.449		177	153.746	341	259.291	311	363.759	432	444.155		523	410.955	459	363.697	287	230.464	447	335.531		0	0	0	0
BGIBMGA005836-RA-E5	chrA12	15	21.0678	51	50.7176	0	0	11	14.0946		18	15.6352	35	26.6134	18	21.0536	23	23.6472		31	24.3587	32	25.3558	22	17.6662	41	30.7757		0	0	0	0
BGIBMGA005835-RA-E7	chrA12	147	206.464	429	426.624	17	38.6833	104	133.258		185	160.695	381	289.706	198	231.59	254	261.147		262	205.87	253	200.469	194	155.784	333	249.959		0	0	0	0
BGIBMGA005834-RA-E4	chrA12	185	259.836	342	340.106	44	100.121	185	237.045		239	207.6	355	269.936	183	214.045	231	237.5		274	215.3	262	207.601	173	138.921	259	194.413		1	0.938547	1	0.877731
BGIBMGA005869-RA-E1	chrA12	25	35.113	62	61.6567	3	6.82646	30	38.4397		49	42.5624	67	50.9457	27	31.5804	26	26.7316		78	61.2897	70	55.4658	71	57.0137	84	63.0527		12	11.2626	22	19.3101
BGIBMGA005202-RA-E11	chrA12	30	42.1356	105	104.419	1	2.27549	16	20.5012		169	146.797	326	247.885	58	67.8394	70	71.9696		317	249.088	305	241.672	382	306.75	557	418.1		20	18.7709	23	20.1878
BGIBMGA005204-RA-E1	chrA12	10	14.0452	27	26.8505	0	0	5	6.40662		47	40.8252	110	83.6422	19	22.2232	26	26.7316		83	65.2185	69	54.6734	51	40.9535	82	61.5515		11	10.324	13	11.4105
BGIBMGA005200-RA-E7	chrA12	0	0	9	8.95016	0	0	5	6.40662		25	21.7155	44	33.4569	0	0	11	11.3095		51	40.074	53	41.9955	53	42.5595	98	73.5615		11	10.324	32	28.0874
BGIBMGA005199-RA-E14	chrA12	12	16.8542	44	43.7563	0	0	0	0		218	189.359	413	314.038	24	28.0715	46	47.2943		879	690.688	842	667.174	1456	1169.18	2004	1504.26		0	0	0	0
BGIBMGA005205-RA-E1	chrA12	2551	3582.93	3486	3466.7	1046	2380.16	2549	3266.1		2031	1764.17	2213	1682.73	2798	3272.66	2274	2337.98		2120	1665.82	2138	1694.08	1630	1308.91	1647	1236.28		250	234.637	239	209.778
BGIBMGA005197-RA-E12	chrA12	176	247.195	409	406.735	35	79.6421	214	274.203		182	158.089	311	236.479	288	336.858	338	347.51		297	233.372	288	228.202	204	163.814	294	220.685		3	2.81564	3	2.63319
BGIBMGA005206-RA-E1	chrA12	3	4.21356	17	16.9059	0	0	4	5.1253		41	35.6134	73	55.508	23	26.9018	30	30.8441		55	43.2171	58	45.9574	43	34.5294	65	48.7908		2	1.87709	10	8.77731
BGIBMGA005207-RA-E1	chrA12	20	28.0904	55	54.6954	1	2.27549	30	38.4397		39	33.8762	74	56.2684	27	31.5804	25	25.7034		29	22.7872	32	25.3558	19	15.2572	39	29.2745		19	17.8324	18	15.7992
BGIBMGA005208-RA-E1	chrA12	39	54.7762	119	118.341	6	13.6529	31	39.7211		43	37.3507	76	57.7891	20	23.3929	18	18.5065		43	33.7879	45	35.6566	18	14.4542	46	34.5289		487	457.072	581	509.962
BGIBMGA005210-RA-E1	chrA12	69	96.9118	167	166.075	14	31.8568	101	129.414		196	170.25	299	227.355	135	157.902	155	159.361		299	234.944	271	214.732	252	202.359	322	241.702		12	11.2626	15	13.166
BGIBMGA005188-RA-E2	chrA12	18	25.2813	85	84.5293	2	4.55098	25	32.0331		312	271.01	499	379.431	64	74.8572	93	95.6168		541	425.099	574	454.819	673	540.426	943	707.842		40	37.5419	60	52.6639
BGIBMGA005213-RA-E1	chrA12	70	98.3163	125	124.308	30	68.2646	105	134.539		92	79.9131	124	94.2876	105	122.813	108	111.039		96	75.4335	102	80.8216	67	53.8017	92	69.0578		13	12.2011	11	9.65504
BGIBMGA005214-RA-E1	chrA12	14	19.6633	45	44.7508	4	9.10195	24	30.7518		120	104.234	238	180.971	98	114.625	118	121.32		189	148.51	192	152.135	140	112.421	224	168.141		37	34.7262	36	31.5983
BGIBMGA005186-RA-E2	chrA12	50	70.2259	87	86.5182	8	18.2039	38	48.6903		92	79.9131	129	98.0895	47	54.9733	56	57.5757		140	110.007	144	114.101	148	118.845	162	121.602		160	150.167	176	154.481
BGIBMGA005184-RA-E2	chrA12	24	33.7084	63	62.6511	7	15.9284	44	56.3783		32	27.7959	66	50.1853	45	52.634	59	60.6601		48	37.7167	40	31.6947	32	25.6963	57	42.7858		25	23.4637	14	12.2882
BGIBMGA005183-RA-E2	chrA12	51	71.6305	108	107.402	12	27.3059	82	105.069		161	139.848	306	232.677	128	149.714	156	160.389		271	212.942	258	204.431	172	138.118	248	186.156		76	71.3296	60	52.6639
BGIBMGA005216-RA-E1	chrA12	111	155.902	203	201.876	18	40.9588	112	143.508		135	117.264	197	149.796	124	145.036	146	150.108		145	113.936	157	124.402	89	71.4679	142	106.589		73	68.5139	118	103.572
BGIBMGA005182-RA-E10	chrA12	66	92.6982	177	176.02	9	20.4794	78	99.9433		239	207.6	469	356.62	119	139.188	194	199.459		414	325.307	399	316.155	300	240.903	461	346.039		0	0	0	0
BGIBMGA005181-RA-E3	chrA12	5	7.02259	14	13.9225	0	0	6	7.68795		22	19.1096	39	29.655	8	9.35715	15	15.4221		33	25.9302	34	26.9405	31	24.8933	50	37.5314		0	0	1	0.877731
BGIBMGA005217-RA-E1	chrA12	26	36.5175	64	63.6456	5	11.3774	31	39.7211		42	36.4821	80	60.8307	28	32.75	25	25.7034		65	51.0747	77	61.0124	73	58.6197	78	58.549		15	14.0782	13	11.4105
BGIBMGA010332-RA-E18	chrA12	10	14.0452	55	54.6954	1	2.27549	14	17.9385		17	14.7665	40	30.4153	20	23.3929	26	26.7316		29	22.7872	23	18.2245	22	17.6662	46	34.5289		0	0	0	0
BGIBMGA010331-RA-E6	chrA12	8	11.2361	34	33.8117	0	0	4	5.1253		23	19.9783	52	39.5399	9	10.5268	17	17.4783		59	46.3601	46	36.4489	44	35.3324	78	58.549		0	0	0	0
BGIBMGA010330-RA-E19	chrA12	25	35.113	91	90.4961	3	6.82646	24	30.7518		176	152.877	274	208.345	65	76.0269	77	79.1666		242	190.155	221	175.113	240	192.722	353	264.972		5	4.69273	8	7.02185
BGIBMGA010333-RA-E1	chrA12	15	21.0678	39	38.784	0	0	11	14.0946		115	99.8913	164	124.703	57	66.6697	66	67.8571		139	109.221	140	110.932	142	114.027	181	135.864		2	1.87709	0	0
BGIBMGA010335-RA-E1	chrA12	18	25.2813	59	58.6733	1	2.27549	21	26.9078		175	152.009	368	279.821	46	53.8036	71	72.9977		499	392.097	489	387.468	857	688.18	1399	1050.13		0	0	0	0
BGIBMGA010336-RA-E1	chrA12	18	25.2813	41	40.773	4	9.10195	19	24.3452		164	142.454	272	206.824	31	36.259	33	33.9285		552	433.742	515	408.07	515	413.55	736	552.462		0	0	0	0
BGIBMGA010337-RA-E1	chrA12	180	252.813	221	219.776	61	138.805	144	184.511		168	145.928	184	139.911	150	175.447	132	135.714		168	132.009	189	149.758	136	109.209	139	104.337		64	60.067	71	62.3189
BGIBMGA010338-RA-E1	chrA12	100	140.452	240	238.671	18	40.9588	118	151.196		186	161.563	359	272.978	129	150.884	177	181.98		307	241.23	297	235.333	201	161.405	286	214.68		9	8.44692	16	14.0437
BGIBMGA010326-RA-E2	chrA12	74	103.934	193	191.931	13	29.5813	90	115.319		74	64.2779	132	100.371	84	98.2501	85	87.3917		126	99.0064	100	79.2368	64	51.3926	122	91.5766		17	15.9553	18	15.7992
BGIBMGA010340-RA-E1	chrA12	19	26.6859	46	45.7453	1	2.27549	15	19.2199		54	46.9055	101	76.7987	29	33.9197	42	43.1818		104	81.7196	103	81.6139	77	61.8318	148	111.093		4	3.75419	7	6.14412
BGIBMGA010325-RA-E5	chrA12	149	209.273	249	247.621	42	95.5705	154	197.324		173	150.271	227	172.607	145	169.598	148	152.164		197	154.796	201	159.266	167	134.103	205	153.879		90	84.4692	104	91.2841
BGIBMGA010343-RA-E1	chrA12	10	14.0452	28	27.8449	0	0	10	12.8132		71	61.672	155	117.859	19	22.2232	29	29.816		232	182.298	235	186.207	336	269.811	469	352.044		9	8.44692	25	21.9433
BGIBMGA010321-RA-E3	chrA12	6	8.42711	23	22.8726	0	0	10	12.8132		19	16.5038	30	22.8115	6	7.01786	12	12.3376		29	22.7872	41	32.4871	31	24.8933	45	33.7783		3	2.81564	3	2.63319
BGIBMGA010350-RA-E1	chrA12	21	29.4949	59	58.6733	2	4.55098	27	34.5958		95	82.5189	146	111.016	34	39.7679	39	40.0973		151	118.651	155	122.817	178	142.936	259	194.413		79	74.1452	95	83.3845
BGIBMGA010318-RA-E1	chrA12	68	95.5073	148	147.18	18	40.9588	65	83.2861		100	86.862	143	108.735	58	67.8394	65	66.8289		136	106.864	134	106.177	122	97.9672	162	121.602		20	18.7709	27	23.6987
BGIBMGA010351-RA-E1	chrA12	95	133.429	121	120.33	24	54.6117	81	103.787		81	70.3583	98	74.5176	61	71.3483	72	74.0259		89	69.9331	88	69.7284	74	59.4227	75	56.2971		267	250.592	269	236.11
BGIBMGA010317-RA-E7	chrA12	13	18.2587	34	33.8117	2	4.55098	11	14.0946		33	28.6645	47	35.738	15	17.5447	18	18.5065		55	43.2171	71	56.2582	57	45.7716	79	59.2996		30	28.1564	31	27.2097
BGIBMGA010352-RA-E1	chrA12	139	195.228	262	260.549	9	20.4794	81	103.787		307	266.666	435	330.767	185	216.384	245	251.894		280	220.014	249	197.3	200	160.602	275	206.423		5	4.69273	3	2.63319
BGIBMGA010316-RA-E2	chrA12	71	99.7208	173	172.042	11	25.0304	89	114.038		172	149.403	270	205.304	106	123.982	112	115.151		265	208.228	251	198.884	250	200.753	322	241.702		137	128.581	180	157.992
BGIBMGA005226-RA-E10	chrA12	12	16.8542	42	41.7674	1	2.27549	16	20.5012		45	39.0879	86	65.393	10	11.6964	13	13.3658		50	39.2883	53	41.9955	58	46.5746	90	67.5565		4	3.75419	11	9.65504
BGIBMGA005222-RA-E5	chrA12	157	220.509	288	286.405	48	109.223	182	233.201		232	201.52	320	243.323	187	218.723	194	199.459		288	226.3	303	240.088	264	211.995	325	243.954		86	80.715	86	75.4849
BGIBMGA005231-RA-E1	chrA12	2	2.80904	10	9.94462	0	0	2	2.56265		27	23.4528	49	37.2588	13	15.2054	21	21.5909		74	58.1466	64	50.7116	68	54.6047	122	91.5766		0	0	0	0
BGIBMGA005232-RA-E1	chrA12	90	126.407	256	254.582	29	65.9891	152	194.761		126	109.446	227	172.607	158	184.804	210	215.909		158	124.151	137	108.554	83	66.6498	134	100.584		0	0	0	0
BGIBMGA005233-RA-E1	chrA12	4	5.61807	39	38.784	1	2.27549	7	8.96927		41	35.6134	78	59.3099	36	42.1072	38	39.0692		39	30.6448	34	26.9405	36	28.9084	64	48.0402		15	14.0782	15	13.166
BGIBMGA010644-RA-E1	chrA12	181	254.218	427	424.635	24	54.6117	163	208.856		968	840.825	1259	957.323	609	712.313	662	680.627		1041	817.982	1047	829.61	1044	838.343	1195	897		71	66.6368	77	67.5853
BGIBMGA010641-RA-E4	chrA12	8	11.2361	21	20.8837	0	0	8	10.2506		44	38.2193	64	48.6645	19	22.2232	23	23.6472		59	46.3601	55	43.5803	44	35.3324	70	52.5439		10	9.38547	14	12.2882
BGIBMGA010640-RA-E5	chrA12	35	49.1582	85	84.5293	9	20.4794	53	67.9102		28	24.3214	39	29.655	16	18.7143	20	20.5627		11	8.64342	17	13.4703	4	3.21204	12	9.00753		12	11.2626	23	20.1878
BGIBMGA010638-RA-E4	chrA12	62	87.0802	160	159.114	13	29.5813	53	67.9102		122	105.972	192	145.994	69	80.7054	63	64.7726		160	125.722	183	145.003	175	140.527	221	165.889		112	105.117	130	114.105
BGIBMGA010650-RA-E1	chrA12	94	132.025	229	227.732	11	25.0304	83	106.35		172	149.403	281	213.668	131	153.223	168	172.727		277	217.657	261	206.808	192	154.178	292	219.183		0	0	0	0
BGIBMGA010637-RA-E11	chrA12	8	11.2361	36	35.8006	2	4.55098	16	20.5012		60	52.1172	100	76.0383	7	8.18751	12	12.3376		189	148.51	188	148.965	253	203.162	367	275.48		13	12.2011	31	27.2097
BGIBMGA010636-RA-E22	chrA12	9	12.6407	24	23.8671	1	2.27549	6	7.68795		47	40.8252	118	89.7252	8	9.35715	17	17.4783		170	133.58	150	118.855	223	179.071	354	265.722		0	0	0	0
BGIBMGA010651-RA-E1	chrA12	54	75.844	131	130.275	7	15.9284	57	73.0355		110	95.5482	165	125.463	40	46.7858	38	39.0692		162	127.294	165	130.741	183	146.951	252	189.158		85	79.7765	92	80.7513
BGIBMGA010635-RA-E2	chrA12	78	109.552	223	221.765	17	38.6833	76	97.3807		396	343.974	579	440.262	199	232.759	217	223.106		587	461.244	617	488.891	634	509.108	781	586.24		310	290.95	414	363.381
BGIBMGA010653-RA-E1	chrA12	90	126.407	147	146.186	25	56.8872	75	96.0993		81	70.3583	125	95.0479	63	73.6876	65	66.8289		102	80.148	106	83.991	83	66.6498	109	81.8184		115	107.933	124	108.839
BGIBMGA010634-RA-E2	chrA12	16	22.4723	36	35.8006	0	0	21	26.9078		30	26.0586	61	46.3834	13	15.2054	15	15.4221		68	53.432	55	43.5803	67	53.8017	116	87.0728		63	59.1285	83	72.8517
BGIBMGA010655-RA-E1	chrA12	117	164.329	304	302.317	20	45.5098	115	147.352		316	274.484	488	371.067	136	159.072	169	173.755		556	436.885	522	413.616	514	412.747	668	501.419		102	95.7318	171	150.092
BGIBMGA010656-RA-E1	chrA12	24	33.7084	62	61.6567	5	11.3774	32	41.0024		72	62.5407	111	84.4026	39	45.6161	42	43.1818		123	96.6491	109	86.3682	108	86.7251	140	105.088		18	16.8938	21	18.4324
BGIBMGA010657-RA-E1	chrA12	186	261.24	435	432.591	24	54.6117	165	211.419		709	615.852	1050	798.403	289	338.027	302	310.497		1209	949.99	1261	999.176	1384	1111.37	1575	1182.24		185	173.631	277	243.132
BGIBMGA010658-RA-E1	chrA12	65	91.2937	153	152.153	14	31.8568	59	75.5981		208	180.673	342	260.051	70	81.8751	93	95.6168		380	298.591	368	291.592	384	308.356	525	394.08		226	212.112	299	262.442
BGIBMGA010632-RA-E10	chrA12	10	14.0452	29	28.8394	3	6.82646	15	19.2199		39	33.8762	77	58.5495	12	14.0357	7	7.19696		112	88.0057	127	100.631	177	142.133	252	189.158		21	19.7095	45	39.4979
BGIBMGA010659-RA-E1	chrA12	81	113.766	216	214.804	20	45.5098	106	135.82		643	558.523	973	739.853	371	433.938	412	423.592		1033	811.695	965	764.635	887	712.27	1063	797.917		16	15.0167	18	15.7992
BGIBMGA010628-RA-E43	chrA12	37	51.9672	109	108.396	7	15.9284	30	38.4397		213	185.016	441	335.329	109	127.491	158	162.446		506	397.597	431	341.511	455	365.37	711	533.696		0	0	0	0
BGIBMGA010663-RA-E1	chrA12	22	30.8994	36	35.8006	2	4.55098	23	29.4705		53	46.0369	92	69.9553	29	33.9197	29	29.816		139	109.221	117	92.7071	157	126.073	195	146.372		45	42.2346	43	37.7424
BGIBMGA010626-RA-E10	chrA12	140	196.633	350	348.062	24	54.6117	185	237.045		360	312.703	538	409.086	388	453.822	428	440.043		499	392.097	480	380.337	361	289.887	486	364.805		0	0	0	0
BGIBMGA010664-RA-E1	chrA12	89	125.002	165	164.086	16	36.4078	75	96.0993		106	92.0738	173	131.546	74	86.5537	69	70.9415		141	110.793	133	105.385	130	104.391	184	138.116		46	43.1732	61	53.5416
BGIBMGA010625-RA-E2	chrA12	6	8.42711	9	8.95016	1	2.27549	4	5.1253		12	10.4234	23	17.4888	6	7.01786	2	2.05627		29	22.7872	35	27.7329	33	26.4993	49	36.7808		20	18.7709	15	13.166
BGIBMGA010623-RA-E1	chrA12	8	11.2361	21	20.8837	2	4.55098	12	15.3759		20	17.3724	26	19.77	10	11.6964	12	12.3376		29	22.7872	29	22.9787	36	28.9084	47	35.2795		24	22.5251	31	27.2097
BGIBMGA010665-RA-E1	chrA12	25	35.113	62	61.6567	3	6.82646	24	30.7518		91	79.0445	171	130.026	37	43.2768	35	35.9848		208	163.439	192	152.135	263	211.192	386	289.742		23	21.5866	27	23.6987
BGIBMGA010666-RA-E1	chrA12	449	630.629	787	782.642	140	318.568	451	577.877		662	575.027	766	582.454	701	819.921	695	714.555		938	737.048	947	750.373	783	628.757	898	674.064		12	11.2626	14	12.2882
BGIBMGA010622-RA-E4	chrA12	156	219.105	278	276.461	40	91.0195	185	237.045		160	138.979	225	171.086	177	207.027	182	187.121		178	139.866	182	144.211	143	114.83	189	141.869		71	66.6368	82	71.974
BGIBMGA010667-RA-E1	chrA12	25	35.113	52	51.712	2	4.55098	13	16.6572		63	54.7231	91	69.1949	21	24.5625	31	31.8723		93	73.0762	100	79.2368	100	80.301	120	90.0753		22	20.648	27	23.6987
BGIBMGA010621-RA-E5	chrA12	119	167.138	268	266.516	21	47.7852	135	172.979		412	357.872	611	464.594	158	184.804	197	202.543		656	515.462	663	525.34	819	657.665	987	740.87		142	133.274	181	158.869
BGIBMGA010668-RA-E1	chrA12	191	268.263	284	282.427	57	129.703	173	221.669		200	173.724	236	179.45	192	224.572	175	179.924		230	180.726	231	183.037	176	141.33	188	141.118		175	164.246	199	174.669
BGIBMGA010620-RA-E4	chrA12	140	196.633	292	290.383	32	72.8156	152	194.761		205	178.067	300	228.115	108	126.322	126	129.545		290	227.872	281	222.656	280	224.843	351	263.47		176	165.184	237	208.022
BGIBMGA010670-RA-E1	chrA12	42	58.9898	116	115.358	5	11.3774	41	52.5343		286	248.425	471	358.141	100	116.964	126	129.545		446	350.451	438	347.057	441	354.127	624	468.392		40	37.5419	49	43.0088
BGIBMGA010619-RA-E4	chrA12	165	231.746	324	322.206	35	79.6421	157	201.168		250	217.155	341	259.291	199	232.759	212	217.965		300	235.73	299	236.918	211	169.435	292	219.183		68	63.8212	93	81.629
BGIBMGA010671-RA-E1	chrA12	394	553.38	477	474.359	152	345.874	340	435.65		381	330.944	414	314.799	358	418.733	324	333.116		400	314.306	424	335.964	394	316.386	398	298.75		377	353.832	412	361.625
BGIBMGA010616-RA-E6	chrA12	46	64.6079	95	94.4739	6	13.6529	52	66.6289		67	58.1976	114	86.6837	44	51.4643	47	48.3224		116	91.1488	110	87.1605	117	93.9522	156	117.098		130	122.011	167	146.581
BGIBMGA010673-RA-E1	chrA12	181	254.218	350	348.062	19	43.2343	149	190.917		492	427.361	632	480.562	231	270.188	263	270.4		673	528.82	690	546.734	665	534.002	723	542.704		275	258.1	379	332.66
BGIBMGA010615-RA-E9	chrA12	20	28.0904	53	52.7065	1	2.27549	23	29.4705		60	52.1172	97	73.7572	23	26.9018	22	22.619		102	80.148	102	80.8216	143	114.83	198	148.624		0	0	0	0
BGIBMGA010611-RA-E6	chrA12	13	18.2587	35	34.8062	1	2.27549	14	17.9385		65	56.4603	106	80.6006	22	25.7322	36	37.0129		126	99.0064	107	84.7834	66	52.9987	98	73.5615		146	137.028	172	150.97
BGIBMGA010679-RA-E1	chrA12	14	19.6633	37	36.7951	1	2.27549	19	24.3452		119	103.366	190	144.473	27	31.5804	40	41.1255		200	157.153	189	149.758	217	174.253	307	230.443		34	31.9106	49	43.0088
BGIBMGA010681-RA-E1	chrA12	255	358.152	471	468.392	95	216.171	384	492.029		135	117.264	223	169.566	224	262	268	275.541		79	62.0754	68	53.881	156	125.27	210	157.632		137	128.581	196	172.035
BGIBMGA010683-RA-E1	chrA12	49	68.8214	136	135.247	11	25.0304	55	70.4728		98	85.1248	173	131.546	96	112.286	134	137.77		189	148.51	196	155.304	125	100.376	212	159.133		0	0	0	0
BGIBMGA010604-RA-E2	chrA12	2169	3046.4	2315	2302.18	735	1672.48	1309	1677.25		1724	1497.5	1508	1146.66	1752	2049.22	1082	1112.44		1582	1243.08	1819	1441.32	1263	1014.2	922	692.079		1121	1052.11	1085	952.338
BGIBMGA010684-RA-E1	chrA12	567	796.362	646	642.423	280	637.137	498	638.1		441	383.062	432	328.486	573	670.206	436	448.268		398	312.735	433	343.095	346	277.841	336	252.211		886	831.553	884	775.914
BGIBMGA010603-RA-E2	chrA12	5	7.02259	30	29.8339	2	4.55098	6	7.68795		140	121.607	266	202.262	39	45.6161	46	47.2943		255	200.37	254	201.262	254	203.965	364	273.229		16	15.0167	25	21.9433
BGIBMGA010602-RA-E10	chrA12	11	15.4497	36	35.8006	0	0	8	10.2506		82	71.2269	160	121.661	13	15.2054	26	26.7316		167	131.223	149	118.063	194	155.784	300	225.188		19	17.8324	24	21.0656
BGIBMGA005889-RA-E1	chrA12	42	58.9898	88	87.5127	4	9.10195	31	39.7211		176	152.877	294	223.553	123	143.866	165	169.643		264	207.442	241	190.961	201	161.405	319	239.45		16	15.0167	4	3.51093
BGIBMGA005891-RA-E1	chrA12	19	26.6859	47	46.7397	4	9.10195	23	29.4705		48	41.6938	69	52.4665	21	24.5625	22	22.619		95	74.6477	97	76.8597	110	88.3311	123	92.3272		68	63.8212	86	75.4849
BGIBMGA005885-RA-E10	chrA12	95	133.429	269	267.51	18	40.9588	85	108.913		128	111.183	233	177.169	161	188.313	188	193.29		217	170.511	215	170.359	138	110.815	215	161.385		5	4.69273	5	4.38866
BGIBMGA005894-RA-E1	chrA12	261	366.579	527	524.082	104	236.651	426	545.844		373	323.995	530	403.003	516	603.536	551	566.504		445	349.665	417	330.418	332	266.599	460	345.289		6	5.63128	6	5.26639
BGIBMGA005884-RA-E5	chrA12	157	220.509	455	452.48	23	52.3362	157	201.168		284	246.688	526	399.962	211	246.795	303	311.526		567	445.529	548	434.218	553	444.065	854	641.036		0	0	0	0
BGIBMGA005883-RA-E15	chrA12	27	37.922	68	67.6234	1	2.27549	14	17.9385		158	137.242	247	187.815	39	45.6161	47	48.3224		375	294.662	377	298.723	533	428.004	745	559.218		31	29.095	66	57.9303
BGIBMGA005895-RA-E1	chrA12	46	64.6079	103	102.43	7	15.9284	55	70.4728		59	51.2486	101	76.7987	38	44.4465	50	51.4069		68	53.432	69	54.6734	68	54.6047	111	83.3197		4	3.75419	8	7.02185
BGIBMGA005882-RA-E4	chrA12	48	67.4169	96	95.4684	9	20.4794	43	55.0969		62	53.8545	96	72.9968	50	58.4822	44	45.238		62	48.7174	76	60.22	45	36.1355	61	45.7883		93	87.2849	95	83.3845
BGIBMGA005896-RA-E1	chrA12	138	193.824	279	277.455	29	65.9891	133	170.416		145	125.95	229	174.128	119	139.188	123	126.461		171	134.366	201	159.266	133	106.8	206	154.629		132	123.888	154	135.171
BGIBMGA005897-RA-E1	chrA12	455	639.056	705	701.096	59	134.254	279	357.49		580	503.8	719	546.716	284	332.179	307	315.638		591	464.387	608	481.76	497	399.096	596	447.374		904	848.446	945	829.456
BGIBMGA005879-RA-E5	chrA12	28	39.3265	75	74.5847	4	9.10195	28	35.8771		59	51.2486	101	76.7987	30	35.0893	27	27.7597		103	80.9338	111	87.9529	93	74.6799	120	90.0753		32	30.0335	43	37.7424
BGIBMGA005898-RA-E1	chrA12	193	271.072	312	310.272	59	134.254	208	266.515		240	208.469	321	244.083	213	249.134	225	231.331		252	198.013	235	186.207	151	121.255	194	145.622		47	44.1117	65	57.0525
BGIBMGA005878-RA-E6	chrA12	77	108.148	164	163.092	15	34.1323	80	102.506		123	106.84	199	151.316	80	93.5715	97	99.7293		170	133.58	161	127.571	158	126.876	217	162.886		99	92.9161	145	127.271
BGIBMGA005900-RA-E1	chrA12	164	230.341	252	250.605	43	97.846	154	197.324		178	154.614	214	162.722	148	173.107	169	173.755		205	161.082	209	165.605	170	136.512	184	138.116		100	93.8547	122	107.083
BGIBMGA005876-RA-E7	chrA12	44	61.7988	151	150.164	1	2.27549	37	47.409		521	452.551	939	714	168	196.5	250	257.034		1111	872.985	1066	844.665	859	689.786	1212	909.761		101	94.7932	134	117.616
BGIBMGA005875-RA-E5	chrA12	1	1.40452	1	0.994462	1	2.27549	1	1.28132		42	36.4821	97	73.7572	4	4.67858	14	14.3939		127	99.7922	128	101.423	130	104.391	204	153.128		1	0.938547	0	0
BGIBMGA010490-RA-E1	chrA12	189	265.454	412	409.719	37	84.1931	203	260.109		58	50.38	100	76.0383	147	171.938	196	201.515		109	85.6484	99	78.4445	64	51.3926	100	75.0628		5	4.69273	0	0
BGIBMGA010493-RA-E1	chrA12	124	174.16	269	267.51	28	63.7137	130	166.572		269	233.659	427	324.684	128	149.714	139	142.911		440	345.737	501	396.977	684	549.259	857	643.288		91	85.4078	126	110.594
BGIBMGA010489-RA-E5	chrA12	365	512.649	488	485.298	141	320.844	386	494.591		372	323.127	438	333.048	387	452.652	366	376.298		381	299.377	368	291.592	357	286.675	375	281.485		121	113.564	154	135.171
BGIBMGA010488-RA-E5	chrA12	87	122.193	179	178.009	19	43.2343	120	153.759		198	171.987	271	206.064	155	181.295	176	180.952		238	187.012	237	187.791	229	183.889	266	199.667		75	70.391	91	79.8736
BGIBMGA010494-RA-E1	chrA12	26	36.5175	63	62.6511	2	4.55098	21	26.9078		46	39.9565	69	52.4665	20	23.3929	26	26.7316		75	58.9324	72	57.0505	67	53.8017	94	70.559		67	62.8826	82	71.974
BGIBMGA010487-RA-E3	chrA12	759	1066.03	845	840.321	268	609.831	460	589.409		561	487.296	518	393.879	497	581.313	355	364.989		590	463.601	648	513.455	475	381.43	385	288.992		562	527.463	592	519.617
BGIBMGA010495-RA-E1	chrA12	78	109.552	216	214.804	28	63.7137	142	181.948		414	359.609	625	475.24	341	398.849	411	422.564		442	347.308	443	351.019	383	307.553	512	384.321		0	0	2	1.75546
BGIBMGA010498-RA-E1	chrA12	18	25.2813	42	41.7674	2	4.55098	21	26.9078		57	49.5114	97	73.7572	48	56.1429	56	57.5757		85	66.79	80	63.3895	69	55.4077	85	63.8034		11	10.324	18	15.7992
BGIBMGA010485-RA-E3	chrA12	45	63.2033	97	96.4629	5	11.3774	31	39.7211		126	109.446	196	149.035	56	65.5001	65	66.8289		206	161.868	191	151.342	185	148.557	251	188.408		81	76.0223	109	95.6727
BGIBMGA010499-RA-E1	chrA12	8	11.2361	32	31.8228	1	2.27549	13	16.6572		80	69.4896	154	117.099	27	31.5804	39	40.0973		133	104.507	135	106.97	125	100.376	185	138.866		20	18.7709	28	24.5765
BGIBMGA010484-RA-E6	chrA12	31	43.5401	77	76.5736	3	6.82646	30	38.4397		128	111.183	219	166.524	86	100.589	104	106.926		224	176.011	214	169.567	212	170.238	305	228.941		2	1.87709	1	0.877731
BGIBMGA010481-RA-E3	chrA12	28	39.3265	86	85.5238	2	4.55098	38	48.6903		26	22.5841	51	38.7796	14	16.375	20	20.5627		48	37.7167	39	30.9024	60	48.1806	119	89.3247		0	0	0	0
BGIBMGA010479-RA-E2	chrA12	10	14.0452	24	23.8671	0	0	9	11.5319		66	57.3289	114	86.6837	39	45.6161	52	53.4631		83	65.2185	75	59.4276	54	43.3625	89	66.8059		1	0.938547	0	0
BGIBMGA010478-RA-E4	chrA12	78	109.552	180	179.003	27	61.4382	150	192.199		88	76.4386	171	130.026	141	164.92	161	165.53		85	66.79	96	76.0674	64	51.3926	102	76.564		127	119.195	145	127.271
BGIBMGA010477-RA-E9	chrA12	19	26.6859	59	58.6733	5	11.3774	25	32.0331		21	18.241	47	35.738	14	16.375	20	20.5627		25	19.6441	21	16.6397	25	20.0753	38	28.5239		0	0	0	0
BGIBMGA010476-RA-E10	chrA12	13	18.2587	46	45.7453	0	0	12	15.3759		57	49.5114	115	87.4441	34	39.7679	39	40.0973		92	72.2904	91	72.1055	104	83.513	162	121.602		3	2.81564	0	0
BGIBMGA010475-RA-E58	chrA12	61	85.6756	180	179.003	7	15.9284	81	103.787		208	180.673	358	272.217	85	99.4198	109	112.067		391	307.234	401	317.74	616	494.654	747	560.719		62	58.1899	107	93.9173
BGIBMGA010503-RA-E1	chrA12	9	12.6407	39	38.784	2	4.55098	13	16.6572		67	58.1976	115	87.4441	23	26.9018	31	31.8723		130	102.149	128	101.423	166	133.3	240	180.151		18	16.8938	24	21.0656
BGIBMGA010472-RA-E9	chrA12	206	289.331	593	589.716	22	50.0607	138	176.823		413	358.74	734	558.121	253	295.92	323	332.088		738	579.895	699	553.865	684	549.259	968	726.608		26	24.4022	13	11.4105
BGIBMGA010471-RA-E46	chrA12	11	15.4497	68	67.6234	0	0	0	0		21	18.241	56	42.5815	0	0	0	0		350	275.018	300	237.711	818	656.862	1294	971.312		2155	2022.57	3366	2954.44
BGIBMGA010505-RA-E1	chrA12	185	259.836	414	411.707	49	111.499	250	320.331		161	139.848	253	192.377	251	293.581	319	327.976		272	213.728	213	168.774	164	131.694	248	186.156		8	7.50837	2	1.75546
BGIBMGA010467-RA-E5	chrA12	14	19.6633	40	39.7785	4	9.10195	38	48.6903		9	7.81758	14	10.6454	16	18.7143	13	13.3658		20	15.7153	22	17.4321	12	9.63612	14	10.5088		18	16.8938	23	20.1878
BGIBMGA010465-RA-E13	chrA12	29	40.731	98	97.4573	7	15.9284	43	55.0969		79	68.621	133	101.131	72	84.2144	98	100.757		90	70.7189	86	68.1437	70	56.2107	107	80.3172		2	1.87709	0	0
BGIBMGA010464-RA-E3	chrA12	444	623.606	592	588.722	133	302.64	356	456.151		735	638.436	751	571.048	493	576.635	431	443.127		878	689.902	938	743.242	769	617.515	732	549.46		397	372.603	414	363.381
BGIBMGA010463-RA-E11	chrA12	38	53.3717	101	100.441	5	11.3774	31	39.7211		83	72.0955	152	115.578	40	46.7858	61	62.7164		117	91.9345	110	87.1605	131	105.194	179	134.362		0	0	0	0
BGIBMGA010508-RA-E1	chrA12	7	9.83163	30	29.8339	2	4.55098	9	11.5319		20	17.3724	48	36.4984	9	10.5268	9	9.25323		60	47.1459	52	41.2032	52	41.7565	99	74.3122		20	18.7709	17	14.9214
BGIBMGA010462-RA-E4	chrA12	132	185.396	314	312.261	26	59.1627	169	216.544		239	207.6	372	282.863	172	201.179	210	215.909		283	222.372	283	224.24	243	195.131	331	248.458		91	85.4078	99	86.8954
BGIBMGA010461-RA-E3	chrA12	2	2.80904	13	12.928	0	0	8	10.2506		23	19.9783	44	33.4569	19	22.2232	38	39.0692		43	33.7879	35	27.7329	31	24.8933	48	36.0301		124	116.38	178	156.236
BGIBMGA010510-RA-E1	chrA12	19	26.6859	49	48.7287	1	2.27549	18	23.0638		136	118.132	247	187.815	82	95.9108	99	101.786		217	170.511	194	153.719	163	130.891	278	208.675		8	7.50837	2	1.75546
BGIBMGA010454-RA-E15	chrA12	1	1.40452	7	6.96124	0	0	0	0		26	22.5841	53	40.3003	7	8.18751	10	10.2814		68	53.432	56	44.3726	31	24.8933	66	49.5414		2	1.87709	11	9.65504
BGIBMGA010453-RA-E12	chrA12	19	26.6859	56	55.6899	4	9.10195	28	35.8771		383	332.682	743	564.965	115	134.509	149	153.192		890	699.331	877	694.907	957	768.481	1468	1101.92		1	0.938547	0	0
BGIBMGA010450-RA-E2	chrA12	55	77.2485	132	131.269	12	27.3059	52	66.6289		118	102.497	173	131.546	49	57.3126	58	59.632		169	132.794	157	124.402	166	133.3	208	156.131		148	138.905	175	153.603
BGIBMGA010449-RA-E9	chrA12	123	172.756	341	339.112	23	52.3362	155	198.605		538	467.318	792	602.224	396	463.179	471	484.253		618	485.603	620	491.268	488	391.869	656	492.412		90	84.4692	116	101.817
BGIBMGA010518-RA-E1	chrA12	4	5.61807	5	4.97231	0	0	0	0		46	39.9565	76	57.7891	15	17.5447	22	22.619		83	65.2185	77	61.0124	75	60.2258	121	90.826		0	0	1	0.877731
BGIBMGA010519-RA-E1	chrA12	3	4.21356	3	2.98339	0	0	2	2.56265		20	17.3724	41	31.1757	14	16.375	25	25.7034		39	30.6448	39	30.9024	34	27.3023	64	48.0402		0	0	0	0
BGIBMGA010520-RA-E1	chrA12	15	21.0678	32	31.8228	2	4.55098	11	14.0946		83	72.0955	139	105.693	48	56.1429	53	54.4913		148	116.293	153	121.232	137	110.012	173	129.859		113	106.056	156	136.926
BGIBMGA010446-RA-E5	chrA12	162	227.532	316	314.25	28	63.7137	164	210.137		239	207.6	362	275.259	190	222.232	198	203.571		331	260.088	317	251.181	305	244.918	396	297.249		226	212.112	264	231.721
BGIBMGA010445-RA-E9	chrA12	79	110.957	231	229.721	17	38.6833	137	175.541		132	114.658	238	180.971	165	192.991	208	213.853		171	134.366	161	127.571	127	101.982	203	152.377		0	0	1	0.877731
BGIBMGA010444-RA-E3	chrA12	70	98.3163	147	146.186	8	18.2039	62	79.4421		46	39.9565	94	71.476	27	31.5804	41	42.1536		54	42.4313	56	44.3726	40	32.1204	74	55.5465		63	59.1285	49	43.0088
BGIBMGA010443-RA-E1	chrA12	46	64.6079	154	153.147	2	4.55098	27	34.5958		13	11.2921	24	18.2492	21	24.5625	25	25.7034		35	27.5018	32	25.3558	29	23.2873	40	30.0251		2	1.87709	0	0
BGIBMGA010439-RA-E3	chrA12	456	640.461	671	667.284	105	238.926	316	404.899		448	389.142	561	426.575	381	445.634	377	387.608		422	331.593	426	337.549	253	203.162	322	241.702		134	125.765	269	236.11
BGIBMGA010438-RA-E7	chrA12	83	116.575	179	178.009	13	29.5813	92	117.882		165	143.322	237	180.211	85	99.4198	102	104.87		260	204.299	238	188.584	253	203.162	321	240.952		47	44.1117	67	58.808
BGIBMGA010523-RA-E1	chrA12	18	25.2813	50	49.7231	1	2.27549	9	11.5319		78	67.7524	174	132.307	39	45.6161	56	57.5757		130	102.149	121	95.8766	140	112.421	230	172.644		7	6.56983	5	4.38866
BGIBMGA010437-RA-E2	chrA12	111	155.902	242	240.66	13	29.5813	112	143.508		223	193.702	344	261.572	96	112.286	112	115.151		364	286.019	377	298.723	401	322.007	485	364.054		385	361.341	420	368.647
BGIBMGA010524-RA-E1	chrA12	48	67.4169	142	141.214	5	11.3774	26	33.3144		225	195.44	368	279.821	70	81.8751	91	93.5605		401	315.092	394	312.193	427	342.885	579	434.613		62	58.1899	91	79.8736
BGIBMGA010435-RA-E8	chrA12	420	589.898	706	702.09	109	248.028	427	547.126		302	262.323	426	323.923	458	535.697	480	493.506		407	319.806	383	303.477	290	232.873	375	281.485		15	14.0782	12	10.5328
BGIBMGA010525-RA-E1	chrA12	90	126.407	249	247.621	11	25.0304	94	120.444		391	339.631	572	434.939	223	260.831	250	257.034		453	355.952	473	374.79	437	350.915	522	391.828		147	137.966	213	186.957
BGIBMGA010526-RA-E1	chrA12	96	134.834	234	232.704	17	38.6833	102	130.695		197	171.118	306	232.677	94	109.947	113	116.179		336	264.017	333	263.859	378	303.538	489	367.057		106	99.486	143	125.516
BGIBMGA010434-RA-E2	chrA12	44	61.7988	98	97.4573	9	20.4794	52	66.6289		135	117.264	181	137.629	128	149.714	118	121.32		166	130.437	171	135.495	139	111.618	164	123.103		13	12.2011	18	15.7992
BGIBMGA010433-RA-E1	chrA12	102	143.261	233	231.71	20	45.5098	120	153.759		410	356.134	544	413.649	340	397.679	369	379.383		493	387.382	516	408.862	397	318.795	469	352.044		14	13.1397	17	14.9214
BGIBMGA010527-RA-E1	chrA12	160	224.723	351	349.056	44	100.121	220	281.891		321	278.827	469	356.62	304	355.572	350	359.848		400	314.306	383	303.477	316	253.751	403	302.503		114	106.994	172	150.97
BGIBMGA010528-RA-E1	chrA12	17	23.8768	36	35.8006	0	0	13	16.6572		30	26.0586	69	52.4665	30	35.0893	51	52.435		58	45.5744	50	39.6184	30	24.0903	57	42.7858		20	18.7709	24	21.0656
BGIBMGA010423-RA-E2	chrA12	1445	2029.53	1662	1652.8	588	1337.99	1106	1417.14		1228	1066.67	1304	991.54	1227	1435.15	1070	1100.11		1156	908.345	1180	934.995	912	732.345	974	731.111		1526	1432.22	1631	1431.58
BGIBMGA010538-RA-E1	chrA12	55	77.2485	142	141.214	12	27.3059	71	90.974		192	166.775	333	253.208	58	67.8394	73	75.054		417	327.664	424	335.964	752	603.864	982	737.116		86	80.715	112	98.3059
BGIBMGA010539-RA-E1	chrA12	49	68.8214	116	115.358	7	15.9284	59	75.5981		104	90.3365	148	112.537	56	65.5001	67	68.8852		136	106.864	121	95.8766	110	88.3311	142	106.589		57	53.4972	60	52.6639
BGIBMGA010419-RA-E10	chrA12	342	480.345	564	560.877	91	207.069	341	436.932		684	594.136	741	563.444	594	694.769	562	577.813		718	564.179	716	567.336	626	502.684	650	487.908		108	101.363	100	87.7731
BGIBMGA010541-RA-E1	chrA12	196	275.286	248	246.627	67	152.458	171	219.106		303	263.192	300	228.115	262	306.447	219	225.162		335	263.231	358	283.668	306	245.721	272	204.171		321	301.274	352	308.961
BGIBMGA010415-RA-E26	chrA12	23	32.3039	79	78.5625	7	15.9284	32	41.0024		182	158.089	359	272.978	88	102.929	103	105.898		418	328.45	364	288.422	360	289.084	519	389.576		10	9.38547	6	5.26639
BGIBMGA010542-RA-E1	chrA12	10	14.0452	48	47.7342	1	2.27549	10	12.8132		183	158.958	348	264.613	17	19.884	32	32.9004		607	476.959	576	456.404	857	688.18	1197	898.501		16	15.0167	29	25.4542
BGIBMGA010544-RA-E1	chrA12	7	9.83163	22	21.8782	1	2.27549	4	5.1253		16	13.8979	33	25.0927	8	9.35715	12	12.3376		25	19.6441	26	20.6016	5	4.01505	14	10.5088		238	223.374	226	198.367
BGIBMGA010545-RA-E1	chrA12	4	5.61807	16	15.9114	0	0	2	2.56265		54	46.9055	107	81.361	10	11.6964	14	14.3939		134	105.293	124	98.2537	163	130.891	241	180.901		0	0	0	0
BGIBMGA010407-RA-E5	chrA12	6	8.42711	9	8.95016	0	0	7	8.96927		23	19.9783	40	30.4153	9	10.5268	8	8.2251		72	56.5751	52	41.2032	101	81.104	159	119.35		13	12.2011	19	16.6769
BGIBMGA010546-RA-E1	chrA12	4	5.61807	14	13.9225	0	0	6	7.68795		32	27.7959	72	54.7476	6	7.01786	9	9.25323		275	216.085	235	186.207	176	141.33	244	183.153		299	280.626	438	384.446
BGIBMGA010406-RA-E20	chrA12	53	74.4395	149	148.175	10	22.7549	60	76.8795		541	469.924	819	622.754	215	251.473	263	270.4		755	593.253	742	587.937	792	635.984	1004	753.63		82	76.9608	133	116.738
BGIBMGA010551-RA-E1	chrA12	24	33.7084	68	67.6234	6	13.6529	21	26.9078		216	187.622	344	261.572	109	127.491	132	135.714		293	230.229	265	209.978	262	210.389	383	287.49		4	3.75419	4	3.51093
BGIBMGA010405-RA-E5	chrA12	8	11.2361	22	21.8782	0	0	10	12.8132		53	46.0369	82	62.3514	13	15.2054	21	21.5909		81	63.647	72	57.0505	59	47.3776	84	63.0527		4	3.75419	11	9.65504
BGIBMGA010403-RA-E11	chrA12	508	713.495	753	748.83	101	229.824	427	547.126		1010	877.307	1096	833.38	929	1086.6	842	865.691		1104	867.485	1132	896.961	788	632.772	838	629.026		139	130.458	196	172.035
BGIBMGA010556-RA-E1	chrA12	7	9.83163	18	17.9003	0	0	3	3.84397		47	40.8252	82	62.3514	4	4.67858	11	11.3095		60	47.1459	59	46.7497	57	45.7716	90	67.5565		1	0.938547	1	0.877731
BGIBMGA010558-RA-E1	chrA12	117	164.329	292	290.383	22	50.0607	125	160.166		961	834.744	1462	1111.68	499	583.652	610	627.164		1312	1030.92	1336	1058.6	1184	950.764	1495	1122.19		16	15.0167	44	38.6202
BGIBMGA010398-RA-E4	chrA12	43	60.3943	97	96.4629	3	6.82646	37	47.409		95	82.5189	144	109.495	51	59.6519	49	50.3787		162	127.294	165	130.741	153	122.861	195	146.372		187	175.508	235	206.267
BGIBMGA010559-RA-E1	chrA12	4	5.61807	20	19.8892	0	0	8	10.2506		107	92.9424	169	128.505	29	33.9197	23	23.6472		190	149.295	181	143.419	184	147.754	257	192.911		7	6.56983	16	14.0437
BGIBMGA010561-RA-E1	chrA12	5	7.02259	31	30.8283	0	0	6	7.68795		37	32.139	64	48.6645	8	9.35715	5	5.14069		90	70.7189	81	64.1818	138	110.815	180	135.113		20	18.7709	23	20.1878
BGIBMGA010396-RA-E2	chrA12	663	931.196	956	950.706	275	625.759	705	903.334		502	436.047	568	431.898	696	814.072	635	652.867		525	412.527	536	424.709	399	320.401	468	351.294		118	110.749	123	107.961
BGIBMGA010562-RA-E1	chrA12	479	672.764	1000	994.462	91	207.069	556	712.416		626	543.756	911	692.709	852	996.537	933	959.252		920	722.904	899	712.339	700	562.107	928	696.583		9	8.44692	6	5.26639
BGIBMGA010565-RA-E1	chrA12	74	103.934	162	161.103	9	20.4794	61	78.1608		141	122.475	231	175.649	84	98.2501	116	119.264		193	151.653	188	148.965	155	124.467	228	171.143		61	57.2514	71	62.3189
BGIBMGA010388-RA-E5	chrA12	148	207.869	314	312.261	33	75.0911	178	228.076		196	170.25	329	250.166	156	182.464	197	202.543		258	202.727	285	225.825	268	215.207	353	264.972		143	134.212	169	148.337
BGIBMGA010566-RA-E1	chrA12	23	32.3039	71	70.6068	3	6.82646	13	16.6572		177	153.746	299	227.355	61	71.3483	75	77.1103		340	267.16	325	257.52	324	260.175	448	336.281		28	26.2793	39	34.2315
BGIBMGA010387-RA-E3	chrA12	83	116.575	159	158.12	7	15.9284	63	80.7234		131	113.789	210	159.681	104	121.643	121	124.405		171	134.366	178	141.042	148	118.845	170	127.607		395	370.726	447	392.346
BGIBMGA010568-RA-E1	chrA12	26	36.5175	78	77.5681	5	11.3774	25	32.0331		309	268.404	519	394.639	92	107.607	120	123.376		545	428.242	562	445.311	557	447.277	705	529.193		21	19.7095	33	28.9651
BGIBMGA010386-RA-E11	chrA12	28	39.3265	90	89.5016	4	9.10195	14	17.9385		64	55.5917	97	73.7572	34	39.7679	41	42.1536		66	51.8605	74	58.6353	59	47.3776	63	47.2896		0	0	0	0
BGIBMGA010385-RA-E14	chrA12	4	5.61807	19	18.8948	1	2.27549	2	2.56265		51	44.2996	93	70.7157	15	17.5447	19	19.5346		104	81.7196	113	89.5376	85	68.2559	172	129.108		46	43.1732	78	68.463
BGIBMGA010569-RA-E1	chrA12	16	22.4723	59	58.6733	3	6.82646	20	25.6265		28	24.3214	59	44.8626	16	18.7143	26	26.7316		60	47.1459	62	49.1268	63	50.5896	91	68.3071		68	63.8212	64	56.1748
BGIBMGA010384-RA-E2	chrA12	577	810.407	1034	1028.27	166	377.731	709	908.459		396	343.974	602	457.751	515	602.367	614	631.276		450	353.594	435	344.68	272	218.419	417	313.012		32	30.0335	29	25.4542
BGIBMGA010570-RA-E1	chrA12	13	18.2587	18	17.9003	0	0	9	11.5319		16	13.8979	42	31.9361	7	8.18751	13	13.3658		34	26.716	40	31.6947	32	25.6963	41	30.7757		17	15.9553	23	20.1878
BGIBMGA010383-RA-E3	chrA12	9	12.6407	20	19.8892	4	9.10195	9	11.5319		41	35.6134	68	51.7061	11	12.8661	16	16.4502		104	81.7196	110	87.1605	192	154.178	285	213.929		17	15.9553	24	21.0656
BGIBMGA010571-RA-E1	chrA12	1395	1959.3	1564	1555.34	516	1174.15	907	1162.16		1427	1239.52	1310	996.102	1332	1557.97	935	961.308		1758	1381.38	1942	1538.78	1573	1263.13	1260	945.791		1066	1000.49	1129	990.959
BGIBMGA010382-RA-E18	chrA12	7	9.83163	36	35.8006	0	0	3	3.84397		127	110.315	242	184.013	25	29.2411	41	42.1536		309	242.801	266	210.77	284	228.055	426	319.767		8	7.50837	4	3.51093
BGIBMGA010572-RA-E1	chrA12	5	7.02259	24	23.8671	0	0	12	15.3759		44	38.2193	78	59.3099	9	10.5268	9	9.25323		93	73.0762	77	61.0124	116	93.1492	180	135.113		22	20.648	36	31.5983
BGIBMGA010381-RA-E11	chrA12	73	102.53	180	179.003	11	25.0304	62	79.4421		206	178.936	306	232.677	130	152.054	118	121.32		300	235.73	324	256.727	280	224.843	394	295.747		1	0.938547	0	0
BGIBMGA010574-RA-E1	chrA12	16	22.4723	48	47.7342	3	6.82646	19	24.3452		73	63.4093	98	74.5176	22	25.7322	24	24.6753		153	120.222	142	112.516	246	197.54	346	259.717		54	50.6815	104	91.2841
BGIBMGA010377-RA-E13	chrA12	228	320.23	537	534.026	31	70.5401	229	293.423		606	526.384	987	750.498	184	215.215	235	241.612		928	729.19	888	703.623	992	796.586	1382	1037.37		63	59.1285	92	80.7513
BGIBMGA010376-RA-E2	chrA12	54	75.844	104	103.424	11	25.0304	54	69.1915		90	78.1758	116	88.2045	39	45.6161	55	56.5475		102	80.148	103	81.6139	95	76.286	113	84.8209		125	117.318	113	99.1836
BGIBMGA010576-RA-E1	chrA12	8	11.2361	20	19.8892	1	2.27549	5	6.40662		12	10.4234	21	15.9681	15	17.5447	15	15.4221		61	47.9317	74	58.6353	54	43.3625	85	63.8034		0	0	0	0
BGIBMGA010373-RA-E10	chrA12	26	36.5175	70	69.6124	5	11.3774	17	21.7825		106	92.0738	227	172.607	50	58.4822	63	64.7726		222	174.44	208	164.813	205	164.617	331	248.458		0	0	0	0
BGIBMGA010372-RA-E38	chrA12	13	18.2587	39	38.784	0	0	3	3.84397		112	97.2855	206	156.639	27	31.5804	42	43.1818		248	194.87	203	160.851	241	193.525	409	307.007		0	0	0	0
BGIBMGA010577-RA-E1	chrA12	242	339.894	412	409.719	56	127.427	249	319.05		321	278.827	459	349.016	286	334.518	307	315.638		404	317.449	385	305.062	327	262.584	382	286.74		115	107.933	129	113.227
BGIBMGA010368-RA-E4	chrA12	30	42.1356	71	70.6068	4	9.10195	34	43.565		49	42.5624	85	64.6326	28	32.75	28	28.7878		82	64.4327	89	70.5208	70	56.2107	89	66.8059		51	47.8659	61	53.5416
BGIBMGA010578-RA-E1	chrA12	17	23.8768	44	43.7563	5	11.3774	13	16.6572		46	39.9565	77	58.5495	21	24.5625	14	14.3939		75	58.9324	73	57.8429	65	52.1957	103	77.3147		9	8.44692	10	8.77731
BGIBMGA010581-RA-E1	chrA12	13	18.2587	50	49.7231	4	9.10195	9	11.5319		51	44.2996	103	78.3195	32	37.4286	48	49.3506		121	95.0776	109	86.3682	66	52.9987	141	105.839		0	0	0	0
BGIBMGA010366-RA-E5	chrA12	34	47.7536	78	77.5681	7	15.9284	31	39.7211		70	60.8034	117	88.9649	28	32.75	27	27.7597		118	92.7203	138	109.347	132	105.997	158	118.599		31	29.095	53	46.5198
BGIBMGA010585-RA-E1	chrA12	10	14.0452	39	38.784	2	4.55098	11	14.0946		77	66.8838	150	114.058	19	22.2232	27	27.7597		171	134.366	155	122.817	156	125.27	214	160.634		23	21.5866	31	27.2097
BGIBMGA010586-RA-E1	chrA12	7	9.83163	15	14.9169	0	0	6	7.68795		15	13.0293	26	19.77	4	4.67858	6	6.16882		45	35.3594	40	31.6947	30	24.0903	43	32.277		24	22.5251	22	19.3101
BGIBMGA010365-RA-E4	chrA12	68	95.5073	156	155.136	12	27.3059	75	96.0993		126	109.446	212	161.201	98	114.625	115	118.236		171	134.366	155	122.817	183	146.951	257	192.911		149	139.843	178	156.236
BGIBMGA010364-RA-E5	chrA12	14	19.6633	42	41.7674	1	2.27549	18	23.0638		36	31.2703	80	60.8307	9	10.5268	16	16.4502		124	97.4349	99	78.4445	255	204.768	367	275.48		37	34.7262	56	49.153
BGIBMGA010588-RA-E1	chrA12	361	507.031	414	411.707	178	405.037	315	403.617		342	297.068	320	243.323	390	456.161	287	295.075		328	257.731	345	273.367	282	226.449	263	197.415		751	704.849	769	674.975
BGIBMGA010363-RA-E55	chrA12	38	53.3717	120	119.335	6	13.6529	34	43.565		287	249.294	592	450.147	245	286.563	349	358.82		659	517.819	594	470.667	693	556.486	1141	856.466		0	0	0	0
BGIBMGA010362-RA-E11	chrA12	0	0	3	2.98339	0	0	0	0		19	16.5038	34	25.853	12	14.0357	17	17.4783		35	27.5018	26	20.6016	35	28.1054	60	45.0377		0	0	0	0
BGIBMGA010361-RA-E9	chrA12	93	130.62	300	298.339	15	34.1323	103	131.976		764	663.626	1118	850.109	610	713.483	705	724.837		1044	820.339	1021	809.008	820	658.468	1075	806.925		295	276.871	177	155.358
BGIBMGA010360-RA-E14	chrA12	58	81.4621	148	147.18	15	34.1323	66	84.5674		198	171.987	332	252.447	113	132.17	149	153.192		320	251.445	308	244.049	268	215.207	386	289.742		73	68.5139	101	88.6509
BGIBMGA013712-RA-E1	chrA13	165	231.746	417	414.691	31	70.5401	185	237.045		251	218.024	371	282.102	281	328.67	325	334.145		323	253.802	311	246.427	218	175.056	336	252.211		0	0	0	0
BGIBMGA013707-RA-E13	chrA13	70	98.3163	183	181.987	12	27.3059	70	89.6927		140	121.607	234	177.93	167	195.331	216	222.078		235	184.655	224	177.491	168	134.906	240	180.151		0	0	0	0
BGIBMGA013713-RA-E1	chrA13	128	179.778	155	154.142	52	118.325	111	142.227		125	108.578	127	96.5687	123	143.866	112	115.151		119	93.5061	135	106.97	94	75.4829	95	71.3096		142	133.274	140	122.882
BGIBMGA013706-RA-E5	chrA13	90	126.407	148	147.18	31	70.5401	103	131.976		113	98.1541	138	104.933	117	136.848	121	124.405		87	68.3616	103	81.6139	67	53.8017	93	69.8084		8	7.50837	6	5.26639
BGIBMGA013705-RA-E5	chrA13	511	717.709	723	718.996	195	443.72	485	621.442		553	480.347	649	493.489	638	746.233	574	590.151		533	418.813	536	424.709	405	325.219	467	350.543		43	40.3575	54	47.3975
BGIBMGA013704-RA-E14	chrA13	379	532.313	831	826.398	84	191.141	515	659.882		373	323.995	585	444.824	570	666.697	678	697.077		562	441.6	517	409.654	351	281.857	545	409.092		2	1.87709	10	8.77731
BGIBMGA013703-RA-E4	chrA13	137	192.419	263	261.544	34	77.3666	140	179.385		148	128.556	216	164.243	93	108.777	114	117.208		195	153.224	178	141.042	157	126.073	204	153.128		82	76.9608	106	93.0395
BGIBMGA013715-RA-E1	chrA13	2	2.80904	6	5.96677	0	0	0	0		64	55.5917	110	83.6422	18	21.0536	22	22.619		104	81.7196	86	68.1437	107	85.9221	175	131.36		0	0	0	0
BGIBMGA013701-RA-E4	chrA13	7	9.83163	18	17.9003	0	0	13	16.6572		23	19.9783	47	35.738	11	12.8661	12	12.3376		35	27.5018	29	22.9787	34	27.3023	62	46.5389		0	0	3	2.63319
BGIBMGA013717-RA-E1	chrA13	913	1282.33	1489	1480.75	226	514.26	725	928.96		440	382.193	566	430.377	897	1049.17	916	941.774		780	612.897	756	599.03	547	439.247	649	487.157		4	3.75419	0	0
BGIBMGA013700-RA-E9	chrA13	7	9.83163	20	19.8892	1	2.27549	11	14.0946		108	93.811	181	137.629	55	64.3304	87	89.4479		446	350.451	405	320.909	257	206.374	343	257.465		8966	8415.01	8648	7590.62
BGIBMGA013718-RA-E1	chrA13	15	21.0678	33	32.8173	3	6.82646	10	12.8132		32	27.7959	57	43.3419	24	28.0715	27	27.7597		68	53.432	67	53.0887	54	43.3625	88	66.0552		0	0	0	0
BGIBMGA013699-RA-E5	chrA13	15	21.0678	53	52.7065	3	6.82646	38	48.6903		43	37.3507	81	61.5911	25	29.2411	33	33.9285		57	44.7886	67	53.0887	87	69.8619	121	90.826		10	9.38547	12	10.5328
BGIBMGA013725-RA-E1	chrA13	160	224.723	383	380.879	20	45.5098	120	153.759		845	733.984	1029	782.435	384	449.143	432	444.155		822	645.899	789	625.179	788	632.772	902	677.066		14	13.1397	13	11.4105
BGIBMGA013728-RA-E1	chrA13	21	29.4949	63	62.6511	1	2.27549	19	24.3452		83	72.0955	132	100.371	32	37.4286	41	42.1536		96	75.4335	84	66.5589	99	79.498	125	93.8285		8	7.50837	14	12.2882
BGIBMGA013730-RA-E1	chrA13	49	68.8214	162	161.103	0	0	24	30.7518		98	85.1248	242	184.013	130	152.054	207	212.824		522	410.169	498	394.599	365	293.099	706	529.943		0	0	0	0
BGIBMGA001083-RA-E5	chrA13	44	61.7988	155	154.142	3	6.82646	33	42.2837		189	164.169	300	228.115	171	200.009	243	249.837		293	230.229	269	213.147	184	147.754	307	230.443		0	0	0	0
BGIBMGA001082-RA-E3	chrA13	155	217.7	333	331.156	9	20.4794	117	149.915		35	30.4017	79	60.0703	121	141.527	165	169.643		134	105.293	128	101.423	70	56.2107	125	93.8285		0	0	0	0
BGIBMGA001081-RA-E2	chrA13	150	210.678	218	216.793	47	106.948	153	196.043		101	87.7307	144	109.495	164	191.822	150	154.221		154	121.008	146	115.686	101	81.104	126	94.5791		1	0.938547	0	0
BGIBMGA001079-RA-E10	chrA13	238	334.275	647	643.417	11	25.0304	159	203.731		47	40.8252	117	88.9649	292	341.536	442	454.437		448	352.023	400	316.947	230	184.692	403	302.503		0	0	0	0
BGIBMGA001078-RA-E2	chrA13	33	46.3491	105	104.419	1	2.27549	23	29.4705		16	13.8979	32	24.3323	61	71.3483	83	85.3354		68	53.432	64	50.7116	55	44.1656	99	74.3122		0	0	0	0
BGIBMGA001084-RA-E1	chrA13	431	605.348	898	893.027	120	273.059	577	739.324		1361	1182.19	1677	1275.16	1281	1498.31	1269	1304.71		1418	1114.21	1449	1148.14	1282	1029.46	1449	1087.66		154	144.536	205	179.935
BGIBMGA001077-RA-E5	chrA13	306	429.783	639	635.461	50	113.774	259	331.863		135	117.264	189	143.712	282	329.84	360	370.129		286	224.729	255	202.054	157	126.073	272	204.171		0	0	0	0
BGIBMGA001076-RA-E6	chrA13	171	240.173	428	425.63	16	36.4078	124	158.884		35	30.4017	64	48.6645	153	178.956	194	199.459		178	139.866	158	125.194	92	73.8769	147	110.342		0	0	0	0
BGIBMGA001086-RA-E1	chrA13	15	21.0678	29	28.8394	1	2.27549	16	20.5012		19	16.5038	24	18.2492	16	18.7143	18	18.5065		19	14.9295	17	13.4703	14	11.2421	18	13.5113		0	0	1	0.877731
BGIBMGA001087-RA-E1	chrA13	25	35.113	50	49.7231	6	13.6529	27	34.5958		59	51.2486	91	69.1949	48	56.1429	62	63.7445		73	57.3609	67	53.0887	53	42.5595	83	62.3021		8	7.50837	16	14.0437
BGIBMGA001075-RA-E1	chrA13	172	241.577	526	523.087	45	102.397	286	366.459		202	175.461	372	282.863	264	308.786	354	363.961		297	233.372	267	211.562	238	191.116	384	288.241		7	6.56983	13	11.4105
BGIBMGA001090-RA-E1	chrA13	27	37.922	78	77.5681	1	2.27549	28	35.8771		18	15.6352	38	28.8946	32	37.4286	53	54.4913		39	30.6448	47	37.2413	27	21.6813	51	38.282		0	0	0	0
BGIBMGA001091-RA-E1	chrA13	72	101.125	239	237.677	22	50.0607	127	162.728		79	68.621	166	126.224	129	150.884	156	160.389		340	267.16	308	244.049	197	158.193	295	221.435		13	12.2011	5	4.38866
BGIBMGA001074-RA-E20	chrA13	29	40.731	85	84.5293	3	6.82646	22	28.1891		49	42.5624	107	81.361	29	33.9197	58	59.632		144	113.15	108	85.5758	108	86.7251	226	169.642		0	0	0	0
BGIBMGA001073-RA-E8	chrA13	189	265.454	374	371.929	56	127.427	253	324.175		167	145.06	292	222.032	207	242.116	233	239.556		187	146.938	192	152.135	130	104.391	207	155.38		3	2.81564	3	2.63319
BGIBMGA001072-RA-E22	chrA13	52	73.035	148	147.18	8	18.2039	49	62.7849		268	232.79	463	352.058	189	221.063	227	233.387		573	450.243	532	421.54	363	291.493	570	427.858		0	0	0	0
BGIBMGA001070-RA-E3	chrA13	44	61.7988	93	92.485	5	11.3774	38	48.6903		138	119.87	197	149.796	111	129.83	110	113.095		187	146.938	187	148.173	156	125.27	187	140.367		80	75.0837	95	83.3845
BGIBMGA001069-RA-E14	chrA13	14	19.6633	70	69.6124	2	4.55098	25	32.0331		109	94.6796	224	170.326	72	84.2144	108	111.039		196	154.01	181	143.419	173	138.921	284	213.178		0	0	0	0
BGIBMGA001093-RA-E1	chrA13	11	15.4497	37	36.7951	1	2.27549	10	12.8132		36	31.2703	65	49.4249	25	29.2411	37	38.0411		71	55.7893	69	54.6734	49	39.3475	81	60.8009		2	1.87709	0	0
BGIBMGA001096-RA-E1	chrA13	15	21.0678	56	55.6899	2	4.55098	7	8.96927		256	222.367	514	390.837	34	39.7679	41	42.1536		757	594.824	684	541.98	1115	895.356	1656	1243.04		0	0	0	0
BGIBMGA001064-RA-E12	chrA13	0	0	5	4.97231	0	0	0	0		19	16.5038	37	28.1342	10	11.6964	16	16.4502		44	34.5737	38	30.11	40	32.1204	66	49.5414		0	0	0	0
BGIBMGA001097-RA-E1	chrA13	84	117.98	246	244.638	5	11.3774	58	74.3168		460	399.565	627	476.76	296	346.215	345	354.707		664	521.748	647	512.662	576	462.534	704	528.442		0	0	1	0.877731
BGIBMGA001098-RA-E1	chrA13	16	22.4723	52	51.712	0	0	19	24.3452		38	33.0076	78	59.3099	32	37.4286	43	44.2099		185	145.367	191	151.342	86	69.0589	135	101.335		9	8.44692	10	8.77731
BGIBMGA001100-RA-E1	chrA13	3	4.21356	20	19.8892	0	0	1	1.28132		29	25.19	42	31.9361	0	0	0	0		33	25.9302	36	28.5253	58	46.5746	106	79.5665		6	5.63128	7	6.14412
BGIBMGA001062-RA-E3	chrA13	130	182.587	185	183.976	30	68.2646	113	144.79		138	119.87	174	132.307	112	131	115	118.236		132	103.721	138	109.347	117	93.9522	126	94.5791		91	85.4078	93	81.629
BGIBMGA001061-RA-E8	chrA13	55	77.2485	142	141.214	5	11.3774	54	69.1915		212	184.148	356	270.697	121	141.527	158	162.446		315	247.516	303	240.088	245	196.737	369	276.982		10	9.38547	4	3.51093
BGIBMGA001102-RA-E1	chrA13	12	16.8542	20	19.8892	1	2.27549	6	7.68795		30	26.0586	47	35.738	11	12.8661	9	9.25323		53	41.6456	62	49.1268	70	56.2107	109	81.8184		20	18.7709	36	31.5983
BGIBMGA001060-RA-E5	chrA13	399	560.403	503	500.215	165	375.455	403	516.374		489	424.755	509	387.035	488	570.786	428	440.043		523	410.955	531	420.748	483	387.854	469	352.044		325	305.028	409	358.992
BGIBMGA001103-RA-E1	chrA13	62	87.0802	139	138.23	13	29.5813	68	87.1301		87	75.57	127	96.5687	52	60.8215	47	48.3224		126	99.0064	122	96.6689	131	105.194	158	118.599		207	194.279	226	198.367
BGIBMGA001059-RA-E9	chrA13	30	42.1356	87	86.5182	4	9.10195	40	51.253		43	37.3507	75	57.0288	43	50.2947	46	47.2943		38	29.8591	31	24.5634	21	16.8632	48	36.0301		0	0	0	0
BGIBMGA001105-RA-E1	chrA13	18	25.2813	61	60.6622	4	9.10195	22	28.1891		84	72.9641	143	108.735	38	44.4465	41	42.1536		167	131.223	154	122.025	170	136.512	219	164.387		43	40.3575	50	43.8866
BGIBMGA001055-RA-E6	chrA13	20	28.0904	45	44.7508	0	0	11	14.0946		72	62.5407	122	92.7668	20	23.3929	21	21.5909		159	124.937	141	111.724	209	167.829	277	207.924		38	35.6648	35	30.7206
BGIBMGA001106-RA-E1	chrA13	1937	2720.55	2295	2282.29	888	2020.63	1613	2066.78		1553	1348.97	1533	1165.67	2098	2453.91	1422	1462.01		1417	1113.43	1594	1263.04	1190	955.582	1023	767.892		607	569.698	653	573.159
BGIBMGA001054-RA-E8	chrA13	118	165.733	261	259.555	22	50.0607	137	175.541		175	152.009	279	212.147	161	188.313	190	195.346		221	173.654	211	167.19	154	123.664	220	165.138		184	172.693	209	183.446
BGIBMGA001107-RA-E1	chrA13	22	30.8994	69	68.6179	1	2.27549	20	25.6265		225	195.44	317	241.042	100	116.964	114	117.208		407	319.806	407	322.494	340	273.023	445	334.029		21	19.7095	22	19.3101
BGIBMGA001051-RA-E2	chrA13	14	19.6633	34	33.8117	6	13.6529	28	35.8771		8	6.94896	15	11.4058	8	9.35715	15	15.4221		6	4.71459	2	1.58474	2	1.60602	7	5.25439		69	64.7597	74	64.9521
BGIBMGA001048-RA-E19	chrA13	7	9.83163	22	21.8782	0	0	3	3.84397		65	56.4603	118	89.7252	10	11.6964	17	17.4783		163	128.08	139	110.139	188	150.966	304	228.191		0	0	0	0
BGIBMGA001115-RA-E1	chrA13	38	53.3717	84	83.5348	5	11.3774	36	46.1277		68	59.0662	116	88.2045	42	49.1251	41	42.1536		138	108.436	125	99.046	129	103.588	179	134.362		167	156.737	196	172.035
BGIBMGA001044-RA-E4	chrA13	35	49.1582	71	70.6068	4	9.10195	37	47.409		66	57.3289	105	79.8403	36	42.1072	32	32.9004		94	73.8619	105	83.1987	97	77.892	128	96.0804		82	76.9608	64	56.1748
BGIBMGA001116-RA-E1	chrA13	26	36.5175	80	79.557	6	13.6529	37	47.409		147	127.687	244	185.534	51	59.6519	71	72.9977		225	176.797	241	190.961	232	186.298	336	252.211		61	57.2514	68	59.6857
BGIBMGA001043-RA-E4	chrA13	1360	1910.15	1447	1438.99	493	1121.82	862	1104.5		1010	877.307	844	641.764	1247	1458.55	767	788.581		964	757.478	1144	906.469	737	591.818	543	407.591		722	677.631	770	675.853
BGIBMGA001117-RA-E1	chrA13	8	11.2361	31	30.8283	2	4.55098	11	14.0946		28	24.3214	74	56.2684	3	3.50893	12	12.3376		110	86.4342	108	85.5758	177	142.133	286	214.68		44	41.2961	54	47.3975
BGIBMGA001118-RA-E1	chrA13	23	32.3039	77	76.5736	3	6.82646	29	37.1584		70	60.8034	115	87.4441	24	28.0715	21	21.5909		100	78.5765	89	70.5208	120	96.3612	151	113.345		12	11.2626	16	14.0437
BGIBMGA001119-RA-E1	chrA13	983	1380.64	1259	1252.03	342	778.217	953	1221.1		1269	1102.28	1335	1015.11	1168	1366.14	1067	1097.02		1344	1056.07	1454	1152.1	1221	980.475	1230	923.272		840	788.379	960	842.622
BGIBMGA001041-RA-E5	chrA13	121	169.947	246	244.638	27	61.4382	130	166.572		154	133.768	268	203.783	68	79.5358	90	92.5323		298	234.158	264	209.185	355	285.069	460	345.289		74	69.4525	93	81.629
BGIBMGA001121-RA-E1	chrA13	26	36.5175	96	95.4684	1	2.27549	16	20.5012		13	11.2921	55	41.8211	30	35.0893	47	48.3224		71	55.7893	52	41.2032	28	22.4843	43	32.277		0	0	0	0
BGIBMGA001039-RA-E5	chrA13	48	67.4169	138	137.236	14	31.8568	82	105.069		117	101.629	185	140.671	114	133.339	143	147.024		187	146.938	190	150.55	118	94.7552	170	127.607		169	158.614	227	199.245
BGIBMGA001038-RA-E12	chrA13	67	94.1027	138	137.236	9	20.4794	51	65.3475		128	111.183	213	161.962	71	83.0447	81	83.2791		248	194.87	230	182.245	233	187.101	358	268.725		40	37.5419	49	43.0088
BGIBMGA001123-RA-E1	chrA13	401	563.212	855	850.265	96	218.447	454	581.721		274	238.002	443	336.85	460	538.036	553	568.56		369	289.947	350	277.329	227	182.283	387	290.493		0	0	0	0
BGIBMGA001037-RA-E13	chrA13	272	382.029	581	577.783	60	136.529	322	412.586		702	609.772	1065	809.808	756	884.251	850	873.917		806	633.327	779	617.255	735	590.212	977	733.363		1	0.938547	2	1.75546
BGIBMGA001124-RA-E1	chrA13	339	476.132	715	711.041	90	204.794	459	588.128		937	813.897	1248	948.959	713	833.956	778	799.891		1142	897.344	1135	899.338	1297	1041.5	1439	1080.15		287	269.363	355	311.595
BGIBMGA001036-RA-E4	chrA13	135	189.61	272	270.494	23	52.3362	115	147.352		164	142.454	247	187.815	99	115.795	119	122.348		241	189.369	247	195.715	232	186.298	312	234.196		94	88.2234	90	78.9958
BGIBMGA001125-RA-E1	chrA13	41	57.5853	88	87.5127	4	9.10195	38	48.6903		65	56.4603	137	104.173	67	78.3662	77	79.1666		78	61.2897	82	64.9742	63	50.5896	102	76.564		73	68.5139	74	64.9521
BGIBMGA001126-RA-E1	chrA13	330	463.491	655	651.373	80	182.039	448	574.033		495	429.967	742	564.205	582	680.733	660	678.571		622	488.746	616	488.099	485	389.46	644	483.404		206	193.341	217	190.468
BGIBMGA001035-RA-E1	chrA13	325	456.469	641	637.45	73	166.111	348	445.901		559	485.559	765	581.693	332	388.322	399	410.227		623	489.532	606	480.175	598	480.2	733	550.21		456	427.977	523	459.053
BGIBMGA001034-RA-E1	chrA13	9	12.6407	34	33.8117	0	0	1	1.28132		35	30.4017	47	35.738	2	2.33929	7	7.19696		56	44.0028	60	47.5421	36	28.9084	65	48.7908		1024	961.072	1155	1013.78
BGIBMGA001032-RA-E1	chrA13	47	66.0124	131	130.275	8	18.2039	47	60.2222		264	229.316	475	361.182	86	100.589	115	118.236		472	370.881	452	358.15	459	368.582	587	440.619		233	218.681	358	314.228
BGIBMGA001027-RA-E2	chrA13	58	81.4621	117	116.352	10	22.7549	46	58.9409		62	53.8545	105	79.8403	47	54.9733	42	43.1818		88	69.1473	80	63.3895	80	64.2408	113	84.8209		75	70.391	80	70.2185
BGIBMGA001130-RA-E1	chrA13	22	30.8994	62	61.6567	7	15.9284	40	51.253		54	46.9055	98	74.5176	34	39.7679	44	45.238		59	46.3601	69	54.6734	61	48.9836	105	78.8159		37	34.7262	52	45.642
BGIBMGA001026-RA-E8	chrA13	6	8.42711	15	14.9169	0	0	1	1.28132		78	67.7524	131	99.6102	54	63.1608	62	63.7445		87	68.3616	82	64.9742	68	54.6047	94	70.559		77	72.2681	101	88.6509
BGIBMGA001131-RA-E1	chrA13	107	150.283	210	208.837	16	36.4078	102	130.695		169	146.797	247	187.815	92	107.607	96	98.7012		248	194.87	241	190.961	240	192.722	290	217.682		196	183.955	208	182.568
BGIBMGA001025-RA-E3	chrA13	23	32.3039	56	55.6899	7	15.9284	19	24.3452		54	46.9055	84	63.8722	14	16.375	23	23.6472		93	73.0762	95	75.275	95	76.286	124	93.0778		17	15.9553	22	19.3101
BGIBMGA001132-RA-E1	chrA13	44	61.7988	138	137.236	7	15.9284	54	69.1915		266	231.053	396	301.112	83	97.0805	125	128.517		486	381.882	462	366.074	544	436.837	604	453.379		197	184.894	298	261.564
BGIBMGA001024-RA-E10	chrA13	8	11.2361	38	37.7896	2	4.55098	6	7.68795		87	75.57	172	130.786	45	52.634	80	82.251		217	170.511	193	152.927	149	119.649	269	201.919		0	0	0	0
BGIBMGA001022-RA-E4	chrA13	98	137.643	196	194.915	24	54.6117	111	142.227		141	122.475	239	181.732	155	181.295	196	201.515		168	132.009	177	140.249	109	87.5281	141	105.839		0	0	2	1.75546
BGIBMGA001136-RA-E1	chrA13	153	214.891	195	193.92	43	97.846	124	158.884		133	115.527	157	119.38	114	133.339	109	112.067		155	121.794	168	133.118	144	115.633	142	106.589		182	170.816	194	170.28
BGIBMGA001019-RA-E4	chrA13	15	21.0678	49	48.7287	1	2.27549	14	17.9385		37	32.139	70	53.2268	20	23.3929	27	27.7597		64	50.289	65	51.5039	84	67.4528	110	82.5691		5	4.69273	4	3.51093
BGIBMGA001018-RA-E5	chrA13	18	25.2813	61	60.6622	5	11.3774	28	35.8771		36	31.2703	67	50.9457	34	39.7679	37	38.0411		31	24.3587	33	26.1482	23	18.4692	27	20.267		36	33.7877	44	38.6202
BGIBMGA001137-RA-E1	chrA13	116	162.924	216	214.804	17	38.6833	105	134.539		160	138.979	216	164.243	75	87.7233	91	93.5605		187	146.938	188	148.965	173	138.921	225	168.891		48	45.0502	37	32.4761
BGIBMGA001015-RA-E4	chrA13	79	110.957	127	126.297	9	20.4794	58	74.3168		91	79.0445	144	109.495	57	66.6697	69	70.9415		131	102.935	119	94.2918	115	92.3462	143	107.34		88	82.5921	125	109.716
BGIBMGA001138-RA-E1	chrA13	19	26.6859	41	40.773	2	4.55098	21	26.9078		85	73.8327	150	114.058	35	40.9375	34	34.9567		149	117.079	129	102.216	129	103.588	180	135.113		26	24.4022	42	36.8647
BGIBMGA001014-RA-E6	chrA13	9	12.6407	30	29.8339	1	2.27549	11	14.0946		43	37.3507	94	71.476	21	24.5625	22	22.619		112	88.0057	91	72.1055	112	89.9371	155	116.347		48	45.0502	77	67.5853
BGIBMGA001011-RA-E7	chrA13	23	32.3039	68	67.6234	6	13.6529	19	24.3452		96	83.3876	196	149.035	31	36.259	32	32.9004		182	143.009	151	119.648	186	149.36	267	200.418		58	54.4357	77	67.5853
BGIBMGA001142-RA-E1	chrA13	30	42.1356	103	102.43	5	11.3774	30	38.4397		337	292.725	526	399.962	143	167.259	156	160.389		510	400.74	514	407.277	466	374.203	589	442.12		0	0	0	0
BGIBMGA001143-RA-E1	chrA13	4	5.61807	17	16.9059	0	0	7	8.96927		60	52.1172	94	71.476	20	23.3929	36	37.0129		58	45.5744	61	48.3345	63	50.5896	93	69.8084		0	0	0	0
BGIBMGA001009-RA-E16	chrA13	61	85.6756	156	155.136	13	29.5813	82	105.069		318	276.221	515	391.597	243	284.224	289	297.132		432	339.451	433	343.095	369	296.311	500	375.314		0	0	0	0
BGIBMGA001144-RA-E1	chrA13	22	30.8994	62	61.6567	3	6.82646	26	33.3144		179	155.483	296	225.074	33	38.5983	49	50.3787		284	223.157	263	208.393	366	293.902	469	352.044		1	0.938547	3	2.63319
BGIBMGA001008-RA-E6	chrA13	204	286.522	424	421.652	54	122.876	197	252.421		255	221.498	404	307.195	187	218.723	196	201.515		372	292.305	402	318.532	267	214.404	394	295.747		0	0	1	0.877731
BGIBMGA001007-RA-E6	chrA13	28	39.3265	93	92.485	4	9.10195	20	25.6265		116	100.76	178	135.348	22	25.7322	32	32.9004		157	123.365	174	137.872	147	118.042	194	145.622		0	0	0	0
BGIBMGA001002-RA-E1	chrA13	23	32.3039	69	68.6179	2	4.55098	23	29.4705		123	106.84	214	162.722	54	63.1608	101	103.842		135	106.078	119	94.2918	118	94.7552	185	138.866		0	0	0	0
BGIBMGA001001-RA-E1	chrA13	70	98.3163	173	172.042	30	68.2646	116	148.634		106	92.0738	214	162.722	142	166.089	157	161.418		123	96.6491	122	96.6689	73	58.6197	126	94.5791		3	2.81564	2	1.75546
BGIBMGA001148-RA-E1	chrA13	22	30.8994	64	63.6456	7	15.9284	36	46.1277		121	105.103	207	157.399	85	99.4198	119	122.348		105	82.5053	95	75.275	96	77.089	138	103.587		0	0	0	0
BGIBMGA001000-RA-E1	chrA13	49	68.8214	120	119.335	7	15.9284	53	67.9102		80	69.4896	148	112.537	65	76.0269	59	60.6601		106	83.2911	92	72.8979	49	39.3475	97	72.8109		0	0	0	0
BGIBMGA001150-RA-E1	chrA13	1	1.40452	3	2.98339	0	0	2	2.56265		22	19.1096	39	29.655	4	4.67858	11	11.3095		46	36.1452	43	34.0718	46	36.9385	67	50.2921		38	35.6648	38	33.3538
BGIBMGA001152-RA-E1	chrA13	83	116.575	187	185.964	14	31.8568	96	123.007		151	131.162	252	191.617	77	90.0626	88	90.4761		183	143.795	183	145.003	146	117.239	192	144.121		107	100.425	150	131.66
BGIBMGA000998-RA-E3	chrA13	2	2.80904	12	11.9335	0	0	3	3.84397		32	27.7959	38	28.8946	6	7.01786	14	14.3939		51	40.074	58	45.9574	49	39.3475	69	51.7933		6	5.63128	7	6.14412
BGIBMGA000996-RA-E3	chrA13	1	1.40452	10	9.94462	0	0	1	1.28132		21	18.241	31	23.5719	4	4.67858	8	8.2251		52	40.8598	42	33.2795	30	24.0903	55	41.2845		37	34.7262	43	37.7424
BGIBMGA001154-RA-E1	chrA13	49	68.8214	125	124.308	6	13.6529	40	51.253		119	103.366	205	155.879	58	67.8394	59	60.6601		239	187.798	260	206.016	288	231.267	357	267.974		131	122.95	150	131.66
BGIBMGA000995-RA-E2	chrA13	57	80.0576	114	113.369	9	20.4794	52	66.6289		107	92.9424	183	139.15	67	78.3662	70	71.9696		180	141.438	183	145.003	213	171.041	260	195.163		84	78.8379	108	94.795
BGIBMGA001157-RA-E1	chrA13	32	44.9446	83	82.5404	1	2.27549	32	41.0024		63	54.7231	110	83.6422	52	60.8215	71	72.9977		71	55.7893	72	57.0505	38	30.5144	72	54.0452		3	2.81564	6	5.26639
BGIBMGA000991-RA-E7	chrA13	56	78.653	132	131.269	6	13.6529	55	70.4728		148	128.556	225	171.086	62	72.5179	72	74.0259		229	179.94	220	174.321	230	184.692	314	235.697		118	110.749	170	149.214
BGIBMGA001159-RA-E1	chrA13	112	157.306	220	218.782	23	52.3362	127	162.728		203	176.33	300	228.115	139	162.581	149	153.192		280	220.014	271	214.732	222	178.268	276	207.173		114	106.994	147	129.027
BGIBMGA000990-RA-E3	chrA13	93	130.62	177	176.02	11	25.0304	64	82.0048		166	144.191	256	194.658	62	72.5179	77	79.1666		325	255.374	313	248.011	297	238.494	342	256.715		407	381.989	451	395.857
BGIBMGA001160-RA-E1	chrA13	10	14.0452	34	33.8117	2	4.55098	12	15.3759		110	95.5482	199	151.316	72	84.2144	94	96.6449		137	107.65	135	106.97	119	95.5582	200	150.126		28	26.2793	54	47.3975
BGIBMGA001161-RA-E1	chrA13	67	94.1027	183	181.987	9	20.4794	119	152.478		39	33.8762	78	59.3099	62	72.5179	93	95.6168		29	22.7872	27	21.3939	18	14.4542	59	44.287		46	43.1732	24	21.0656
BGIBMGA000988-RA-E3	chrA13	15	21.0678	47	46.7397	3	6.82646	15	19.2199		167	145.06	306	232.677	31	36.259	42	43.1818		327	256.945	304	240.88	365	293.099	468	351.294		11	10.324	14	12.2882
BGIBMGA000980-RA-E2	chrA13	102	143.261	155	154.142	17	38.6833	90	115.319		118	102.497	140	106.454	85	99.4198	95	97.673		136	106.864	126	99.8384	97	77.892	126	94.5791		79	74.1452	99	86.8954
BGIBMGA001165-RA-E1	chrA13	49	68.8214	108	107.402	6	13.6529	44	56.3783		335	290.988	493	374.869	194	226.911	235	241.612		387	304.091	406	321.702	382	306.75	481	361.052		28	26.2793	32	28.0874
BGIBMGA001166-RA-E1	chrA13	16	22.4723	44	43.7563	0	0	11	14.0946		86	74.7014	181	137.629	26	30.4107	34	34.9567		142	111.579	126	99.8384	184	147.754	257	192.911		700	656.983	1026	900.552
BGIBMGA001167-RA-E1	chrA13	153	214.891	343	341.101	25	56.8872	146	187.073		901	782.627	1107	841.745	514	601.197	573	589.123		981	770.836	961	761.466	820	658.468	967	725.857		61	57.2514	108	94.795
BGIBMGA000977-RA-E1	chrA13	80	112.361	143	142.208	16	36.4078	67	85.8487		83	72.0955	127	96.5687	49	57.3126	60	61.6882		118	92.7203	121	95.8766	102	81.907	120	90.0753		86	80.715	84	73.7294
BGIBMGA001168-RA-E1	chrA13	474	665.742	976	970.595	99	225.273	508	650.913		1165	1011.94	1403	1066.82	1399	1636.33	1480	1521.64		1396	1096.93	1404	1112.49	1273	1022.23	1499	1125.19		143	134.212	165	144.826
BGIBMGA000976-RA-E7	chrA13	41	57.5853	139	138.23	7	15.9284	37	47.409		394	342.236	697	529.987	108	126.322	124	127.489		725	569.68	698	553.073	791	635.181	1070	803.172		15	14.0782	8	7.02185
BGIBMGA000975-RA-E22	chrA13	17	23.8768	51	50.7176	1	2.27549	12	15.3759		76	66.0151	168	127.744	33	38.5983	53	54.4913		130	102.149	115	91.1224	147	118.042	217	162.886		0	0	0	0
BGIBMGA001169-RA-E1	chrA13	6	8.42711	21	20.8837	0	0	3	3.84397		27	23.4528	64	48.6645	8	9.35715	13	13.3658		94	73.8619	78	61.8047	108	86.7251	164	123.103		23	21.5866	25	21.9433
BGIBMGA001174-RA-E1	chrA13	30	42.1356	57	56.6844	2	4.55098	22	28.1891		31	26.9272	55	41.8211	16	18.7143	22	22.619		51	40.074	43	34.0718	56	44.9686	74	55.5465		14	13.1397	17	14.9214
BGIBMGA001175-RA-E1	chrA13	61	85.6756	144	143.203	7	15.9284	47	60.2222		233	202.389	315	239.521	90	105.268	101	103.842		415	326.093	404	320.117	487	391.066	547	410.593		95	89.162	144	126.393
BGIBMGA001176-RA-E1	chrA13	50	70.2259	109	108.396	6	13.6529	53	67.9102		58	50.38	80	60.8307	42	49.1251	37	38.0411		78	61.2897	79	62.5971	62	49.7866	82	61.5515		3	2.81564	3	2.63319
BGIBMGA000971-RA-E4	chrA13	241	338.489	285	283.422	117	266.232	236	302.393		218	189.359	240	182.492	237	277.206	212	217.965		220	172.868	226	179.075	200	160.602	211	158.382		236	221.497	256	224.699
BGIBMGA001177-RA-E1	chrA13	54	75.844	136	135.247	14	31.8568	106	135.82		23	19.9783	49	37.2588	47	54.9733	46	47.2943		10	7.85765	10	7.92368	6	4.81806	7	5.25439		0	0	0	0
BGIBMGA000970-RA-E3	chrA13	149	209.273	239	237.677	35	79.6421	154	197.324		190	165.038	244	185.534	176	205.857	157	161.418		209	164.225	207	164.02	184	147.754	200	150.126		101	94.7932	102	89.5286
BGIBMGA001179-RA-E1	chrA13	5	7.02259	22	21.8782	0	0	6	7.68795		28	24.3214	56	42.5815	25	29.2411	34	34.9567		56	44.0028	45	35.6566	33	26.4993	73	54.7958		0	0	0	0
BGIBMGA001180-RA-E1	chrA13	3	4.21356	17	16.9059	0	0	6	7.68795		39	33.8762	77	58.5495	20	23.3929	32	32.9004		62	48.7174	45	35.6566	33	26.4993	63	47.2896		0	0	0	0
BGIBMGA001182-RA-E1	chrA13	72	101.125	183	181.987	18	40.9588	125	160.166		286	248.425	525	399.201	122	142.697	164	168.614		343	269.517	324	256.727	315	252.948	490	367.808		1071	1005.18	1783	1564.99
BGIBMGA001183-RA-E1	chrA13	14	19.6633	45	44.7508	1	2.27549	10	12.8132		64	55.5917	129	98.0895	6	7.01786	6	6.16882		207	162.653	211	167.19	277	222.434	387	290.493		19	17.8324	25	21.9433
BGIBMGA001185-RA-E1	chrA13	22	30.8994	55	54.6954	4	9.10195	24	30.7518		138	119.87	200	152.077	51	59.6519	72	74.0259		207	162.653	209	165.605	167	134.103	199	149.375		21	19.7095	35	30.7206
BGIBMGA001186-RA-E1	chrA13	83	116.575	113	112.374	23	52.3362	67	85.8487		81	70.3583	88	66.9137	75	87.7233	66	67.8571		78	61.2897	86	68.1437	67	53.8017	71	53.2946		20	18.7709	26	22.821
BGIBMGA000964-RA-E13	chrA13	95	133.429	246	244.638	18	40.9588	87	111.475		711	617.589	1168	888.128	213	249.134	267	274.513		1473	1157.43	1420	1125.16	1593	1279.2	2104	1579.32		1	0.938547	0	0
BGIBMGA000963-RA-E8	chrA13	2	2.80904	11	10.9391	0	0	2	2.56265		89	77.3072	171	130.026	17	19.884	16	16.4502		200	157.153	175	138.664	291	233.676	394	295.747		0	0	0	0
BGIBMGA000959-RA-E2	chrA13	1133	1591.32	1191	1184.4	401	912.471	684	876.426		921	799.999	781	593.859	891	1042.15	572	588.094		989	777.122	1097	869.228	821	659.271	628	471.394		646	606.301	672	589.835
BGIBMGA001188-RA-E1	chrA13	125	175.565	304	302.317	23	52.3362	127	162.728		341	296.2	518	393.879	150	175.447	172	176.84		495	388.954	504	399.354	480	385.445	631	473.646		140	131.397	163	143.07
BGIBMGA000958-RA-E11	chrA13	23	32.3039	48	47.7342	3	6.82646	25	32.0331		52	45.1683	95	72.2364	15	17.5447	21	21.5909		119	93.5061	105	83.1987	125	100.376	159	119.35		100	93.8547	129	113.227
BGIBMGA001189-RA-E1	chrA13	89	125.002	161	160.108	11	25.0304	83	106.35		87	75.57	126	95.8083	49	57.3126	69	70.9415		123	96.6491	107	84.7834	89	71.4679	107	80.3172		37	34.7262	57	50.0307
BGIBMGA000957-RA-E26	chrA13	26	36.5175	99	98.4518	2	4.55098	35	44.8464		251	218.024	448	340.652	70	81.8751	91	93.5605		488	383.453	485	384.299	490	393.475	716	537.449		102	95.7318	142	124.638
BGIBMGA001190-RA-E1	chrA13	11	15.4497	33	32.8173	2	4.55098	14	17.9385		75	65.1465	144	109.495	37	43.2768	52	53.4631		256	201.156	252	199.677	135	108.406	218	163.637		123	115.441	194	170.28
BGIBMGA000956-RA-E3	chrA13	35	49.1582	92	91.4905	5	11.3774	35	44.8464		123	106.84	201	152.837	37	43.2768	43	44.2099		274	215.3	278	220.278	465	373.4	575	431.611		31	29.095	58	50.9084
BGIBMGA001191-RA-E1	chrA13	35	49.1582	81	80.5515	3	6.82646	23	29.4705		105	91.2051	171	130.026	72	84.2144	106	108.983		165	129.651	176	139.457	121	97.1642	186	139.617		0	0	0	0
BGIBMGA001192-RA-E1	chrA13	11	15.4497	28	27.8449	2	4.55098	7	8.96927		27	23.4528	42	31.9361	11	12.8661	12	12.3376		46	36.1452	49	38.826	47	37.7415	62	46.5389		29	27.2179	44	38.6202
BGIBMGA001194-RA-E1	chrA13	62	87.0802	159	158.12	9	20.4794	79	101.225		282	244.951	450	342.173	171	200.009	182	187.121		396	311.163	355	281.291	366	293.902	514	385.823		14	13.1397	11	9.65504
BGIBMGA000950-RA-E26	chrA13	48	67.4169	156	155.136	11	25.0304	69	88.4114		401	348.317	635	482.844	172	201.179	215	221.049		596	468.316	591	468.29	680	546.047	934	701.086		0	0	0	0
BGIBMGA001195-RA-E1	chrA13	139	195.228	240	238.671	26	59.1627	119	152.478		197	171.118	228	173.367	119	139.188	125	128.517		248	194.87	254	201.262	249	199.95	287	215.43		377	353.832	409	358.992
BGIBMGA001197-RA-E1	chrA13	85	119.384	209	207.843	12	27.3059	75	96.0993		179	155.483	274	208.345	82	95.9108	97	99.7293		273	214.514	245	194.13	280	224.843	328	246.206		125	117.318	159	139.559
BGIBMGA000948-RA-E3	chrA13	70	98.3163	132	131.269	9	20.4794	55	70.4728		102	88.5993	148	112.537	51	59.6519	59	60.6601		127	99.7922	118	93.4995	119	95.5582	164	123.103		71	66.6368	86	75.4849
BGIBMGA001198-RA-E1	chrA13	5	7.02259	29	28.8394	2	4.55098	9	11.5319		45	39.0879	88	66.9137	14	16.375	26	26.7316		48	37.7167	48	38.0337	34	27.3023	70	52.5439		0	0	0	0
BGIBMGA001202-RA-E1	chrA13	137	192.419	344	342.095	17	38.6833	127	162.728		173	150.271	309	234.958	138	161.411	168	172.727		160	125.722	174	137.872	83	66.6498	141	105.839		4779	4485.32	4752	4170.98
BGIBMGA000947-RA-E1	chrA13	212	297.758	331	329.167	42	95.5705	186	238.326		174	151.14	237	180.211	140	163.75	132	135.714		248	194.87	261	206.808	239	191.919	269	201.919		152	142.659	192	168.524
BGIBMGA000946-RA-E10	chrA13	4	5.61807	20	19.8892	0	0	4	5.1253		13	11.2921	36	27.3738	4	4.67858	6	6.16882		72	56.5751	73	57.8429	146	117.239	212	159.133		26	24.4022	38	33.3538
BGIBMGA001204-RA-E1	chrA13	10	14.0452	29	28.8394	0	0	7	8.96927		40	34.7448	80	60.8307	17	19.884	26	26.7316		64	50.289	56	44.3726	42	33.7264	59	44.287		20	18.7709	19	16.6769
BGIBMGA001205-RA-E1	chrA13	24	33.7084	57	56.6844	6	13.6529	22	28.1891		71	61.672	117	88.9649	43	50.2947	57	58.6038		100	78.5765	103	81.6139	101	81.104	135	101.335		28	26.2793	39	34.2315
BGIBMGA000944-RA-E3	chrA13	67	94.1027	151	150.164	17	38.6833	92	117.882		118	102.497	183	139.15	71	83.0447	93	95.6168		231	181.512	224	177.491	147	118.042	200	150.126		2653	2489.96	2524	2215.39
BGIBMGA000943-RA-E1	chrA13	59	82.8666	127	126.297	10	22.7549	48	61.5036		141	122.475	201	152.837	78	91.2322	67	68.8852		194	152.438	218	172.736	188	150.966	229	171.894		251	235.575	285	250.153
BGIBMGA001206-RA-E1	chrA13	331	464.896	616	612.589	68	154.733	327	418.993		859	746.145	973	739.853	670	783.662	680	699.133		1026	806.195	1052	833.572	975	782.935	1071	803.922		193	181.14	147	129.027
BGIBMGA000942-RA-E4	chrA13	1	1.40452	9	8.95016	1	2.27549	3	3.84397		41	35.6134	94	71.476	15	17.5447	14	14.3939		118	92.7203	138	109.347	109	87.5281	171	128.357		1	0.938547	1	0.877731
BGIBMGA000941-RA-E5	chrA13	4	5.61807	5	4.97231	0	0	2	2.56265		67	58.1976	128	97.3291	17	19.884	16	16.4502		167	131.223	145	114.893	137	110.012	174	130.609		0	0	0	0
BGIBMGA000938-RA-E7	chrA13	65	91.2937	160	159.114	4	9.10195	66	84.5674		136	118.132	229	174.128	89	104.098	101	103.842		159	124.937	178	141.042	151	121.255	216	162.136		44	41.2961	64	56.1748
BGIBMGA001208-RA-E1	chrA13	59	82.8666	132	131.269	7	15.9284	55	70.4728		159	138.111	264	200.741	65	76.0269	70	71.9696		344	270.303	379	300.308	416	334.052	537	403.087		174	163.307	213	186.957
BGIBMGA001209-RA-E1	chrA13	198	278.095	379	376.901	49	111.499	203	260.109		282	244.951	361	274.498	209	244.456	231	237.5		316	248.302	334	264.651	270	216.813	334	250.71		99	92.9161	113	99.1836
BGIBMGA000937-RA-E6	chrA13	151	212.082	306	304.306	31	70.5401	157	201.168		208	180.673	295	224.313	148	173.107	166	170.671		250	196.441	253	200.469	226	181.48	276	207.173		120	112.626	133	116.738
BGIBMGA001210-RA-E1	chrA13	202	283.713	450	447.508	18	40.9588	113	144.79		1419	1232.57	1674	1272.88	892	1043.32	1005	1033.28		1947	1529.88	1941	1537.99	1623	1303.29	1808	1357.14		0	0	0	0
BGIBMGA001211-RA-E1	chrA13	77	108.148	199	197.898	12	27.3059	79	101.225		239	207.6	423	321.642	180	210.536	228	234.415		383	300.948	361	286.045	286	229.661	408	306.256		0	0	1	0.877731
BGIBMGA001212-RA-E1	chrA13	35	49.1582	94	93.4795	6	13.6529	44	56.3783		94	81.6503	129	98.0895	36	42.1072	53	54.4913		151	118.651	157	124.402	155	124.467	198	148.624		81	76.0223	93	81.629
BGIBMGA000936-RA-E1	chrA13	273	383.434	435	432.591	48	109.223	234	299.83		310	269.272	382	290.466	204	238.607	216	222.078		379	297.805	371	293.969	349	280.251	396	297.249		215	201.788	255	223.821
BGIBMGA000931-RA-E8	chrA13	71	99.7208	152	151.158	14	31.8568	60	76.8795		123	106.84	185	140.671	63	73.6876	80	82.251		184	144.581	206	163.228	191	153.375	230	172.644		108	101.363	136	119.371
BGIBMGA001217-RA-E1	chrA13	24	33.7084	50	49.7231	5	11.3774	22	28.1891		39	33.8762	61	46.3834	22	25.7322	28	28.7878		69	54.2178	73	57.8429	66	52.9987	97	72.8109		27	25.3408	37	32.4761
BGIBMGA000930-RA-E17	chrA13	53	74.4395	131	130.275	16	36.4078	77	98.662		424	368.295	663	504.134	79	92.4019	107	110.011		754	592.467	766	606.954	926	743.587	1104	828.693		25	23.4637	32	28.0874
BGIBMGA000929-RA-E2	chrA13	3	4.21356	7	6.96124	0	0	6	7.68795		17	14.7665	39	29.655	12	14.0357	13	13.3658		37	29.0733	29	22.9787	23	18.4692	35	26.272		20	18.7709	31	27.2097
BGIBMGA000928-RA-E8	chrA13	1	1.40452	16	15.9114	0	0	5	6.40662		61	52.9858	122	92.7668	21	24.5625	35	35.9848		122	95.8633	103	81.6139	77	61.8318	140	105.088		12	11.2626	19	16.6769
BGIBMGA000926-RA-E7	chrA13	336	471.918	499	496.237	72	163.835	282	361.333		364	316.178	466	354.339	266	311.125	282	289.935		417	327.664	465	368.451	398	319.598	452	339.284		622	583.776	699	613.534
BGIBMGA001218-RA-E1	chrA13	87	122.193	209	207.843	7	15.9284	100	128.132		584	507.274	805	612.109	228	266.679	256	263.203		853	670.258	849	672.721	939	754.026	1105	829.444		67	62.8826	70	61.4412
BGIBMGA001219-RA-E1	chrA13	36	50.5627	86	85.5238	5	11.3774	28	35.8771		66	57.3289	101	76.7987	26	30.4107	28	28.7878		117	91.9345	102	80.8216	82	65.8468	126	94.5791		82	76.9608	98	86.0177
BGIBMGA000925-RA-E1	chrA13	119	167.138	215	213.809	15	34.1323	96	123.007		152	132.03	206	156.639	95	111.116	106	108.983		217	170.511	229	181.452	211	169.435	257	192.911		347	325.676	337	295.795
BGIBMGA001220-RA-E1	chrA13	3	4.21356	15	14.9169	1	2.27549	5	6.40662		49	42.5624	112	85.1629	11	12.8661	12	12.3376		131	102.935	115	91.1224	147	118.042	199	149.375		8	7.50837	16	14.0437
BGIBMGA000924-RA-E3	chrA13	150	210.678	245	243.643	27	61.4382	128	164.01		144	125.081	211	160.441	117	136.848	132	135.714		195	153.224	198	156.889	176	141.33	218	163.637		91	85.4078	119	104.45
BGIBMGA000923-RA-E2	chrA13	228	320.23	269	267.51	115	261.681	194	248.577		181	157.22	187	142.192	219	256.152	176	180.952		174	136.723	178	141.042	131	105.194	139	104.337		525	492.737	499	437.988
BGIBMGA001221-RA-E1	chrA13	6	8.42711	20	19.8892	0	0	6	7.68795		17	14.7665	32	24.3323	12	14.0357	13	13.3658		35	27.5018	42	33.2795	49	39.3475	63	47.2896		19	17.8324	28	24.5765
BGIBMGA001222-RA-E1	chrA13	25	35.113	58	57.6788	1	2.27549	30	38.4397		39	33.8762	72	54.7476	23	26.9018	24	24.6753		77	60.5039	91	72.1055	98	78.695	116	87.0728		61	57.2514	83	72.8517
BGIBMGA000922-RA-E2	chrA13	27	37.922	69	68.6179	6	13.6529	29	37.1584		63	54.7231	101	76.7987	45	52.634	39	40.0973		122	95.8633	148	117.271	143	114.83	199	149.375		204	191.464	249	218.555
BGIBMGA001223-RA-E1	chrA13	513	720.518	822	817.448	130	295.813	488	625.286		770	668.838	926	704.115	559	653.831	564	579.869		865	679.687	855	677.475	764	613.5	851	638.784		359	336.938	517	453.787
BGIBMGA000921-RA-E4	chrA13	81	113.766	146	145.192	11	25.0304	56	71.7542		120	104.234	161	122.422	53	61.9911	70	71.9696		195	153.224	204	161.643	198	158.996	223	167.39		282	264.67	282	247.52
BGIBMGA001232-RA-E1	chrA13	288	404.501	336	334.139	114	259.406	224	287.017		239	207.6	237	180.211	242	283.054	195	200.487		229	179.94	239	189.376	173	138.921	163	122.352		239	224.313	238	208.9
BGIBMGA000919-RA-E2	chrA13	55	77.2485	120	119.335	8	18.2039	50	64.0662		188	163.301	325	247.125	68	79.5358	97	99.7293		410	322.164	413	327.248	490	393.475	647	485.656		85	79.7765	115	100.939
BGIBMGA001233-RA-E1	chrA13	53	74.4395	119	118.341	4	9.10195	54	69.1915		69	59.9348	122	92.7668	41	47.9554	46	47.2943		101	79.3623	90	71.3132	78	62.6348	101	75.8134		19	17.8324	19	16.6769
BGIBMGA000918-RA-E1	chrA13	364	511.245	460	457.453	97	220.722	302	386.96		431	374.375	462	351.297	293	342.706	304	312.554		522	410.169	538	426.294	549	440.853	527	395.581		574	538.726	608	533.661
BGIBMGA000916-RA-E1	chrA13	5	7.02259	17	16.9059	0	0	8	10.2506		16	13.8979	38	28.8946	5	5.84822	6	6.16882		39	30.6448	37	29.3176	32	25.6963	42	31.5264		23	21.5866	34	29.8429
BGIBMGA001234-RA-E1	chrA13	8	11.2361	29	28.8394	0	0	6	7.68795		20	17.3724	54	41.0607	6	7.01786	13	13.3658		38	29.8591	22	17.4321	50	40.1505	80	60.0502		0	0	0	0
BGIBMGA000915-RA-E3	chrA13	23	32.3039	35	34.8062	2	4.55098	21	26.9078		75	65.1465	144	109.495	22	25.7322	21	21.5909		272	213.728	259	205.223	383	307.553	483	362.553		27	25.3408	22	19.3101
BGIBMGA000914-RA-E6	chrA13	33	46.3491	82	81.5459	5	11.3774	27	34.5958		20	17.3724	43	32.6965	26	30.4107	35	35.9848		31	24.3587	36	28.5253	17	13.6512	32	24.0201		0	0	0	0
BGIBMGA000913-RA-E25	chrA13	42	58.9898	128	127.291	7	15.9284	42	53.8156		67	58.1976	141	107.214	80	93.5715	98	100.757		101	79.3623	95	75.275	81	65.0438	125	93.8285		0	0	0	0
BGIBMGA001235-RA-E1	chrA13	54	75.844	133	132.264	6	13.6529	37	47.409		150	130.293	222	168.805	85	99.4198	112	115.151		125	98.2206	122	96.6689	91	73.0739	140	105.088		25	23.4637	40	35.1093
BGIBMGA000910-RA-E1	chrA13	123	172.756	288	286.405	20	45.5098	126	161.447		391	339.631	641	487.406	88	102.929	104	106.926		849	667.115	879	696.492	1432	1149.91	1820	1366.14		427	400.76	604	530.15
BGIBMGA001236-RA-E1	chrA13	71	99.7208	131	130.275	18	40.9588	70	89.6927		85	73.8327	119	90.4856	69	80.7054	65	66.8289		113	88.7915	119	94.2918	118	94.7552	124	93.0778		253	237.452	324	284.385
BGIBMGA001237-RA-E1	chrA13	47	66.0124	124	123.313	6	13.6529	29	37.1584		113	98.1541	228	173.367	76	88.893	108	111.039		143	112.364	140	110.932	88	70.6649	139	104.337		48	45.0502	63	55.2971
BGIBMGA001238-RA-E1	chrA13	88	123.598	228	226.737	12	27.3059	100	128.132		381	330.944	545	414.409	271	316.974	306	314.61		410	322.164	424	335.964	393	315.583	514	385.823		0	0	0	0
BGIBMGA000905-RA-E1	chrA13	17	23.8768	83	82.5404	4	9.10195	23	29.4705		61	52.9858	126	95.8083	43	50.2947	64	65.8008		67	52.6463	44	34.8642	52	41.7565	93	69.8084		1	0.938547	0	0
BGIBMGA000903-RA-E7	chrA13	568	797.767	795	790.598	174	395.935	496	635.537		575	499.457	630	479.042	633	740.385	586	602.488		723	568.108	751	595.069	538	432.019	606	454.88		24	22.5251	3	2.63319
BGIBMGA001239-RA-E1	chrA13	89	125.002	198	196.904	18	40.9588	89	114.038		166	144.191	258	196.179	105	122.813	123	126.461		254	199.584	231	183.037	240	192.722	289	216.931		24	22.5251	31	27.2097
BGIBMGA000902-RA-E2	chrA13	7	9.83163	15	14.9169	0	0	3	3.84397		18	15.6352	37	28.1342	24	28.0715	24	24.6753		76	59.7182	74	58.6353	55	44.1656	84	63.0527		0	0	0	0
BGIBMGA000900-RA-E4	chrA13	6	8.42711	23	22.8726	0	0	4	5.1253		49	42.5624	117	88.9649	34	39.7679	41	42.1536		113	88.7915	119	94.2918	103	82.71	173	129.859		0	0	0	0
BGIBMGA001241-RA-E1	chrA13	81	113.766	181	179.998	12	27.3059	76	97.3807		170	147.665	275	209.105	80	93.5715	102	104.87		311	244.373	299	236.918	304	244.115	399	299.5		260	244.022	293	257.175
BGIBMGA001242-RA-E1	chrA13	74	103.934	221	219.776	7	15.9284	96	123.007		547	475.135	813	618.192	270	315.804	326	335.173		794	623.898	762	603.785	790	634.378	1004	753.63		0	0	0	0
BGIBMGA000899-RA-E6	chrA13	32	44.9446	88	87.5127	6	13.6529	38	48.6903		102	88.5993	155	117.859	40	46.7858	47	48.3224		196	154.01	213	168.774	254	203.965	350	262.72		21	19.7095	32	28.0874
BGIBMGA000898-RA-E2	chrA13	246	345.512	390	387.84	117	266.232	352	451.026		295	256.243	376	285.904	358	418.733	346	355.735		263	206.656	254	201.262	195	156.587	239	179.4		77	72.2681	84	73.7294
BGIBMGA001243-RA-E1	chrA13	2195	3082.92	2641	2626.38	1005	2286.87	1919	2458.86		1803	1566.12	1708	1298.73	2390	2795.45	1661	1707.74		1762	1384.52	1933	1531.65	1396	1121	1118	839.202		573	537.787	610	535.416
BGIBMGA000897-RA-E7	chrA13	623	875.015	900	895.016	228	518.811	695	890.52		652	566.34	827	628.837	780	912.322	735	755.681		681	535.106	666	527.717	554	444.868	646	484.906		1215	1140.33	1322	1160.36
BGIBMGA000896-RA-E6	chrA13	39	54.7762	82	81.5459	3	6.82646	26	33.3144		87	75.57	178	135.348	43	50.2947	75	77.1103		87	68.3616	76	60.22	80	64.2408	125	93.8285		5	4.69273	2	1.75546
BGIBMGA001249-RA-E1	chrA13	53	74.4395	152	151.158	11	25.0304	73	93.5367		95	82.5189	145	110.256	44	51.4643	57	58.6038		147	115.507	131	103.8	112	89.9371	179	134.362		69	64.7597	72	63.1967
BGIBMGA001250-RA-E1	chrA13	40	56.1807	114	113.369	11	25.0304	68	87.1301		75	65.1465	160	121.661	72	84.2144	95	97.673		147	115.507	151	119.648	115	92.3462	182	136.614		0	0	0	0
BGIBMGA001251-RA-E1	chrA13	26	36.5175	60	59.6677	5	11.3774	29	37.1584		74	64.2779	117	88.9649	46	53.8036	66	67.8571		122	95.8633	134	106.177	115	92.3462	170	127.607		0	0	0	0
BGIBMGA000894-RA-E9	chrA13	11	15.4497	20	19.8892	1	2.27549	5	6.40662		24	20.8469	28	21.2907	6	7.01786	3	3.08441		52	40.8598	52	41.2032	180	144.542	250	187.657		101	94.7932	178	156.236
BGIBMGA001252-RA-E1	chrA13	210	294.949	368	365.962	57	129.703	232	297.267		246	213.681	341	259.291	202	236.268	201	206.656		299	234.944	282	223.448	235	188.707	302	226.69		523	490.86	578	507.329
BGIBMGA000893-RA-E12	chrA13	8	11.2361	23	22.8726	0	0	4	5.1253		54	46.9055	113	85.9233	22	25.7322	34	34.9567		125	98.2206	108	85.5758	129	103.588	210	157.632		3	2.81564	9	7.89958
BGIBMGA000892-RA-E3	chrA13	26	36.5175	67	66.629	3	6.82646	32	41.0024		96	83.3876	185	140.671	42	49.1251	52	53.4631		179	140.652	159	125.987	172	138.118	254	190.659		1	0.938547	3	2.63319
BGIBMGA001253-RA-E1	chrA13	8	11.2361	15	14.9169	3	6.82646	4	5.1253		22	19.1096	36	27.3738	4	4.67858	4	4.11255		43	33.7879	44	34.8642	57	45.7716	82	61.5515		16	15.0167	22	19.3101
BGIBMGA001257-RA-E1	chrA13	10	14.0452	30	29.8339	2	4.55098	10	12.8132		41	35.6134	54	41.0607	12	14.0357	16	16.4502		59	46.3601	55	43.5803	71	57.0137	114	85.5716		58	54.4357	83	72.8517
BGIBMGA001258-RA-E1	chrA13	56	78.653	117	116.352	5	11.3774	42	53.8156		164	142.454	245	186.294	79	92.4019	99	101.786		200	157.153	218	172.736	159	127.679	202	151.627		232	217.743	271	237.865
EMBMOE00000005222	chrA13	4	5.61807	16	15.9114	1	2.27549	4	5.1253		19	16.5038	33	25.0927	7	8.18751	10	10.2814		25	19.6441	26	20.6016	17	13.6512	29	21.7682		16	15.0167	22	19.3101
BGIBMGA001261-RA-E1	chrA13	5	7.02259	25	24.8616	0	0	6	7.68795		257	223.235	430	326.965	50	58.4822	51	52.435		748	587.752	740	586.353	695	558.092	851	638.784		29	27.2179	28	24.5765
BGIBMGA000888-RA-E9	chrA13	10	14.0452	37	36.7951	2	4.55098	21	26.9078		102	88.5993	200	152.077	13	15.2054	20	20.5627		222	174.44	246	194.923	377	302.735	590	442.87		0	0	0	0
BGIBMGA000886-RA-E3	chrA13	23	32.3039	62	61.6567	5	11.3774	31	39.7211		36	31.2703	77	58.5495	39	45.6161	48	49.3506		112	88.0057	105	83.1987	58	46.5746	98	73.5615		405	380.111	463	406.39
BGIBMGA000885-RA-E3	chrA13	15	21.0678	35	34.8062	2	4.55098	15	19.2199		25	21.7155	48	36.4984	26	30.4107	35	35.9848		43	33.7879	40	31.6947	29	23.2873	47	35.2795		227	213.05	254	222.944
BGIBMGA000884-RA-E3	chrA13	15	21.0678	47	46.7397	4	9.10195	20	25.6265		35	30.4017	52	39.5399	22	25.7322	34	34.9567		33	25.9302	28	22.1863	15	12.0452	26	19.5163		349	327.553	396	347.582
BGIBMGA000882-RA-E2	chrA13	77	108.148	144	143.203	16	36.4078	86	110.194		82	71.2269	110	83.6422	62	72.5179	74	76.0821		92	72.2904	94	74.4826	71	57.0137	109	81.8184		76	71.3296	90	78.9958
BGIBMGA001264-RA-E1	chrA13	38	53.3717	95	94.4739	8	18.2039	49	62.7849		216	187.622	318	241.802	140	163.75	145	149.08		304	238.873	308	244.049	289	232.07	336	252.211		34	31.9106	37	32.4761
BGIBMGA000881-RA-E5	chrA13	45	63.2033	105	104.419	3	6.82646	37	47.409		25	21.7155	42	31.9361	21	24.5625	23	23.6472		25	19.6441	23	18.2245	17	13.6512	23	17.2644		0	0	0	0
BGIBMGA000880-RA-E12	chrA13	19	26.6859	76	75.5791	4	9.10195	28	35.8771		78	67.7524	126	95.8083	54	63.1608	63	64.7726		116	91.1488	105	83.1987	81	65.0438	143	107.34		3	2.81564	1	0.877731
BGIBMGA001265-RA-E1	chrA13	54	75.844	143	142.208	6	13.6529	81	103.787		250	217.155	455	345.974	108	126.322	122	125.433		435	341.808	386	305.854	568	456.11	766	574.981		116	108.871	167	146.581
BGIBMGA001266-RA-E1	chrA13	253	355.343	558	554.91	4	9.10195	65	83.2861		10	8.6862	23	17.4888	147	171.938	199	204.599		280	220.014	245	194.13	87	69.8619	163	122.352		0	0	0	0
BGIBMGA000879-RA-E4	chrA13	19	26.6859	36	35.8006	2	4.55098	19	24.3452		52	45.1683	83	63.1118	24	28.0715	28	28.7878		67	52.6463	71	56.2582	59	47.3776	82	61.5515		22	20.648	24	21.0656
BGIBMGA001267-RA-E1	chrA13	191	268.263	460	457.453	36	81.9176	244	312.643		515	447.339	789	599.943	508	594.179	606	623.051		619	486.389	583	461.951	495	397.49	684	513.429		22	20.648	27	23.6987
BGIBMGA001268-RA-E1	chrA13	9	12.6407	28	27.8449	0	0	2	2.56265		97	84.2562	209	158.92	40	46.7858	45	46.2662		204	160.296	157	124.402	173	138.921	339	254.463		0	0	0	0
BGIBMGA001269-RA-E1	chrA13	4	5.61807	15	14.9169	0	0	3	3.84397		29	25.19	61	46.3834	10	11.6964	20	20.5627		51	40.074	49	38.826	52	41.7565	94	70.559		0	0	0	0
BGIBMGA001270-RA-E1	chrA13	0	0	4	3.97785	0	0	1	1.28132		13	11.2921	23	17.4888	5	5.84822	4	4.11255		80	62.8612	66	52.2963	29	23.2873	50	37.5314		16	15.0167	15	13.166
BGIBMGA000874-RA-E4	chrA13	3	4.21356	10	9.94462	0	0	1	1.28132		25	21.7155	40	30.4153	15	17.5447	14	14.3939		37	29.0733	26	20.6016	23	18.4692	34	25.5213		0	0	0	0
BGIBMGA000872-RA-E12	chrA13	16	22.4723	51	50.7176	3	6.82646	25	32.0331		197	171.118	349	265.374	122	142.697	153	157.305		238	187.012	223	176.698	169	135.709	281	210.926		10	9.38547	23	20.1878
BGIBMGA001271-RA-E1	chrA13	5	7.02259	22	21.8782	1	2.27549	3	3.84397		36	31.2703	67	50.9457	4	4.67858	10	10.2814		124	97.4349	105	83.1987	156	125.27	268	201.168		26	24.4022	50	43.8866
BGIBMGA001272-RA-E1	chrA13	6	8.42711	20	19.8892	0	0	6	7.68795		61	52.9858	139	105.693	47	54.9733	48	49.3506		85	66.79	78	61.8047	51	40.9535	92	69.0578		7	6.56983	13	11.4105
BGIBMGA001276-RA-E1	chrA13	123	172.756	269	267.51	18	40.9588	91	116.601		149	129.424	225	171.086	79	92.4019	106	108.983		125	98.2206	132	104.593	104	83.513	144	108.09		241	226.19	340	298.429
BGIBMGA000867-RA-E2	chrA13	5900	8286.66	7283	7242.67	2168	4933.26	4489	5751.87		3257	2829.1	3217	2446.15	5678	6641.24	4137	4253.4		3872	3042.48	4078	3231.28	2910	2336.76	2598	1950.13		892	837.184	968	849.644
BGIBMGA000866-RA-E4	chrA13	112	157.306	211	209.832	21	47.7852	131	167.853		158	137.242	226	171.847	142	166.089	173	177.868		195	153.224	181	143.419	138	110.815	211	158.382		88	82.5921	118	103.572
BGIBMGA001278-RA-E1	chrA13	114	160.115	219	217.787	12	27.3059	93	119.163		150	130.293	230	174.888	96	112.286	110	113.095		227	178.369	218	172.736	195	156.587	266	199.667		63	59.1285	117	102.695
BGIBMGA001279-RA-E1	chrA13	11	15.4497	43	42.7619	2	4.55098	12	15.3759		27	23.4528	36	27.3738	10	11.6964	11	11.3095		41	32.2164	34	26.9405	26	20.8783	39	29.2745		7	6.56983	17	14.9214
BGIBMGA001280-RA-E1	chrA13	22	30.8994	55	54.6954	1	2.27549	21	26.9078		33	28.6645	54	41.0607	17	19.884	17	17.4783		53	41.6456	43	34.0718	40	32.1204	61	45.7883		54	50.6815	67	58.808
BGIBMGA000865-RA-E6	chrA13	28	39.3265	85	84.5293	4	9.10195	34	43.565		52	45.1683	112	85.1629	34	39.7679	37	38.0411		113	88.7915	119	94.2918	111	89.1341	151	113.345		55	51.6201	40	35.1093
BGIBMGA001281-RA-E1	chrA13	5	7.02259	21	20.8837	0	0	9	11.5319		64	55.5917	107	81.361	16	18.7143	19	19.5346		109	85.6484	113	89.5376	178	142.936	218	163.637		0	0	0	0
BGIBMGA001282-RA-E1	chrA13	15	21.0678	41	40.773	1	2.27549	16	20.5012		60	52.1172	130	98.8499	22	25.7322	29	29.816		145	113.936	138	109.347	140	112.421	231	173.395		9	8.44692	7	6.14412
BGIBMGA000864-RA-E10	chrA13	12	16.8542	37	36.7951	3	6.82646	14	17.9385		33	28.6645	55	41.8211	12	14.0357	12	12.3376		85	66.79	107	84.7834	204	163.814	295	221.435		9	8.44692	9	7.89958
BGIBMGA001283-RA-E1	chrA13	66	92.6982	130	129.28	11	25.0304	56	71.7542		73	63.4093	116	88.2045	45	52.634	47	48.3224		116	91.1488	113	89.5376	107	85.9221	124	93.0778		71	66.6368	87	76.3626
BGIBMGA001288-RA-E1	chrA13	10	14.0452	39	38.784	0	0	14	17.9385		35	30.4017	69	52.4665	15	17.5447	27	27.7597		34	26.716	24	19.0168	8	6.42408	18	13.5113		46	43.1732	80	70.2185
BGIBMGA000856-RA-E7	chrA13	4	5.61807	15	14.9169	0	0	9	11.5319		28	24.3214	51	38.7796	22	25.7322	42	43.1818		52	40.8598	56	44.3726	27	21.6813	51	38.282		8	7.50837	1	0.877731
BGIBMGA001290-RA-E1	chrA13	10	14.0452	14	13.9225	2	4.55098	6	7.68795		46	39.9565	100	76.0383	21	24.5625	25	25.7034		87	68.3616	80	63.3895	77	61.8318	127	95.3297		29	27.2179	40	35.1093
BGIBMGA000855-RA-E12	chrA13	8	11.2361	40	39.7785	1	2.27549	7	8.96927		51	44.2996	108	82.1214	10	11.6964	16	16.4502		183	143.795	154	122.025	274	220.025	379	284.488		75	70.391	120	105.328
BGIBMGA001291-RA-E1	chrA13	14	19.6633	25	24.8616	2	4.55098	8	10.2506		16	13.8979	37	28.1342	10	11.6964	12	12.3376		28	22.0014	23	18.2245	24	19.2722	42	31.5264		5	4.69273	4	3.51093
BGIBMGA001292-RA-E1	chrA13	30	42.1356	78	77.5681	3	6.82646	24	30.7518		142	123.344	212	161.201	44	51.4643	59	60.6601		215	168.94	219	173.529	211	169.435	245	183.904		92	86.3463	137	120.249
BGIBMGA000853-RA-E18	chrA13	265	372.197	741	736.897	61	138.805	433	554.813		880	764.386	1442	1096.47	987	1154.44	1256	1291.34		1361	1069.43	1275	1010.27	1065	855.206	1545	1159.72		0	0	0	0
BGIBMGA000852-RA-E5	chrA13	33	46.3491	76	75.5791	9	20.4794	30	38.4397		140	121.607	241	183.252	139	162.581	174	178.896		214	168.154	202	160.058	185	148.557	262	196.664		0	0	0	0
BGIBMGA000851-RA-E2	chrA13	34	47.7536	79	78.5625	5	11.3774	29	37.1584		57	49.5114	121	92.0064	34	39.7679	35	35.9848		123	96.6491	125	99.046	128	102.785	177	132.861		102	95.7318	126	110.594
BGIBMGA001293-RA-E1	chrA13	19	26.6859	42	41.7674	2	4.55098	25	32.0331		68	59.0662	127	96.5687	66	77.1965	108	111.039		112	88.0057	83	65.7666	72	57.8167	112	84.0703		0	0	0	0
BGIBMGA001294-RA-E1	chrA13	21	29.4949	82	81.5459	6	13.6529	51	65.3475		99	85.9934	185	140.671	101	118.134	119	122.348		121	95.0776	126	99.8384	84	67.4528	158	118.599		0	0	0	0
BGIBMGA000849-RA-E10	chrA13	14	19.6633	46	45.7453	1	2.27549	3	3.84397		39	33.8762	78	59.3099	9	10.5268	21	21.5909		69	54.2178	69	54.6734	47	37.7415	107	80.3172		0	0	0	0
BGIBMGA000848-RA-E5	chrA13	11	15.4497	48	47.7342	1	2.27549	9	11.5319		298	258.849	502	381.713	87	101.759	86	88.4198		565	443.957	548	434.218	652	523.563	863	647.792		0	0	0	0
BGIBMGA001296-RA-E1	chrA13	21	29.4949	100	99.4462	2	4.55098	27	34.5958		135	117.264	240	182.492	74	86.5537	102	104.87		137	107.65	135	106.97	85	68.2559	130	97.5816		64	60.067	90	78.9958
BGIBMGA000839-RA-E13	chrA13	785	1102.55	1500	1491.69	203	461.924	1020	1306.95		593	515.092	899	683.585	975	1140.4	1091	1121.7		754	592.467	714	565.751	578	464.14	812	609.51		2	1.87709	0	0
BGIBMGA001302-RA-E1	chrA13	836	1174.18	1157	1150.59	327	744.085	763	977.65		761	661.02	876	666.096	899	1051.51	769	790.637		731	574.394	749	593.484	561	450.489	599	449.626		577	541.542	645	566.137
BGIBMGA001303-RA-E1	chrA13	265	372.197	418	415.685	80	182.039	303	388.241		346	300.543	477	362.703	361	422.242	368	378.354		438	344.165	436	345.473	352	282.66	430	322.77		242	227.128	301	264.197
BGIBMGA014370-RA-E8	chrA14	298	418.547	822	817.448	48	109.223	294	376.709		142	123.344	310	235.719	215	251.473	320	329.004		234	183.869	190	150.55	156	125.27	275	206.423		0	0	0	0
BGIBMGA014363-RA-E21	chrA14	136	191.015	395	392.813	29	65.9891	207	265.234		180	156.352	357	271.457	255	298.259	368	378.354		284	223.157	286	226.617	176	141.33	348	261.218		0	0	0	0
BGIBMGA014379-RA-E1	chrA14	45	63.2033	92	91.4905	4	9.10195	43	55.0969		119	103.366	185	140.671	102	119.304	124	127.489		135	106.078	139	110.139	97	77.892	153	114.846		7	6.56983	8	7.02185
BGIBMGA009409-RA-E12	chrA14	138	193.824	404	401.763	17	38.6833	171	219.106		417	362.215	587	446.345	555	649.152	656	674.458		820	644.327	752	595.861	647	519.548	859	644.789		16	15.0167	19	16.6769
BGIBMGA009408-RA-E11	chrA14	33	46.3491	72	71.6013	4	9.10195	33	42.2837		78	67.7524	124	94.2876	73	85.384	87	89.4479		131	102.935	126	99.8384	88	70.6649	118	88.5741		0	0	0	0
BGIBMGA009407-RA-E8	chrA14	8	11.2361	24	23.8671	0	0	6	7.68795		89	77.3072	170	129.265	26	30.4107	28	28.7878		149	117.079	157	124.402	155	124.467	249	186.906		0	0	0	0
BGIBMGA009411-RA-E1	chrA14	2044	2870.84	2379	2365.83	847	1927.34	1587	2033.46		1418	1231.7	1291	981.655	1984	2320.57	1301	1337.61		1379	1083.57	1483	1175.08	1031	827.903	837	628.275		621	582.838	665	583.691
BGIBMGA009405-RA-E2	chrA14	22	30.8994	47	46.7397	1	2.27549	25	32.0331		60	52.1172	141	107.214	46	53.8036	69	70.9415		147	115.507	141	111.724	95	76.286	155	116.347		26	24.4022	39	34.2315
BGIBMGA009404-RA-E3	chrA14	8	11.2361	13	12.928	0	0	6	7.68795		43	37.3507	71	53.9872	10	11.6964	22	22.619		95	74.6477	86	68.1437	50	40.1505	98	73.5615		18	16.8938	31	27.2097
BGIBMGA009412-RA-E1	chrA14	24	33.7084	42	41.7674	1	2.27549	16	20.5012		110	95.5482	173	131.546	30	35.0893	27	27.7597		320	251.445	308	244.049	398	319.598	482	361.803		21	19.7095	19	16.6769
BGIBMGA009402-RA-E22	chrA14	94	132.025	269	267.51	12	27.3059	124	158.884		356	309.229	648	492.728	254	297.09	347	356.764		314	246.73	296	234.541	263	211.192	421	316.014		0	0	0	0
BGIBMGA009401-RA-E11	chrA14	6	8.42711	12	11.9335	0	0	0	0		127	110.315	254	193.137	38	44.4465	43	44.2099		260	204.299	229	181.452	173	138.921	293	219.934		0	0	0	0
BGIBMGA009397-RA-E4	chrA14	126	176.969	244	242.649	25	56.8872	139	178.104		172	149.403	252	191.617	142	166.089	161	165.53		199	156.367	218	172.736	155	124.467	211	158.382		123	115.441	134	117.616
BGIBMGA009417-RA-E1	chrA14	12	16.8542	36	35.8006	2	4.55098	11	14.0946		65	56.4603	111	84.4026	17	19.884	26	26.7316		92	72.2904	91	72.1055	89	71.4679	127	95.3297		0	0	0	0
BGIBMGA009396-RA-E12	chrA14	18	25.2813	75	74.5847	5	11.3774	14	17.9385		133	115.527	263	199.981	60	70.1786	88	90.4761		294	231.015	260	206.016	230	184.692	413	310.009		0	0	0	0
BGIBMGA009395-RA-E1	chrA14	415	582.875	687	683.196	117	266.232	485	621.442		534	463.843	714	542.914	455	532.188	472	485.281		617	484.817	601	476.213	495	397.49	632	474.397		221	207.419	250	219.433
BGIBMGA009418-RA-E1	chrA14	148	207.869	323	321.211	29	65.9891	153	196.043		254	220.63	446	339.131	207	242.116	240	246.753		362	284.447	369	292.384	316	253.751	433	325.022		455	427.039	573	502.94
BGIBMGA009419-RA-E1	chrA14	304	426.974	411	408.724	147	334.497	332	425.4		268	232.79	316	240.281	322	376.625	304	312.554		245	192.512	252	199.677	186	149.36	226	169.642		36	33.7877	57	50.0307
BGIBMGA009420-RA-E1	chrA14	39	54.7762	116	115.358	3	6.82646	32	41.0024		200	173.724	342	260.051	154	180.125	184	189.177		342	268.732	338	267.821	264	211.995	370	277.732		6	5.63128	8	7.02185
BGIBMGA009392-RA-E2	chrA14	96	134.834	222	220.771	13	29.5813	79	101.225		278	241.476	421	320.121	106	123.982	137	140.855		302	237.301	309	244.842	263	211.192	345	258.967		0	0	0	0
BGIBMGA009425-RA-E1	chrA14	20	28.0904	87	86.5182	4	9.10195	21	26.9078		425	369.164	760	577.891	152	177.786	218	224.134		571	448.672	527	417.578	542	435.231	831	623.772		12	11.2626	34	29.8429
BGIBMGA009353-RA-E1	chrA14	21	29.4949	56	55.6899	1	2.27549	29	37.1584		119	103.366	204	155.118	32	37.4286	40	41.1255		205	161.082	191	151.342	193	154.981	274	205.672		45	42.2346	56	49.153
BGIBMGA009355-RA-E1	chrA14	123	172.756	178	177.014	20	45.5098	98	125.57		106	92.0738	144	109.495	74	86.5537	85	87.3917		132	103.721	144	114.101	109	87.5281	131	98.3322		115	107.933	132	115.861
BGIBMGA009344-RA-E5	chrA14	95	133.429	207	205.854	19	43.2343	89	114.038		226	196.308	390	296.55	110	128.661	132	135.714		432	339.451	461	365.282	495	397.49	559	419.601		36	33.7877	36	31.5983
BGIBMGA009343-RA-E43	chrA14	62	87.0802	200	198.892	9	20.4794	87	111.475		113	98.1541	216	164.243	117	136.848	140	143.939		150	117.865	141	111.724	103	82.71	155	116.347		0	0	0	0
BGIBMGA009342-RA-E9	chrA14	13	18.2587	40	39.7785	0	0	5	6.40662		142	123.344	252	191.617	38	44.4465	44	45.238		341	267.946	357	282.876	405	325.219	523	392.578		4	3.75419	2	1.75546
BGIBMGA009359-RA-E1	chrA14	396	556.189	736	731.924	90	204.794	441	565.064		686	595.874	956	726.927	516	603.536	558	573.701		867	681.258	884	700.454	726	582.985	930	698.084		196	183.955	255	223.821
BGIBMGA009360-RA-E1	chrA14	32	44.9446	64	63.6456	8	18.2039	31	39.7211		64	55.5917	99	75.278	31	36.259	36	37.0129		97	76.2192	105	83.1987	104	83.513	118	88.5741		36	33.7877	38	33.3538
BGIBMGA009340-RA-E1	chrA14	30	42.1356	70	69.6124	5	11.3774	24	30.7518		88	76.4386	127	96.5687	31	36.259	38	39.0692		161	126.508	161	127.571	184	147.754	221	165.889		44	41.2961	68	59.6857
BGIBMGA009362-RA-E1	chrA14	15	21.0678	53	52.7065	4	9.10195	15	19.2199		61	52.9858	133	101.131	22	25.7322	27	27.7597		155	121.794	155	122.817	274	220.025	426	319.767		0	0	0	0
BGIBMGA009365-RA-E1	chrA14	94	132.025	199	197.898	25	56.8872	130	166.572		124	107.709	195	148.275	150	175.447	164	168.614		83	65.2185	77	61.0124	62	49.7866	103	77.3147		861	808.089	1015	890.897
BGIBMGA009336-RA-E1	chrA14	19	26.6859	57	56.6844	0	0	9	11.5319		165	143.322	304	231.157	51	59.6519	62	63.7445		240	188.584	207	164.02	204	163.814	305	228.941		0	0	0	0
BGIBMGA009367-RA-E1	chrA14	8	11.2361	37	36.7951	1	2.27549	5	6.40662		44	38.2193	94	71.476	22	25.7322	19	19.5346		114	89.5772	99	78.4445	127	101.982	200	150.126		1	0.938547	1	0.877731
BGIBMGA009332-RA-E3	chrA14	140	196.633	426	423.641	28	63.7137	155	198.605		990	859.934	1578	1199.89	627	733.367	786	808.116		1504	1181.79	1408	1115.65	1088	873.675	1481	1111.68		21	19.7095	9	7.89958
BGIBMGA009329-RA-E1	chrA14	8	11.2361	25	24.8616	1	2.27549	11	14.0946		37	32.139	100	76.0383	14	16.375	20	20.5627		118	92.7203	123	97.4613	114	91.5431	167	125.355		47	44.1117	75	65.8298
BGIBMGA009370-RA-E1	chrA14	228	320.23	582	578.777	46	104.672	316	404.899		701	608.903	1106	840.984	683	798.867	770	791.666		986	774.764	957	758.297	774	621.53	1032	774.648		6	5.63128	3	2.63319
BGIBMGA009323-RA-E4	chrA14	58	81.4621	140	139.225	7	15.9284	67	85.8487		201	174.593	306	232.677	148	173.107	194	199.459		223	175.226	223	176.698	195	156.587	279	209.425		0	0	0	0
BGIBMGA009371-RA-E1	chrA14	19	26.6859	58	57.6788	3	6.82646	15	19.2199		56	48.6427	106	80.6006	23	26.9018	29	29.816		87	68.3616	98	77.6521	91	73.0739	149	111.844		1	0.938547	4	3.51093
BGIBMGA009322-RA-E4	chrA14	267	375.006	429	426.624	61	138.805	279	357.49		355	308.36	467	355.099	346	404.697	379	389.664		389	305.663	378	299.515	297	238.494	368	276.231		172	161.43	203	178.179
BGIBMGA009372-RA-E1	chrA14	183	257.027	538	535.021	33	75.0911	186	238.326		272	236.265	537	408.326	251	293.581	342	351.623		523	410.955	464	367.659	346	277.841	603	452.629		14	13.1397	15	13.166
BGIBMGA009373-RA-E1	chrA14	12	16.8542	23	22.8726	1	2.27549	10	12.8132		69	59.9348	136	103.412	45	52.634	54	55.5194		115	90.363	113	89.5376	109	87.5281	154	115.597		0	0	2	1.75546
BGIBMGA009321-RA-E3	chrA14	12	16.8542	26	25.856	0	0	9	11.5319		70	60.8034	114	86.6837	17	19.884	27	27.7597		118	92.7203	108	85.5758	150	120.452	199	149.375		18	16.8938	29	25.4542
BGIBMGA009374-RA-E1	chrA14	112	157.306	185	183.976	21	47.7852	85	108.913		219	190.228	243	184.773	145	169.598	157	161.418		230	180.726	238	188.584	178	142.936	199	149.375		1	0.938547	1	0.877731
BGIBMGA009375-RA-E1	chrA14	77	108.148	169	168.064	6	13.6529	45	57.6596		79	68.621	113	85.9233	92	107.607	113	116.179		187	146.938	199	157.681	109	87.5281	165	123.854		0	0	2	1.75546
BGIBMGA009319-RA-E4	chrA14	3471	4875.08	4508	4483.04	1465	3333.59	3086	3954.17		2468	2143.76	2566	1951.14	3652	4271.54	2753	2830.46		2724	2140.42	2807	2224.18	1983	1592.37	1802	1352.63		648	608.178	742	651.277
BGIBMGA009317-RA-E11	chrA14	4	5.61807	12	11.9335	0	0	0	0		37	32.139	52	39.5399	20	23.3929	25	25.7034		79	62.0754	73	57.8429	66	52.9987	105	78.8159		0	0	0	0
BGIBMGA009376-RA-E1	chrA14	162	227.532	376	373.918	40	91.0195	198	253.702		235	204.126	414	314.799	181	211.706	266	273.484		209	164.225	178	141.042	139	111.618	218	163.637		37	34.7262	57	50.0307
BGIBMGA009377-RA-E1	chrA14	664	932.6	1156	1149.6	215	489.23	813	1041.72		700	608.034	930	707.157	923	1079.58	952	978.787		888	697.759	885	701.246	637	511.517	823	617.767		36	33.7877	22	19.3101
BGIBMGA009316-RA-E28	chrA14	2	2.80904	15	14.9169	0	0	3	3.84397		100	86.862	222	168.805	50	58.4822	76	78.1384		196	154.01	185	146.588	214	171.844	368	276.231		0	0	0	0
[truncated: 5,227 more rows]
